# Supplementary material for: Identification of potential Mitogen-Activated Protein Kinase-related key genes and regulation networks in molecular subtypes of major depressive disorder
Source: Front Psychiatry. 2022 Oct 21;13:1004945. doi: 10.3389/fpsyt.2022.1004945 (PMC9634261; doi:10.3389/fpsyt.2022.1004945)
Supplement: Supplementary file 1 [file Table_1.XLS]

## Sheet: Supplemental Table 1
gene	GSM2612096	GSM2612097	GSM2612098	GSM2612099	GSM2612100	GSM2612101	GSM2612102	GSM2612103	GSM2612104	GSM2612105	GSM2612106	GSM2612107	GSM2612108	GSM2612109	GSM2612110	GSM2612111	GSM2612112	GSM2612113	GSM2612114	GSM2612115	GSM2612116	GSM2612117	GSM2612118	GSM2612119	GSM2612120	GSM2612121	GSM2612122	GSM2612123	GSM2612124	GSM2612125	GSM2612126	GSM2612127	GSM2612128	GSM2612129	GSM2612130	GSM2612131	GSM2612132	GSM2612133	GSM2612134	GSM2612135	GSM2612136	GSM2612137	GSM2612138	GSM2612139	GSM2612140	GSM2612141	GSM2612142	GSM2612143	GSM2612144
FTL	13.2655	13.136	13.0372	13.1167	13.2005	13.1167	12.8073	13.232	13.1763	13.232	13.0654	12.9564	13.2655	13.0507	13.0654	13.3667	12.6598	13.3667	12.9564	13.136	13.0236	12.9962	13.0507	13.4404	13.2005	13.232	13.1167	13.2005	13.082	13.4404	13.082	13.2005	12.9692	13.2655	13.232	12.8214	13.0654	13.0236	13.2005	13.232	13.2655	13.1763	13.2005	13.0654	13.232	13.232	13.232	13.136	13.1167
ACTB	13.3244	13.3244	13.3667	13.4404	13.3244	13.3244	13.2655	13.3667	13.4404	13.3667	13.3244	13.4404	13.3667	13.3667	13.3244	13.2655	13.3244	13.4404	13.2005	13.3667	13.3667	13.3244	13.4404	13.2655	13.4404	13.3244	13.3244	13.3244	13.4404	13.3244	13.232	13.3667	13.3667	13.4404	13.3667	13.3244	13.3667	13.3244	13.4404	13.3244	13.3667	13.3244	13.2655	13.3244	13.4404	13.4404	13.4404	13.4404	13.4404
RPS4X	12.8602	13.1558	13.082	13.0654	12.9145	13.0236	13.136	13.0975	13.1167	13.1558	12.8873	12.8873	12.9425	12.9564	12.9564	12.9962	13.232	12.9268	13.1558	13.0098	13.1167	13.2005	13.1167	13.1167	13.0975	13.1167	13.1763	13.136	13.136	13.0098	13.0975	12.9425	13.1558	12.7949	13.082	13.0507	13.082	13.1558	12.9962	13.0372	13.082	12.8332	12.873	13.1763	13.1167	12.9962	12.9692	12.9564	13.0654
RPL14	13.0654	13.0654	12.9962	12.9268	12.9832	13.0975	13.0236	13.0507	12.9692	12.9962	13.0975	12.9832	13.136	13.0654	12.9832	12.8332	13.082	12.8332	13.232	12.9564	13.0372	13.0507	12.9832	13.1763	13.0236	13.136	13.082	13.1167	13.0236	13.0507	13.2655	13.0975	13.0975	13.0098	13.0654	13.232	13.1167	13.0654	13.0654	13.0236	12.9268	12.9008	13.1763	13.1558	12.8873	12.8214	12.8873	12.7686	12.9564
FTH1	13.082	12.9962	12.8873	12.7576	12.9268	13.0098	12.9425	12.8073	12.9962	13.0236	12.9832	12.6034	13.0975	12.9008	12.8073	13.0975	12.5852	13.1763	12.7137	12.9962	12.9008	12.7462	13.0098	13.2005	13.0098	13.1558	12.9692	12.8073	12.9962	13.232	12.7812	12.9692	12.8476	13.082	13.0098	12.7686	12.9425	12.9692	13.0372	12.7014	12.9962	12.8476	12.9962	12.9268	13.0236	13.0098	12.9962	13.0507	12.9962
EEF1A1	13.0507	13.0507	13.136	13.0236	13.082	13.136	13.0975	12.9962	13.0098	12.9268	13.232	13.082	12.9268	12.9962	13.0975	12.9692	13.1558	12.8602	13.082	12.9692	13.0975	13.0236	13.0654	12.873	13.1558	12.9268	12.9564	13.0372	13.0507	13.0372	12.9832	13.0236	13.0236	12.9692	12.9425	13.0098	13.0236	12.9832	12.9832	13.0098	13.0372	13.0098	12.9832	12.9425	12.9832	13.0372	13.082	12.873	12.9692
MALAT1	13.0236	12.9692	13.1763	13.232	13.0654	13.1558	13.2005	13.082	13.1558	12.9425	13.1167	13.1558	13.0507	13.1167	13.1167	13.082	13.0975	13.2005	12.9268	13.1763	13.0098	13.136	13.136	12.9692	13.1763	13.0236	13.0507	12.9832	13.1558	13.1558	13.0236	13.1558	13.082	13.2005	12.9692	13.082	13.1763	13.136	13.1167	13.0507	13.1763	13.136	13.082	12.9832	13.1558	13.1763	13.1167	13.0975	13.136
RPL41	13.1167	13.232	12.9692	13.0372	13.1167	13.0372	13.0507	13.0236	13.0236	13.082	13.1558	12.873	13.2005	13.082	13.082	13.1763	13.0654	12.9692	13.0975	13.0507	13.232	13.0654	12.9145	12.9564	13.082	13.0098	13.0975	13.1763	12.9145	13.1763	13.136	12.9268	12.9962	13.0236	13.2655	13.2005	13.0507	12.9145	13.082	13.1763	13.1558	12.9564	13.1167	13.0236	13.0975	13.0654	13.1763	13.0098	12.9008
RPL23A	12.8476	12.8476	12.6798	12.7137	12.7576	12.6598	12.7246	12.8332	12.7949	12.8214	12.7576	12.6598	12.7812	12.8073	12.8476	12.6798	12.8602	12.5487	12.9145	12.7353	12.8214	12.8476	12.8332	12.9268	12.8073	12.7949	12.7949	12.9268	12.8602	12.6502	12.9268	12.7576	12.7949	12.6127	12.9008	12.9962	12.8602	12.873	12.8332	12.8602	12.7686	12.8873	12.8073	12.9008	12.6598	12.6034	12.5763	12.6216	12.6502
RPL37	12.6598	12.8073	12.8073	12.7353	12.6697	12.7576	12.7462	12.6598	12.5326	12.7949	12.6697	12.594	12.5763	12.7576	12.7014	12.419	12.9008	12.419	12.7686	12.6216	12.7014	12.7949	12.7353	12.5682	12.594	12.7246	12.7014	12.7576	12.7137	12.3418	12.7462	12.691	12.8873	12.3909	12.7246	12.8602	12.7353	12.7949	12.6216	12.6502	12.691	12.6798	12.5682	12.8476	12.6321	12.5097	12.419	12.6413	12.6598
LITAF	12.9145	12.9564	12.9425	13.0507	12.9564	12.9832	12.9832	12.9564	13.232	13.0507	13.0372	13.2005	13.0098	13.0098	13.0372	13.1558	12.7812	13.136	12.6034	13.0372	12.9145	12.873	13.0372	13.0507	13.136	13.0975	12.7812	12.9564	13.1763	13.0975	12.7686	12.9832	12.9832	13.136	12.7812	12.8332	13.0975	13.0975	13.1763	12.8214	12.9692	13.1167	13.0654	12.8873	13.1763	13.082	13.2005	13.1167	13.1763
COX2	12.5852	12.6321	12.462	12.383	12.594	12.5587	12.2519	12.6321	12.6413	12.7137	12.4704	12.077	12.7353	12.6697	12.4781	12.594	12.3557	12.4408	12.4478	12.7246	12.4116	12.5017	12.6697	12.8073	12.7686	12.8873	12.6127	12.5763	12.7014	12.5587	12.6798	12.8073	12.419	12.5326	12.6598	12.2238	12.7246	12.9268	12.7137	12.541	12.5249	12.6413	12.6502	12.6598	12.7137	12.4781	12.6413	12.5017	12.3418
HNRNPK	12.9564	12.8873	13.0654	12.9564	13.0098	12.8602	12.8476	12.9425	13.0372	12.9008	12.8602	13.0654	12.8476	12.8476	12.9425	12.9564	12.873	13.0098	12.8073	12.9425	12.8873	12.8873	13.0236	12.7686	12.9692	12.8476	12.8214	12.8476	12.9832	12.8214	12.7576	13.0098	12.9145	12.9962	12.7462	12.7949	12.9564	12.8602	13.0098	12.9008	12.9564	13.0507	12.9564	12.8602	13.082	12.9564	12.9268	13.0236	13.0236
DDX17	12.691	12.8214	13.0236	12.9145	12.9692	12.9425	12.9692	12.8476	12.8873	12.7246	12.873	13.0507	12.8073	12.7353	12.9268	12.5326	12.9425	12.7576	12.6697	12.873	12.6798	12.9145	12.9425	12.691	12.8476	12.6502	12.7246	12.691	12.9425	12.7576	12.6697	12.7462	12.8073	12.7137	12.691	12.9145	13.0372	12.7812	12.8214	12.7462	12.7576	12.7576	12.8602	12.873	12.9145	12.7353	12.8073	12.7812	12.873
LAMP1	12.9692	12.9268	12.8476	12.8214	12.7812	12.7014	12.7686	12.9692	12.8332	12.9145	12.7812	12.8073	12.873	12.8214	12.7137	12.8873	12.8214	13.0654	12.7246	12.9145	12.7949	12.7686	12.9692	12.8476	12.9564	13.0372	12.6413	12.7246	12.7353	12.8332	12.7014	12.8332	12.9008	12.873	12.8073	12.8476	12.8214	12.7686	12.873	12.8476	13.0507	13.082	12.9425	12.7812	12.9564	12.9145	12.7353	12.7014	13.082
SLC25A37	12.6798	12.7246	12.5763	12.7246	12.8214	12.9145	12.8602	12.6798	12.8476	12.7462	12.8332	12.9008	12.7576	12.5852	12.691	13.0372	12.6216	12.9564	12.7014	12.5763	12.7137	12.9268	12.8476	12.7576	12.7246	12.6127	12.9962	12.6798	12.8214	12.9425	12.5587	12.7014	12.691	12.7686	12.8873	12.8073	12.7686	12.7137	12.6598	12.7246	12.7462	12.7462	12.8214	12.7949	12.7353	13.0507	12.9008	13.2005	12.8073
S100A8	12.541	12.7686	12.6598	12.9962	12.4344	12.9692	12.594	12.7246	12.9832	12.3624	13.1763	12.8602	12.9008	12.2182	12.9008	12.6034	12.7246	13.0372	12.5249	12.9008	13.082	12.4408	12.0211	11.9893	13.0507	12.8073	12.4266	12.873	12.6413	12.873	12.3074	11.9809	12.369	13.0372	12.873	12.9692	12.873	12.5326	12.7353	12.8332	12.9425	12.5682	12.6798	12.7137	12.9962	13.1558	13.1558	12.8073	12.6413
IQGAP1	12.6413	12.7014	12.8332	12.7462	12.8873	12.873	12.8214	12.5172	12.8073	12.5763	12.9145	12.9962	12.7949	12.6321	12.8602	12.4546	12.8476	12.9145	12.5587	12.5682	12.8476	12.8214	12.8602	12.6034	12.8332	12.691	12.3758	12.594	12.8332	12.8873	12.462	12.6127	12.8332	13.0654	12.6321	12.7576	12.8873	12.7246	12.5587	12.6321	12.6798	12.541	12.8332	12.8073	12.6697	12.7576	12.9832	12.8332	12.9268
OAZ1	12.8873	12.4781	12.2182	12.6502	12.7246	12.7246	12.4478	12.7462	12.7686	12.7576	12.3909	12.419	12.8332	12.5763	12.6697	13.0654	11.8835	12.8873	12.5172	12.541	12.6127	12.6598	12.4704	12.7353	12.5587	12.6798	12.7686	12.6697	12.6321	13.0236	12.5682	12.8476	12.2519	12.9008	12.8602	12.3144	12.4704	12.5097	12.7686	12.9268	12.7812	12.6502	12.6216	12.6697	12.8214	12.9425	12.9425	12.9008	12.6798
RPL30	12.3758	12.6598	12.1784	12.1784	12.5487	12.5852	12.6216	12.419	12.1038	12.4344	12.6598	11.9299	12.4546	12.3909	12.4344	12.4704	12.691	12.1407	12.8602	12.3074	12.6321	12.4045	12.2346	12.2238	12.5097	12.2829	12.4704	12.7462	12.3624	12.4408	12.4546	12.419	12.6127	12.2701	12.5172	12.5487	12.4851	12.2765	12.2182	12.6216	12.4266	12.258	12.2018	12.5097	12.3006	12.5017	12.5097	12.1559	12.1354
BASP1	12.7812	12.9008	12.4266	12.8073	12.2886	12.7812	12.6127	12.6034	12.8214	12.6598	12.8476	12.7246	12.7014	12.6413	12.4704	12.9145	12.2464	13.082	12.419	12.6321	12.5587	12.1897	12.6413	12.6216	12.8873	12.8602	12.5763	12.7812	12.8073	12.8602	12.5172	12.5097	12.7014	12.9268	12.7014	12.6598	12.7576	12.7462	12.8602	12.5326	12.8332	12.8214	12.7137	12.4266	12.9008	12.8476	12.8476	12.5326	12.8332
TXNIP	12.7353	12.7353	12.9832	12.873	12.9962	12.8332	12.9962	12.5852	13.0975	12.5587	12.7949	12.9692	12.5017	12.9425	13.1763	12.7812	12.9692	13.0975	12.8214	13.0654	12.8602	12.8602	12.7576	12.9145	12.6413	12.873	12.8073	12.8214	12.7686	12.8073	12.8214	13.0654	12.8214	13.1167	12.6697	12.7353	12.6127	13.0507	12.7949	12.7686	12.6598	12.8602	13.0372	12.4704	12.7949	12.6216	13.0098	12.9425	12.6127
HLA-A	12.7576	12.5852	12.6413	12.5097	12.5172	12.6216	12.2829	12.541	12.5587	12.5172	12.6321	12.5017	12.691	12.3216	12.3418	12.5852	12.5017	12.5172	12.4344	12.6413	12.4546	12.4851	12.3144	12.4704	12.6697	12.5852	12.5097	12.5097	12.3346	12.6598	12.4408	12.5487	12.5326	12.4266	12.4344	12.5326	12.419	12.4478	12.6798	12.5587	12.7014	12.5763	12.5587	12.4344	12.6216	12.4851	12.4851	12.4266	12.4478
S100A4	12.8073	12.6034	12.7014	12.5172	12.6502	12.6127	12.6034	12.5587	12.462	12.6502	12.7462	12.6697	12.594	12.6216	12.6216	12.6598	12.4934	12.7686	12.5326	12.6598	12.7812	12.5682	12.6127	12.6798	12.691	12.7576	12.4934	12.5326	12.4045	12.6034	12.6413	12.6321	12.5682	12.8332	12.7686	12.5852	12.6034	12.6127	12.6697	12.594	12.7137	12.7812	12.6321	12.5587	12.7014	12.4934	12.6697	12.383	12.4851
HLA-B	12.5172	12.7949	12.541	12.1459	12.5763	12.5682	12.5249	11.8566	12.7014	12.6216	12.4344	12.7137	12.5587	12.1089	12.383	12.4344	12.5587	12.2701	12.3346	12.691	12.462	12.5326	12.5172	13.0654	12.4478	12.7462	11.8759	12.6321	12.1559	12.7246	12.8332	12.5682	12.6321	13.0507	12.5097	12.6798	12.6321	12.1665	12.8873	12.2886	12.1729	12.1897	13.0975	12.369	12.5487	12.1089	12.3971	12.6798	12.5587
CFL1	12.873	12.594	12.6697	12.541	12.6216	12.4781	12.5326	12.7812	12.6034	12.7353	12.6798	12.5852	12.8873	12.6798	12.6321	12.6321	12.4546	12.6127	12.4851	12.7014	12.6216	12.6127	12.7014	12.6697	12.5682	12.7137	12.6321	12.6216	12.4934	12.6216	12.6502	12.7353	12.6598	12.7353	12.6502	12.6216	12.6798	12.6502	12.8073	12.6413	12.6697	12.7949	12.7246	12.7353	12.7576	12.5852	12.6798	12.6502	12.691
MXD1	12.5249	12.5763	12.6502	12.6216	12.691	12.8073	12.9564	12.3557	12.7353	12.3909	12.9008	13.0236	12.5852	12.1841	12.7576	12.6502	12.7353	12.8476	12.2886	12.7576	12.5852	12.5587	12.691	12.6127	12.7462	12.5326	12.3074	12.5682	12.7949	12.7137	12.2182	12.4116	12.6216	12.8602	12.3624	12.7137	12.7949	12.5682	12.5682	12.5249	12.6216	12.7686	12.6598	12.5487	12.6798	12.7686	12.9145	12.8602	12.7246
GDI2	12.4546	12.4934	12.7246	12.5763	12.7137	12.6697	12.691	12.4704	12.2519	12.6034	12.6216	12.6798	12.4781	12.3074	12.5852	12.1897	12.8332	12.2297	12.6127	12.7137	12.691	12.6413	12.5097	12.4344	12.5172	12.3284	12.3284	12.6413	12.4781	12.541	12.3418	12.4851	12.6413	12.462	12.4478	12.7812	12.7812	12.4266	12.5326	12.6127	12.383	12.4478	12.5097	12.5852	12.383	12.4045	12.5587	12.6697	12.5852
CNN2	12.4116	12.5587	12.4704	12.5587	12.5852	12.594	12.5682	12.7014	12.691	12.7686	12.6034	12.6321	12.6798	12.6127	12.6034	12.7246	12.4851	12.7246	12.5097	12.7462	12.5172	12.6216	12.5587	12.6502	12.541	12.6321	12.3971	12.4344	12.691	12.5487	12.594	12.3216	12.7812	12.8214	12.4045	12.594	12.7462	12.6413	12.7246	12.419	12.5172	12.594	12.9692	12.594	12.8602	12.5487	12.6127	12.541	12.8873
RPL19	12.3346	12.2297	11.8566	11.8308	11.9893	11.9592	11.8272	12.0396	11.7565	12.1665	11.9768	11.5648	12.1729	12.258	11.7461	11.7665	12.2075	11.6289	12.383	11.777	12.077	12.1559	11.777	12.2701	11.8491	12.258	12.2297	12.0985	11.8198	11.8947	12.5249	12.114	12.1407	11.6886	12.258	12.2129	11.9937	12.0628	12.0821	12.0396	11.9547	11.902	12.0256	12.3491	11.6924	11.4889	11.4556	11.5585	11.7947
RPL15	12.7949	12.7812	12.2886	12.0725	12.4266	12.5326	12.3491	12.6697	11.9506	12.4478	12.7137	12.1038	12.8214	12.4546	12.3758	12.4266	12.6321	11.9983	12.873	12.2129	12.7576	12.369	12.1959	12.4266	12.4704	12.5587	12.5172	12.7353	12.2297	12.5097	12.6598	12.295	12.5017	12.1038	12.5587	12.5587	12.4781	12.3284	12.4045	12.7949	12.5017	12.4045	12.3758	12.6321	12.258	12.3758	12.2829	11.8982	12.3216
MKRN1	12.5682	12.1729	11.9685	12.594	12.7353	12.6502	12.1303	12.3624	12.7576	12.4408	12.2701	12.4266	12.4116	12.1038	12.6127	12.9425	12.0878	12.9008	12.6502	12.3006	12.3074	12.7576	12.873	12.541	12.5326	12.1559	12.9832	12.419	12.594	12.9268	12.0586	12.4344	12.1513	12.6413	12.8332	12.3971	12.3971	12.5763	12.5172	12.8073	12.5682	12.691	12.462	12.6413	12.4934	12.9692	12.7246	12.9962	12.5682
UCP2	12.9268	12.5682	12.4546	12.6321	12.3284	12.419	12.4266	12.8214	12.8602	12.8332	12.462	12.1897	13.232	12.873	12.462	12.8602	12.6127	12.7812	12.7576	13.0975	12.6598	12.7812	12.6598	12.7949	12.6034	12.8332	12.8476	12.4704	12.5487	12.594	12.7949	12.6598	12.4478	12.594	12.8214	12.6321	12.4344	12.6321	13.0236	12.7353	12.873	12.873	12.541	12.541	12.6502	12.6598	12.3758	12.6321	12.9145
RPS10	12.383	12.6216	12.0491	11.9768	11.5815	12.4116	12.6321	12.258	11.8759	12.2182	12.0446	11.0549	12.3909	11.9506	12.2464	12.2182	12.594	11.9219	12.5852	12.1841	12.6502	12.4704	11.8272	11.926	12.0985	12.077	12.3557	12.4851	11.5311	12.4934	12.3557	12.1897	12.3971	12.0256	12.594	12.077	11.9854	11.9592	12.1303	12.5172	12.0121	11.906	11.9506	12.4934	11.8381	12.0396	12.2645	11.8272	11.9854
HMGN2	12.5097	12.4045	12.691	12.6413	12.4781	12.5249	12.462	12.5682	12.5172	12.4704	12.6413	12.5587	12.5249	12.5097	12.6502	12.462	12.6502	12.5326	12.5017	12.5097	12.6413	12.5097	12.3971	12.5852	12.5249	12.4851	12.5682	12.4934	12.5763	12.2886	12.5763	12.5172	12.5097	12.4704	12.4408	12.5763	12.5587	12.5587	12.5487	12.462	12.4704	12.5852	12.4781	12.4851	12.5249	12.5249	12.541	12.3971	12.5487
CTSB	12.6127	12.1959	12.6127	12.3491	12.5097	12.5763	11.5311	12.369	12.3758	12.6798	12.5852	12.4045	12.5097	12.0256	12.5763	12.7462	12.3074	12.541	12.3491	12.5852	12.5682	12.383	12.594	12.7462	12.6127	12.4781	12.7462	12.369	12.2765	12.7353	12.3491	12.5763	11.9937	12.6216	12.8476	12.419	12.4266	12.4116	12.4781	12.691	12.6502	12.7353	12.2297	12.6502	12.594	12.7014	12.5852	12.7949	12.3758
RPS29	12.7686	12.6502	12.5097	12.5326	12.7462	12.7686	12.9008	12.7686	12.2075	12.691	12.7686	12.1559	12.5172	12.5017	12.873	12.8073	12.8873	12.1513	12.8476	12.4266	12.873	12.6502	12.3909	12.3624	12.4781	12.3418	12.8602	12.7686	12.3284	12.4478	12.7353	12.4934	12.6798	12.2765	12.7576	12.9832	12.4116	12.4344	12.419	12.8873	12.6034	12.7246	12.3624	12.7014	12.419	12.8073	12.4266	12.4781	12.2464
UBC	12.1729	12.295	12.2829	12.3144	12.1559	12.2408	12.3074	12.1559	12.2765	12.369	12.369	12.295	12.4266	12.4116	12.2346	12.3074	12.0538	12.3909	12.0628	12.3758	12.3758	12.0674	12.1407	12.3491	12.383	12.3346	12.1559	12.295	12.2075	12.2129	12.1459	12.258	12.1897	12.4408	12.3418	12.0985	12.2129	12.258	12.4478	12.3074	12.3216	12.1841	12.2346	12.1959	12.3557	12.2129	12.2182	12.093	12.3346
FCGR2A	12.4344	12.5017	12.4934	12.4851	12.541	12.4478	12.5017	12.4478	12.541	12.4116	12.541	12.7353	12.3971	12.4266	12.5487	12.5587	12.5097	12.5852	12.3758	12.5587	12.4408	12.4546	12.4934	12.4546	12.5487	12.4704	12.383	12.5017	12.6697	12.4851	12.369	12.4704	12.5763	12.5487	12.383	12.4851	12.594	12.4934	12.6127	12.5017	12.4408	12.4546	12.5249	12.4045	12.5326	12.6127	12.7014	12.5682	12.5249
RPS19	11.9937	12.0211	11.7087	11.902	11.5375	11.5498	11.6924	11.8198	11.753	12.2765	11.4238	11.1755	11.8723	12.3758	11.4354	11.5041	11.8058	11.3763	12.1959	11.6545	12.035	12.035	11.7358	12.295	11.6513	12.0538	12.114	12.0628	11.763	11.5815	12.2765	11.942	11.9219	11.4587	12.3758	11.8606	11.9178	12.1959	12.0299	11.8683	11.6819	11.7848	11.7156	12.2346	11.7703	11.3516	11.046	11.5846	11.9219
SEMA4D	12.4266	12.4344	12.3758	12.4266	12.6127	12.5097	12.6502	12.2346	12.4546	12.2829	12.4851	12.4478	12.3758	12.4045	12.5326	12.3006	12.5487	12.6321	12.3971	12.3216	12.2829	12.4266	12.4116	12.4934	12.3346	12.4408	12.2129	12.3624	12.5326	12.369	12.3624	12.5852	12.5852	12.6798	12.3971	12.5017	12.5682	12.5017	12.2886	11.8759	12.3624	12.4266	12.5172	12.4116	12.4851	12.4116	12.4934	12.3491	12.462
RPL22	12.6697	12.6413	12.6216	12.6798	12.6413	12.541	12.4934	12.6127	12.5852	12.8073	12.5587	12.5487	12.5682	12.7246	12.5587	12.4478	12.7686	12.3557	12.6216	12.5172	12.5487	12.7246	12.7137	12.3971	12.7137	12.5763	12.6502	12.6502	12.7462	12.4116	12.6321	12.5587	12.7462	12.3144	12.5682	12.541	12.6598	12.7576	12.6034	12.6034	12.7353	12.7137	12.6034	12.7246	12.462	12.7949	12.4344	12.4851	12.7353
GABARAP	12.4934	12.3624	12.3418	12.4116	12.2645	12.2238	12.0674	12.4851	12.4408	12.5487	12.077	12.3346	12.6216	12.462	12.2765	12.5487	11.9983	12.5763	12.0299	12.5249	12.3557	12.1959	12.3284	12.5017	12.4851	12.5682	12.5249	12.3491	12.3758	12.4266	12.2408	12.3758	12.2464	12.541	12.5487	12.1513	12.3346	12.3909	12.4934	12.4934	12.594	12.4934	12.4344	12.3758	12.6034	12.5326	12.4781	12.5249	12.5017
PTPRO	12.1841	12.369	12.295	12.3971	12.2129	12.4045	11.9506	12.5487	12.4851	12.3758	12.3144	12.1959	12.541	12.5487	12.4851	12.4045	12.3418	12.4116	12.2297	12.4851	12.3909	12.3074	12.2408	12.4478	12.3758	12.5487	12.6216	12.5487	12.5097	12.5852	12.6034	12.6034	12.0082	12.4851	12.4781	11.9592	12.383	12.5249	12.5852	12.4704	12.3006	12.1559	12.258	12.3909	12.4781	12.3006	12.5487	12.3909	12.419
EIF1	11.9178	11.7156	11.926	12.1513	11.8835	11.906	11.7087	11.9547	11.9178	12.1089	11.7156	11.7291	11.9506	12.1407	12.035	12.0165	11.6754	11.9727	11.8947	11.753	11.9854	11.9768	12.3006	11.9983	11.9097	11.926	12.1038	11.7291	11.906	11.8723	11.8308	11.9768	11.8683	11.8491	12.0821	11.7496	11.9685	12.0211	11.9893	12.0211	11.926	11.9178	11.7256	12.1407	11.8871	11.9136	11.9465	12.1038	12.0491
SLC6A6	12.4045	12.4266	12.5487	12.4344	12.4704	12.3909	12.6697	12.2464	12.594	12.2519	12.5487	12.8332	12.2075	12.4408	12.5682	12.3418	12.3216	12.6598	12.035	12.3284	12.3006	12.3216	12.6216	12.0538	12.3491	12.2701	12.1089	12.3346	12.5587	12.3971	12.0821	12.3971	12.5249	12.5172	12.2645	12.4704	12.5097	12.383	12.3491	12.3418	12.3491	12.5326	12.4934	12.258	12.4116	12.369	12.6034	12.295	12.4704
RPS6	11.9219	12.1513	11.8926	12.0082	11.8129	11.9219	11.938	11.9219	11.8164	12.3074	11.938	11.6886	12.1513	12.2519	12.3909	11.5188	12.419	11.6513	12.3074	11.8801	11.9097	12.1459	11.942	11.9547	11.9893	12.0878	12.295	12.258	12.1784	11.6995	12.2238	11.9983	12.2645	11.5718	12.2346	12.0299	11.9768	12.1841	12.0256	12.1459	11.9506	11.6545	11.8683	12.295	11.8606	11.8451	11.6451	11.4326	11.9983
RPL3	12.077	12.077	11.5247	11.6193	11.7461	11.7496	11.5098	11.763	11.6924	11.926	11.9178	11.4861	12.0725	11.9768	11.5585	11.5972	11.906	11.4354	12.594	11.7389	11.9506	11.938	11.6033	12.0491	11.7881	12.1038	12.0034	12.1193	11.8451	11.8419	12.2297	11.8947	11.9854	11.4679	11.942	11.7424	11.753	11.9506	12.0586	12.093	11.8947	11.5498	11.9639	12.1784	11.6382	11.528	11.3516	11.2949	11.648
HLA-C	12.2645	11.938	11.719	12.0211	11.9685	11.9639	11.9178	11.9097	12.3557	12.0121	12.0299	12.3074	11.902	11.9639	11.9854	12.1354	11.8272	11.781	11.8094	12.4781	11.9465	11.9685	12.1612	11.9465	12.1841	12.2464	11.7985	12.0165	11.8759	11.9465	11.926	12.093	12.0674	12.0491	12.1303	12.3624	12.093	11.938	12.3909	12.0034	12.1407	11.9299	12.1559	11.8164	12.2075	11.9336	12.1459	12.2075	12.2408
PABPC1	12.1784	12.3144	12.2346	12.0821	12.0396	12.0121	11.8381	12.3074	12.0821	11.9727	12.1354	12.0985	11.8871	12.2829	12.0446	12.2075	12.2886	12.0211	12.295	12.0628	12.1247	12.0586	12.2519	12.1354	12.1193	12.1784	12.258	12.3006	12.0165	11.8451	12.3758	12.1959	12.3418	11.9893	12.1665	11.9336	11.9336	12.2829	12.1407	12.295	12.2519	12.1247	11.9983	12.077	12.0491	12.1559	11.9639	11.9336	11.8451
GATAD2A	12.3624	12.2701	12.114	12.2182	12.369	12.1841	12.4116	12.3909	12.3006	12.2886	12.3006	12.2765	12.4934	12.3006	12.3624	12.3909	12.1459	12.383	12.3006	12.369	12.2297	12.2182	12.3346	12.462	12.2182	12.3624	12.0821	12.3418	12.2886	12.3074	12.4116	12.4266	12.4781	12.419	12.2408	12.4478	12.3418	12.3624	12.4408	12.1247	12.3346	12.3346	12.4851	12.2701	12.3074	12.0586	12.2346	12.1354	12.295
MBP	12.0299	12.2464	12.3491	12.0878	12.3006	12.462	12.4408	11.938	12.2829	11.8835	12.4934	12.4116	12.1665	12.0034	12.419	12.2701	12.2297	12.4478	12.1193	12.1959	12.258	12.1407	12.1303	12.3909	12.4045	12.2075	12.0211	12.1459	12.295	12.3491	11.9685	12.2182	12.1784	12.4934	12.1459	12.3418	12.4478	12.0396	12.0491	12.0165	11.9178	12.0878	12.2464	12.0491	12.3216	12.0211	12.2886	12.2701	12.1459
RPS3	11.9506	11.902	11.349	11.2263	11.5131	11.6615	11.8308	11.6754	11.2447	11.648	11.7565	11.0819	11.8058	11.6451	11.4919	11.4707	11.8024	11.1604	12.1247	11.5783	11.9136	11.6957	11.3901	12.0082	11.7054	11.6886	11.8566	11.8905	11.5466	11.3983	12.1247	11.6513	11.7881	11.2263	11.8491	11.6924	11.5783	11.9547	11.6615	11.6995	11.7598	11.6513	11.4707	12.0211	11.4207	11.3983	11.1475	11.2287	11.4151
ND6	12.0878	12.0396	12.383	12.462	12.2829	12.0628	11.7598	12.3758	12.4704	12.3491	11.6754	12.2182	12.1959	12.5249	12.1897	12.3758	12.0082	12.1459	11.9983	12.3557	11.906	12.2129	12.3418	12.2129	12.462	12.1513	12.4408	12.2829	12.462	12.1193	12.3909	12.2765	12.0878	12.2075	12.369	11.7461	12.2238	12.4546	12.369	12.3346	12.3971	12.419	12.1665	12.2408	12.5097	12.4478	12.4408	12.3144	12.3971
EIF4B	12.093	12.1407	12.3346	12.2765	12.3758	12.3624	12.295	12.2765	12.1729	12.2701	12.2645	12.3144	12.0674	12.3144	12.3557	11.938	12.4344	11.7598	12.3557	12.077	12.2701	12.3491	12.2297	12.2297	12.1729	12.0211	12.2408	12.2408	12.3491	12.0165	12.2129	12.2886	12.3491	12.0985	12.2182	12.3346	12.3144	12.3144	12.258	12.1729	12.1038	12.1193	12.2182	12.2886	12.0878	12.1841	12.1354	11.8129	12.2519
RPL18	12.0211	12.035	11.8451	11.8024	11.6382	11.5873	11.6684	12.1729	11.7985	12.1559	11.6289	11.6578	11.9937	12.2075	11.9336	11.7739	12.0821	11.3625	12.0586	11.7665	11.8801	11.9336	11.8347	11.9178	11.906	11.9854	12.1784	11.9178	11.938	11.5131	12.3144	11.906	12.077	11.4646	11.9768	11.9097	11.9809	12.114	12.077	11.9893	11.7256	12.0299	11.7665	12.1193	11.8308	11.8094	11.4527	11.3983	11.938
H2AFY	12.2886	12.093	12.4851	12.3758	12.2346	12.2645	12.2701	12.3144	12.2346	12.258	12.3758	12.5326	12.0121	12.1959	12.2886	12.2129	12.2645	12.2182	11.8723	12.1247	12.1897	12.258	12.369	11.9937	12.2701	12.0396	12.2075	11.942	12.1841	12.0034	11.8835	12.1513	12.2075	12.2519	12.2129	12.2182	12.1959	12.2129	12.0674	12.2829	12.3074	12.4408	12.2408	12.0725	12.3346	12.3971	12.2765	12.2129	12.1959
FBXO7	12.6216	12.0299	10.8557	11.9854	12.4934	12.2519	11.9465	12.093	12.3624	12.1513	11.3983	11.2472	12.2519	11.7156	12.0985	12.7014	10.6746	12.3624	12.2829	12.0985	11.5749	12.3284	12.5326	12.5097	12.0586	12.2238	12.4851	12.0878	11.7461	12.5763	12.258	12.3557	11.9336	12.3758	12.6034	11.7122	11.349	12.3758	12.2645	12.6798	12.6127	12.6216	11.8835	12.2075	12.3284	12.4266	12.4045	12.6034	12.0396
P2RY8	12.3074	12.3557	12.0256	12.035	12.3971	12.3284	12.383	12.2129	11.7917	12.1897	12.3216	12.1459	12.3144	12.3418	12.258	12.1612	12.2129	11.8094	12.3624	12.1665	11.8419	12.4478	12.3557	12.2765	11.8835	12.1959	11.942	12.1247	12.0299	12.0396	12.383	12.541	12.2886	12.0396	11.8645	12.1959	12.2018	12.0299	12.1665	11.9136	11.8871	12.0256	12.419	11.9893	12.114	11.6684	11.6785	11.7256	12.0446
CCNI	12.0446	11.8759	12.0628	12.3346	12.295	12.1303	11.9547	12.1407	12.1193	11.9937	11.9336	11.8058	11.7222	11.9592	12.1841	12.3346	12.0446	12.0299	11.9592	11.8606	11.9219	12.1841	12.3491	11.9219	12.1559	11.7565	12.3346	12.077	12.1193	12.0674	11.9937	11.9547	12.0211	12.0674	12.0165	12.0165	12.0165	12.1407	11.8451	12.2075	12.1247	12.3006	11.9465	12.0674	12.0674	12.462	12.2238	12.4045	11.9178
IER2	12.1089	12.2346	12.2238	12.3557	12.093	12.1784	12.1407	12.3284	12.258	12.295	12.0821	12.3006	12.2645	12.2701	12.1784	12.3491	12.0121	12.3346	12.0121	12.4478	12.0628	12.2519	11.9937	12.0256	12.3144	12.3758	12.0446	12.2075	12.2829	12.2765	12.1513	12.3074	12.2129	12.3418	12.0586	12.0491	12.2645	12.2408	12.2519	11.8491	12.2464	12.1612	12.3284	12.0821	12.3971	12.2645	12.1784	12.0878	12.3284
RAC2	12.1247	11.7848	11.609	11.6228	11.5014	11.5523	11.4071	11.9336	11.7665	11.8982	11.6322	11.5783	11.9685	11.9299	11.4465	12.0211	11.4828	11.9178	11.4527	11.9639	11.6785	11.609	11.8905	11.8491	11.7985	11.9809	11.7665	11.7358	11.6033	11.5972	11.8024	11.8381	11.6995	11.8094	11.7156	11.6545	11.8272	11.8094	11.8606	11.7848	12.1897	12.0121	11.8723	11.7256	12.0082	11.7461	11.4207	11.6684	11.9506
GNAS	12.419	11.7598	11.1733	11.4707	11.8491	11.4735	11.2926	11.8024	11.6033	11.8024	11.3763	11.2211	11.7256	11.6785	11.4381	12.1407	11.2815	11.8947	11.8164	11.6417	11.4983	11.8058	11.8645	12.4045	11.5873	11.9506	11.777	11.8566	11.5846	12.2238	11.9809	12.0628	11.6058	11.6354	12.1559	11.5585	11.3002	11.7156	11.9219	12.1303	11.9219	11.6886	11.7496	11.8347	11.609	11.6647	11.6754	11.8451	11.382
CAP1	12.114	12.0628	11.9768	12.1089	11.9299	12.035	11.902	11.926	11.9465	11.9178	12.035	12.1354	11.9639	11.902	11.8835	11.8905	11.9336	12.114	11.8308	12.0034	12.0725	11.906	11.9893	11.8566	12.0299	11.9299	11.7739	11.8835	11.8129	11.9937	11.7256	11.8645	11.902	12.2129	11.9299	11.9937	11.9299	11.942	11.777	11.9727	12.1784	11.9639	12.0034	11.8234	12.0396	12.0725	12.0299	11.9768	12.0299
CIRBP	12.1513	11.9639	12.1841	12.077	12.0628	11.9809	12.1089	12.1459	12.0878	12.3006	11.8419	11.9685	12.1612	12.3284	12.295	12.0446	11.9727	11.938	12.0985	11.7739	11.777	11.9937	12.1897	12.2519	11.9727	12.035	12.0725	11.9336	12.0491	12.0538	12.3284	12.3491	12.1559	12.0165	11.9506	12.0396	12.0725	12.1513	12.1897	12.0256	12.0674	12.2182	12.0628	11.9639	12.0299	12.077	11.7256	11.9219	12.1559
PTMA	12.3006	12.1559	12.093	12.2346	12.1407	11.9547	12.0446	12.3006	11.8801	11.9768	11.7222	12.093	12.035	12.3971	11.8491	12.0725	11.9465	12.0165	12.3216	12.1038	12.1513	12.2075	12.1247	12.2018	11.8419	12.2297	12.2018	12.3144	11.9178	12.0725	12.4851	12.462	12.2829	11.9547	12.0299	11.942	11.7881	12.2464	12.1247	12.2464	12.0586	12.0674	12.2765	12.1038	11.8347	11.9592	11.8272	11.8801	11.9937
APLP2	12.369	11.9219	12.0396	11.9809	12.2297	12.0821	11.7917	12.0121	12.0121	11.7122	12.4478	12.3557	11.8347	12.0211	12.0628	11.926	12.035	12.0878	11.9809	11.5523	12.3216	11.9727	11.9727	12.3006	11.8234	12.0985	11.9639	12.093	11.6754	11.9299	12.0491	12.1247	11.9727	12.4781	11.9465	12.2701	12.1089	12.0586	12.0985	11.7881	11.7848	12.1959	12.1897	11.8905	11.2447	11.9854	12.2408	11.8947	11.8759
BCL6	11.8606	12.0256	11.8982	12.0491	12.077	12.1665	11.9937	11.9178	11.9893	11.8759	12.2075	12.3758	11.7917	11.8308	11.906	11.9685	11.8871	12.3284	11.7054	12.0299	12.1784	11.9506	12.2238	11.7328	12.1612	11.8308	11.7598	12.0211	12.1354	12.0586	11.6382	11.6785	12.2018	11.9219	11.906	12.2886	12.1612	11.8723	11.8234	11.8982	12.1354	12.0628	12.1089	11.9136	12.0725	12.0538	11.9983	12.2346	12.1303
HNRNPU	11.9547	12.0725	12.4344	12.3909	12.2408	12.2346	12.1513	12.1897	12.3216	12.0165	12.2408	12.3624	11.9592	12.2018	12.3491	11.906	12.3284	12.0985	12.2182	12.1897	12.0985	12.1513	12.4344	11.8683	12.2886	11.9937	12.093	12.1665	12.3909	11.8606	12.1089	12.1407	12.2765	12.0446	11.9809	11.926	12.2408	12.1897	12.2018	12.1559	12.1303	12.2886	12.035	12.2129	12.0034	12.1665	12.1089	12.1089	12.2238
KLF6	11.7156	12.0165	12.2297	12.1729	12.0674	12.1247	12.2182	11.781	12.0299	11.8164	12.2464	12.2297	11.7358	11.8801	12.1459	11.9854	12.0396	12.0725	11.938	11.9854	12.1303	12.0538	12.1038	11.9136	11.9685	11.7291	11.8419	11.8759	12.0878	12.0821	11.7665	12.0256	12.0491	12.1897	11.853	11.9983	12.1247	11.902	11.9465	11.6785	11.6785	11.9465	12.0586	11.777	11.9136	12.1247	12.2075	12.0538	12.0034
MSN	12.0165	11.8491	12.1193	12.1959	11.942	11.8198	11.8024	12.077	12.1407	11.9592	11.8947	12.1784	11.926	11.9727	12.0878	11.8801	11.9299	12.0821	11.7598	12.0082	11.7496	11.9983	11.9983	11.7947	12.1247	11.8645	11.9547	11.9097	12.114	11.9219	11.8982	12.0396	11.8198	12.0628	11.9136	11.719	12.1303	12.0538	12.0725	11.8801	12.0821	12.1729	11.9547	11.9465	12.1513	12.1729	12.0628	11.9854	12.0985
VIM	12.0985	11.8347	11.4238	11.4646	11.5247	11.5041	11.4238	11.8491	11.4527	11.6545	11.7598	11.4124	11.5098	11.6721	11.2815	11.6545	11.3082	11.6382	11.7739	11.7156	11.6721	11.4861	11.5188	11.8606	11.6886	11.719	11.6058	11.3625	11.338	11.6886	11.8419	11.902	11.6785	11.902	11.7291	11.5873	11.2712	11.5718	11.753	11.7703	11.902	11.6417	11.8347	11.5846	11.5938	11.4527	11.6886	11.1053	11.7156
RPS18	11.2555	11.7222	11.0769	11.0527	11.2155	11.3957	11.4354	11.1579	11.1004	11.5815	11.5873	10.6856	11.6451	11.4735	11.0527	11.1377	11.4617	11.014	11.9097	10.9274	11.5375	11.4097	10.9251	11.2949	11.0794	11.3763	11.609	11.5131	11.2735	11.1626	11.7054	11.1904	11.4013	10.9338	11.609	11.5098	11.0958	11.2761	11.1174	11.5217	11.1626	11.0029	11.0886	11.5938	11.1707	10.8535	10.7366	10.6569	11.1174
PFN1	11.8723	11.7054	11.6545	11.382	11.4556	11.2447	11.311	11.6819	11.5406	11.7087	11.5648	11.338	11.7024	11.7424	11.4707	11.7328	11.2237	11.6228	11.5783	11.516	11.5041	11.4679	11.6513	11.8129	11.7703	11.9136	11.5815	11.6002	11.2926	11.5375	11.7985	11.8491	11.4381	11.7985	11.6615	11.5972	11.4207	11.7703	11.6647	11.5846	11.906	11.9809	11.6033	11.4587	11.6684	11.3542	11.2032	11.168	11.6002
ATP6	12.0491	11.9465	12.0299	11.9592	11.9983	11.7881	11.9097	12.2519	12.1513	12.2297	11.9465	11.906	12.1193	12.1559	11.9506	12.2464	11.9639	12.0396	12.0034	12.1784	12.0034	12.0034	12.0878	11.8451	12.2018	12.0628	12.1247	12.1303	12.1729	12.114	12.077	12.1841	12.0538	12.0121	12.077	11.6721	11.7358	12.093	12.1559	12.1612	12.0985	12.2645	11.938	11.9219	12.1354	12.093	12.1513	12.0725	12.035
ARHGAP25	12.2182	11.906	11.7291	11.5846	11.6852	11.7985	11.322	11.5247	12.0538	11.4587	12.0878	11.6995	12.1784	11.7122	11.8566	11.8129	11.8129	12.093	11.609	11.8871	11.6957	11.5681	11.6819	11.8058	11.9299	12.0256	11.5906	12.0034	11.9097	11.853	12.0211	11.7881	11.6322	12.0821	11.8419	11.8491	12.1559	11.5846	11.938	11.5938	11.9983	11.942	11.906	11.7496	11.8947	11.7054	11.9547	11.8835	11.763
ZBTB4	12.1559	12.1612	12.1513	12.1559	12.2238	12.0586	12.114	12.2238	12.077	12.2238	11.9097	12.0396	12.0985	12.2408	12.1407	11.7985	12.1897	11.6886	12.2408	12.1407	11.8566	12.1729	12.3758	11.9639	12.0538	12.0491	12.035	12.0299	12.1407	11.777	12.2464	12.2829	12.3216	11.7947	11.9685	12.0211	11.9893	12.1459	12.1089	11.8234	12.2238	12.2519	11.9336	12.1089	12.077	11.8905	11.6578	11.777	12.1841
AHNAK	12.3144	12.2018	12.2408	11.8905	12.3216	12.2018	11.9768	12.1665	11.9547	11.8566	12.1665	12.0491	12.2297	12.0985	11.9727	11.777	12.0299	11.7461	12.2238	12.0121	12.1959	12.2829	12.2464	12.1038	12.0082	12.1247	11.853	11.9768	12.0211	12.1897	12.093	12.4546	12.0396	12.0725	12.114	11.9547	11.9983	11.753	12.2346	11.942	11.9685	11.7087	12.0446	11.9336	11.9506	11.8835	11.9854	11.7461	12.093
SON	12.0725	12.5172	12.3144	12.258	12.2701	12.1513	12.2297	12.4045	12.4116	12.3557	12.3346	12.3284	12.2765	12.383	12.1354	12.2829	12.4266	12.4344	12.1784	12.2829	12.1665	12.2238	12.4851	12.0299	12.369	12.4116	12.1303	12.2886	12.1959	12.0256	12.1729	12.3624	12.4408	12.2346	12.3491	12.1665	12.2346	12.3971	12.3758	12.2645	12.4116	12.369	12.2701	12.2519	12.2645	12.1513	12.1038	12.2238	12.3006
FOXP1	12.0821	12.3971	12.2018	12.3006	12.1303	12.1612	12.1841	12.4934	12.3418	12.3418	12.1193	12.1247	12.2182	12.369	12.2018	12.0674	12.383	12.2238	12.2129	12.1089	12.114	12.2297	12.2701	11.9336	12.2829	12.1459	12.2765	12.2765	12.3971	12.0211	12.3216	12.2464	12.3557	11.8835	12.2018	12.0446	12.2297	12.2645	12.2238	12.3006	12.3557	12.2829	12.0396	12.2645	12.1897	12.1959	12.1959	11.9937	12.3144
BCL11B	11.7461	12.1665	11.8801	12.1303	12.114	12.0034	12.2238	12.295	12.0725	11.9854	12.0121	11.781	12.0446	12.2238	12.1038	11.9639	12.4116	11.7739	12.4045	11.9727	11.8381	12.2701	12.3074	11.7389	12.0491	12.0165	12.1354	12.1959	12.1303	11.7024	12.4781	12.2238	12.4266	11.5938	12.0538	12.1784	11.9506	12.2238	11.9685	11.8947	12.114	12.1459	12.1247	12.2297	11.7598	12.0491	11.719	11.5972	11.8947
PITHD1	12.2701	11.8982	11.5074	12.2075	12.5017	12.4704	12.2346	11.8759	12.6216	12.035	11.311	11.6322	12.0211	11.7222	12.0299	12.9008	11.4071	12.3144	12.6598	11.9547	12.0121	12.5487	12.6321	12.3346	12.1303	11.4679	12.7576	12.2519	11.8272	12.691	11.902	12.1459	12.0821	12.077	12.7137	12.2408	11.5406	12.2182	12.2408	12.7137	12.3144	12.3144	12.295	12.3144	11.9299	12.1193	12.1897	12.9692	11.8234
ANP32A	11.9893	12.114	12.3284	12.2018	12.1247	12.1089	12.0821	11.9937	12.2018	11.9299	12.1089	12.2645	11.6819	12.1665	12.1193	12.1247	12.1959	12.1841	11.9547	11.9465	12.0256	12.0491	12.0034	11.853	12.0725	11.9639	11.9937	12.1841	12.0985	11.8982	12.0034	12.1354	12.0446	12.2238	11.8198	12.1841	12.114	12.1784	11.9639	11.9768	12.1612	12.1354	11.9937	11.9592	12.2018	12.2408	12.3144	11.8566	11.9768
GAPDH	11.5873	11.4207	10.985	11.0369	10.9185	11.2133	10.9782	11.4707	11.1053	11.6033	10.9982	10.864	11.5815	11.4828	10.9121	11.4381	10.5928	11.4179	11.1626	11.1653	11.3763	11.13	11.1428	11.4527	11.393	11.5718	11.4556	11.2342	11.0254	11.2685	11.4042	11.5972	11.1782	11.4238	11.763	11.3516	11.0275	11.2393	11.5098	11.4042	11.7122	11.393	11.3625	11.5375	11.6995	11.2661	11.1626	10.9	11.4646
RASSF3	11.3738	11.8835	12.0674	12.1038	11.9592	11.9893	12.2408	11.9983	12.1354	11.9893	11.926	12.2408	11.942	11.9685	12.2519	12.0821	12.0034	12.2765	11.8606	11.9506	12.0586	11.8419	11.8164	11.942	12.1407	11.8381	11.8723	11.9547	12.2408	12.1612	11.7917	11.8024	11.8982	12.1193	11.9937	12.2297	12.2765	11.7881	11.926	11.906	11.4013	12.114	11.9854	12.0165	12.1841	12.2829	12.3491	12.0082	12.1665
FAM101B	11.9336	11.8381	11.8683	11.7461	12.0256	11.9983	12.3216	12.2018	12.2408	12.0725	12.3624	12.2075	11.9465	12.0878	12.0211	12.077	11.9685	12.258	11.9136	11.3685	11.9809	11.7985	11.7024	12.0121	12.258	11.9097	11.906	11.9465	11.9219	11.7848	11.9299	11.8801	11.8947	12.383	11.9336	11.9506	12.0034	12.1303	11.7665	11.6033	12.0082	12.1665	12.3006	11.902	12.2765	12.2075	12.0985	11.5615	11.9592
YWHAZ	11.7947	11.6957	12.1665	12.2645	12.0538	11.7665	11.7461	12.0211	12.1247	11.9685	11.8094	12.114	11.6322	11.9937	12.1303	11.9727	11.9592	11.9136	11.7848	11.9937	11.8198	11.8164	11.9465	11.5014	12.2645	11.6819	12.0165	11.906	12.2701	11.6647	11.6924	11.7665	11.853	11.8947	11.8129	11.7156	11.906	11.9809	11.8683	11.926	11.9854	12.2018	11.8094	11.8759	12.1193	12.3216	12.0446	12.0396	12.0628
CDC42	11.8419	11.9547	12.369	12.2519	12.2182	12.093	12.0211	12.0446	12.0034	11.9639	11.9893	12.2829	11.8198	12.0165	12.2182	12.0538	12.1303	11.9937	11.942	12.1513	12.1459	12.0396	12.077	11.7496	12.1784	11.7222	12.0396	11.9854	12.1459	11.8645	11.8129	11.9136	11.9136	12.1612	11.9178	11.9893	12.1407	12.1354	12.0034	12.0821	11.942	12.0821	11.9097	12.093	12.1247	12.3418	12.1247	12.1407	12.1247
H3F3A	11.9136	12.0121	11.8926	11.7665	11.4646	11.777	11.6322	11.5718	12.0165	11.4527	12.1459	12.0082	11.9136	11.719	12.0082	11.9893	11.8381	12.2519	11.5074	11.7985	11.902	11.4496	11.3405	11.8905	11.9136	12.1665	11.8024	11.9983	11.6647	11.9727	11.9727	11.6193	11.5681	12.258	11.8606	12.0121	11.8683	11.9136	11.8566	11.8835	11.9592	11.8347	12.0821	11.5972	11.9937	11.8683	12.0034	11.9983	11.5783
BLCAP	11.7739	11.8024	12.0034	11.7739	11.8645	11.8024	11.7156	11.942	11.7156	11.8381	11.8129	11.8094	11.906	11.8871	11.8645	11.7881	11.9854	11.5247	12.0211	11.7947	11.942	11.9465	11.9336	11.8947	11.8198	11.7389	12.0082	11.7122	11.781	11.6193	11.8871	11.8234	11.8871	11.7389	11.719	11.8905	11.926	11.8308	11.8058	11.8347	11.5466	11.9336	11.6852	11.9299	11.7565	11.7291	11.5972	11.753	11.7848
MBD6	11.7087	12.2829	11.5681	11.5585	11.4952	11.6545	11.8419	11.853	12.0446	11.906	11.906	11.942	12.0586	11.6578	11.4438	11.5648	11.5523	12.1038	11.6228	11.7598	12.0446	11.5648	11.3542	12.0878	12.0628	12.0121	11.6124	12.1513	11.8683	11.8801	11.8606	11.6124	11.9592	12.2886	11.4983	12.1193	11.942	11.7087	11.8645	11.6228	12.093	11.7222	12.2829	12.0446	12.1459	11.5343	12.0878	11.648	11.8835
CANX	11.7054	11.8198	12.3074	11.9983	12.1897	12.0538	12.0121	11.9592	11.6957	11.8645	11.942	12.1089	11.6754	11.8982	12.0725	11.853	12.1559	11.5523	11.8982	11.6886	12.093	12.093	12.0725	11.5718	11.8723	11.6124	11.8272	11.8683	11.8947	11.6417	11.7122	11.8905	11.7703	11.777	11.8058	11.9854	12.1193	11.8982	11.6754	11.9219	11.6058	11.8759	11.5783	12.0628	11.7496	11.8234	12.114	11.8381	11.781
ITGB2	11.5783	11.5718	11.1983	11.3274	11.1957	11.3301	11.0163	11.1957	11.2791	11.5041	11.4042	11.2661	11.648	11.2133	10.671	11.014	10.8936	11.6002	11.3193	11.2314	11.4298	11.3653	11.2263	11.6354	11.1529	11.7328	11.1553	11.393	10.8057	11.4556	11.3139	11.6886	11.1475	11.7122	11.4646	11.0029	11.3166	11.2977	11.5815	10.9597	11.6322	10.9205	11.5873	11.4013	11.2791	11.0669	11.2422	11.13	11.4238
RPL27	11.4983	11.942	11.5846	11.4381	11.4207	11.6033	11.7122	11.6615	11.2237	11.7256	11.7389	11.193	11.5074	11.6754	11.4527	11.4496	11.8164	11.1452	11.7881	11.2342	11.8129	11.6451	11.258	10.9982	11.4013	11.4013	11.7947	11.6819	11.4381	11.2555	11.6058	11.3571	11.6159	11.1053	11.7358	11.7328	11.3983	11.5188	11.2791	11.7665	11.4861	11.4527	11.1553	11.5466	11.4735	11.6354	11.4013	11.0369	11.2314
ZC3H4	11.8905	12.1784	12.1612	12.0674	12.2519	12.077	12.0878	12.2182	12.1089	12.1303	12.0725	12.0034	11.9097	12.1354	12.0674	11.9136	12.2346	12.035	12.1513	11.926	11.8164	12.0628	12.1841	12.0985	12.0211	12.1729	11.902	11.8801	12.0396	12.0082	12.1354	12.2075	12.3144	12.1959	11.8982	12.0586	12.1038	12.1089	11.8491	11.7256	11.9639	12.0538	12.3557	12.0034	11.9639	11.8419	11.9768	11.9639	12.1089
TNPO3	12.0586	12.0538	11.9097	11.9893	12.1089	12.0985	11.8566	12.0985	11.9768	12.1038	12.0256	11.9219	12.0396	12.0299	11.777	11.9299	11.8347	12.2464	11.926	11.8982	11.7917	12.0985	11.9854	11.9727	12.0396	12.0034	11.7461	11.8164	11.9465	12.0628	11.8947	12.1089	11.9547	12.2018	12.0446	11.4151	12.0256	11.9639	11.8723	11.7328	12.1193	11.8947	12.0299	11.7087	12.1407	11.9639	11.8606	11.8058	12.2129
CKAP4	12.0256	11.6721	11.781	11.9547	11.4983	11.938	12.2075	12.2297	11.5615	11.8947	12.0034	11.5466	11.8451	11.5972	11.6002	11.9336	11.5247	12.2346	11.6684	11.8491	11.9178	11.7328	11.528	11.7087	11.9506	11.7598	11.7222	11.4983	11.5014	11.8871	11.0549	11.3625	11.7985	12.1784	11.9854	12.1459	11.6754	11.719	11.5523	11.7087	12.1459	12.035	11.9809	11.719	12.1559	12.035	11.6417	11.4298	11.942
LFNG	11.902	11.7389	12.0725	12.0586	11.8982	11.7703	11.7291	12.0725	11.7703	11.942	11.4828	11.7389	11.9768	11.9893	11.8871	12.0396	11.7739	11.311	11.8759	12.0256	11.7358	11.8606	11.9506	11.8381	12.093	11.8129	11.9219	11.7703	11.8801	11.6785	11.9506	11.926	11.7256	11.516	11.7424	11.8058	11.6785	11.9178	11.8094	11.8164	11.8723	12.093	11.8234	11.7917	12.0446	11.8982	11.4919	11.5074	12.1038
RPL6	11.4527	11.5749	11.2314	11.2712	11.1553	11.3597	11.2499	11.2006	11.1248	11.5906	11.2499	10.8848	11.5439	11.4919	11.0936	11.0436	11.6002	10.9293	11.5439	11.0695	11.3597	11.5074	11.2685	11.311	11.2661	11.7122	11.5074	11.4617	11.3028	11.2896	11.6033	11.4071	11.4679	10.8848	11.5783	11.2314	11.2237	11.4207	11.258	11.4238	11.3874	10.8241	11.1274	11.609	11.1027	11.2083	11.0369	10.8824	11.1653
PSMB4	11.8164	11.8419	12.0082	11.7024	11.8094	11.926	11.8835	11.8723	11.7389	11.9547	11.8759	11.9336	12.1841	11.9983	12.1513	11.8566	11.902	11.8491	12.0446	12.0396	12.1559	11.8566	11.5343	12.2829	11.7917	12.0446	11.9336	11.9136	11.7985	11.753	12.114	11.9685	11.8129	11.9983	12.0725	12.1729	12.0082	12.035	12.0628	12.0985	11.7881	11.5247	11.7739	12.0586	11.8801	11.781	11.6647	11.8683	11.9685
BTF3	11.6002	11.3653	11.3571	11.4298	11.763	11.6451	11.6382	11.4151	11.4707	11.3738	11.5074	11.2314	11.0721	11.3405	11.7256	11.648	11.7222	11.2926	11.753	11.2869	11.5718	11.7947	11.6417	11.5585	11.385	11.3166	11.8835	11.8606	11.4298	11.8759	11.7848	11.6819	11.6578	11.3082	11.8759	11.6033	11.2083	11.4587	11.2525	11.6924	11.4707	11.2761	11.4735	11.8381	11.3625	11.382	11.9178	12.0985	11.0982
ATP6V0E1	11.5439	11.6545	11.5938	11.6259	11.3405	11.719	11.7496	11.4496	11.7054	11.7881	11.7848	11.5311	11.7054	11.7024	11.6033	11.8024	11.6382	11.7917	11.6193	11.7461	11.9592	11.5552	11.3193	11.7156	11.7565	11.7739	11.763	11.7087	11.4983	11.7985	11.6785	11.6259	11.6193	11.7739	11.7598	11.8451	11.5718	11.6159	11.7054	11.7424	11.6615	11.3597	11.7122	11.7848	11.8683	11.6451	11.7424	11.4861	11.6193
HLA-F	11.6451	11.4952	11.5498	11.5906	11.3542	11.4071	11.2896	11.2761	11.8419	11.7739	11.4795	11.7328	11.7291	11.5466	11.4496	11.5552	11.346	11.4527	11.4889	11.902	11.4861	11.4326	11.3763	11.7461	11.6545	11.6159	11.5311	11.4861	11.382	11.6924	11.5523	11.7054	11.5343	11.6002	11.516	11.6886	11.6259	11.4179	11.8308	11.6322	11.5615	11.4381	11.7461	11.5217	11.6721	11.516	11.382	11.5406	11.6924
IL7R	11.2815	11.7424	11.6513	11.7424	11.8272	11.7917	12.1784	11.3274	11.371	11.1405	11.7122	11.6228	11.4587	11.4409	11.648	11.0076	12.1729	10.7273	12.0396	11.5498	11.5439	11.926	11.9768	11.3542	11.1553	11.1027	11.4952	11.5585	11.7947	11.2155	11.8645	11.1983	11.8347	10.8027	11.3082	11.9685	12.0821	11.5217	11.2712	11.0695	11.1174	11.322	11.4556	11.8801	10.9782	11.2314	11.1604	11.1626	11.4438
COX8A	12.1459	11.9136	12.2464	11.9727	11.8801	11.763	11.906	12.1841	11.7739	12.2018	11.6995	11.9097	12.2129	12.2129	11.9685	12.1513	11.8645	12.0034	11.902	12.1193	12.1089	11.8982	11.8024	12.2182	11.8905	12.114	12.1665	11.9937	11.7222	11.7256	12.0299	12.1559	11.9097	12.0034	12.1038	12.1038	11.8871	12.0821	12.1354	12.2129	12.1513	12.1303	11.9136	12.0082	12.1303	12.0446	11.6382	11.902	12.0082
MIDN	11.6578	11.753	11.777	11.8381	11.7848	11.781	11.7665	11.7598	12.0082	11.7328	11.8272	11.8566	11.6545	11.9547	11.781	12.0121	11.4919	12.1729	11.5523	11.9136	11.6615	11.5873	11.7739	11.8759	11.9336	11.9465	11.6721	11.902	11.7389	12.1729	11.8451	11.8982	11.8801	12.035	11.8094	11.8164	11.7985	11.8347	11.9592	11.5585	12.0165	11.926	11.8058	11.4679	11.9809	12.0878	11.938	11.7947	11.9465
NAMPT	11.0982	11.8272	11.5406	11.7848	11.2842	11.6924	11.8129	11.5552	11.7358	11.609	12.0674	12.1841	11.8835	11.4298	11.6259	11.7256	11.7389	11.8759	11.322	11.8451	12.2018	11.4919	10.7996	11.6924	11.7291	11.8835	11.168	11.8871	11.9336	11.9768	11.2422	11.5523	11.6513	12.1354	11.6058	11.8308	11.6819	11.6785	11.906	11.2555	11.6754	11.2472	11.8566	11.6754	11.7985	11.9547	11.9685	11.4765	11.8683
VOPP1	11.9299	11.9506	12.1038	11.9639	11.8905	11.9727	11.9893	11.8801	11.9685	11.938	12.093	11.777	11.8905	12.0121	12.0821	12.035	11.9768	11.719	11.9685	12.0165	12.1193	12.0256	12.0396	11.9299	12.1459	11.8723	11.8491	11.8347	11.8871	12.0121	11.8683	11.8683	11.8419	11.7881	11.7947	12.0538	11.938	11.8835	11.8759	11.6513	11.938	12.1513	11.8759	11.9854	11.9465	11.7496	11.753	11.906	11.8566
HIST1H2AC	11.777	11.719	11.8094	12.2129	12.0586	12.0165	12.369	11.8347	11.9854	11.8683	12.0985	12.0446	11.4952	11.9465	11.9136	11.8645	11.6578	12.0674	11.1755	12.0586	11.7598	11.8759	11.9547	11.6322	11.8606	11.6924	11.7122	11.6615	11.8982	11.7496	11.4952	11.7598	12.1193	11.8198	11.3983	11.7024	11.8094	11.8234	11.5131	11.9465	11.6368	12.0446	11.853	11.7881	11.9178	12.0082	12.2129	12.2018	11.8094
NAP1L1	11.6785	11.777	12.0538	11.781	11.853	11.8905	11.7985	11.8129	11.609	11.6924	11.777	11.8129	11.7461	11.8381	11.8683	11.385	12.1665	11.258	12.1038	11.7024	11.9727	12.0821	12.114	11.4919	11.6124	11.6754	11.8683	11.9809	11.8164	11.648	12.0256	11.7156	12.0256	11.2791	11.7328	11.9727	11.8198	11.9336	11.7598	12.0725	11.528	11.7947	11.7087	12.035	11.3901	11.4438	11.4465	11.6322	11.6754
SMAP2	11.8234	11.763	11.6578	11.8645	11.3054	11.3685	11.1579	11.5343	11.7598	11.9097	11.3542	11.8272	11.9219	11.8606	11.7024	11.8606	11.648	12.0538	10.8448	11.5749	11.2155	11.2977	11.5523	11.6159	11.648	11.8198	11.5972	11.4354	11.6354	11.5938	11.4983	11.8198	11.5098	11.9178	11.6647	11.1405	11.7156	11.8606	11.6382	11.6124	11.8835	11.763	11.9592	11.3246	12.0538	11.938	11.926	11.7122	11.6545
PRDX6	12.0674	11.4238	10.439	10.8976	11.4465	11.5406	11.2393	11.6382	12.035	11.7291	10.7273	10.7856	11.4409	11.258	11.8723	12.1729	10.7445	11.5074	11.7665	11.6159	11.1004	11.6124	12.1784	11.8982	11.6924	11.777	12.3006	11.9639	11.4765	12.2018	11.777	11.9854	11.5648	11.7358	12.2075	11.385	11.4268	11.8645	11.9299	11.8129	11.8308	11.8381	11.5343	11.5585	11.7222	11.5648	12.1193	12.1612	11.3597
STAT3	11.8759	11.7985	11.6754	11.8451	11.8234	11.6886	11.6193	11.7703	12.093	11.5466	11.8645	11.8871	11.7985	11.8645	11.8947	11.9937	11.763	12.2075	11.6289	11.9219	11.5247	11.6924	11.763	11.7565	11.8094	11.753	11.6886	11.781	11.8308	11.8835	11.906	11.9336	11.8606	12.0586	11.6228	11.8347	11.9219	11.8871	11.942	11.5815	11.9336	11.938	11.8645	11.4496	11.942	11.8272	12.0082	12.0121	11.7665
RBM39	11.0414	11.8451	11.9893	11.906	11.7565	11.8129	12.093	12.114	11.9136	11.9136	11.8835	12.2701	12.0034	11.9336	12.114	11.9097	12.1841	12.1247	11.9299	11.8164	11.8759	11.9136	11.648	11.9506	11.8058	11.9685	11.926	12.1729	12.0034	11.8683	11.9893	11.9727	11.942	12.1247	11.7985	12.2464	11.9547	11.926	12.0121	11.9592	11.648	11.5873	12.2238	11.9506	11.9893	12.0256	12.0674	11.6058	12.0725
AKNA	11.8308	11.7122	11.4438	11.7389	11.4151	11.2472	11.4124	11.6259	11.7222	11.7222	11.609	11.5552	11.8606	11.7389	11.5498	11.5815	11.4889	11.763	11.5681	11.5311	11.4795	11.4889	11.5098	11.8164	11.6819	11.853	11.4765	11.5938	11.5873	11.5498	11.8234	11.8308	11.5718	11.7496	11.6002	11.4795	11.5938	11.6647	11.7947	11.338	11.7087	11.5783	11.9727	11.5074	11.6886	11.4207	11.3901	11.4238	11.6995
TNFRSF1B	11.4438	11.3791	11.1428	11.2314	11.1733	11.2059	10.9195	11.046	11.4124	11.4889	11.1529	11.3571	11.6289	11.5585	11.0886	11.4326	10.826	11.3685	11.13	11.5846	11.2472	11.1353	11.1653	11.6259	11.2287	11.7703	10.9099	11.371	11.2032	11.6615	11.1515	11.4298	11.2032	11.5648	11.4527	11.1004	11.2949	11.2083	11.4097	11.0865	11.3193	11.0573	11.5466	11.3625	11.371	11.0958	11.2926	11.1604	11.4298
TMEM127	11.926	11.9178	11.7328	11.7881	11.8947	11.6578	11.9983	11.7565	11.8234	11.8801	11.8723	12.0586	12.0165	11.9219	11.8024	11.8058	11.6259	11.9299	11.5343	11.8723	11.753	11.6578	11.6754	12.0725	11.8308	12.0082	11.6159	11.6684	11.7848	11.8198	11.7087	11.9592	11.781	12.0299	11.781	11.7848	11.7848	11.6924	11.8272	11.6647	11.8381	11.9768	12.1784	11.6002	11.9097	11.763	11.8801	11.7424	11.8723
NOTCH2NL	11.763	11.8947	11.9639	11.8835	11.777	11.8566	11.9136	12.2075	12.2238	12.0082	12.2519	12.2129	12.383	12.114	12.0586	11.9983	11.6924	12.1665	11.9178	12.2018	12.1407	12.0082	11.7424	11.8198	12.114	12.0586	11.9136	12.114	12.1897	12.2408	12.0446	11.8835	11.7917	12.3074	11.8234	12.1559	12.3074	12.0256	12.3971	11.8024	11.6417	11.5681	12.5763	12.0121	12.295	11.8871	12.2464	12.0628	12.3074
HSP90AA1	11.4326	11.5648	12.2519	12.1247	12.0299	12.2464	12.1959	11.5074	11.7461	11.7703	11.7024	12.258	11.5247	11.5815	12.0165	11.0982	12.3971	11.4679	11.8683	11.9299	12.0538	12.114	11.938	11.2842	11.6322	11.4438	11.5523	11.7947	11.6957	11.5783	11.5098	11.7328	11.9299	11.4707	11.648	11.777	11.853	11.7024	11.5552	11.5498	11.5783	11.258	11.6058	11.7985	11.5041	11.4707	11.8419	12.0674	11.6721
MPEG1	11.7024	11.5615	11.7985	11.6513	11.7985	11.5375	11.2525	11.8419	11.6002	11.7917	11.4527	11.7424	11.3597	11.6058	11.4889	11.4646	11.6289	11.5406	11.3685	11.6684	11.6578	11.4527	11.7087	11.5247	11.6785	11.6259	11.6033	10.4019	11.5375	11.3002	11.0886	11.6228	11.4409	11.6289	11.3405	11.1856	11.6033	11.528	11.5648	11.8272	11.5552	11.7291	11.3002	11.6886	11.7358	11.7024	11.7598	11.5247	11.6647
PIP4K2A	11.6647	11.2606	11.3738	11.6354	11.8381	11.9336	11.5406	11.3301	11.6545	11.4952	11.4679	11.4354	11.528	11.3983	11.8759	12.0034	11.4124	11.5615	11.9639	11.1501	11.5466	12.0211	12.093	11.7848	11.3301	11.3433	12.369	11.6785	11.4646	12.1038	11.6819	11.8451	11.5552	11.753	11.9547	11.853	11.5375	11.6721	11.5375	11.9685	11.4042	11.4097	11.6721	11.8947	11.349	11.9685	11.4983	12.4704	11.2525
KDM6B	11.8024	12.2519	11.7461	11.7917	11.7947	11.942	12.0165	11.6852	12.1612	11.3246	12.2182	11.8198	11.7703	11.7947	11.8347	12.0299	11.7291	12.295	11.4679	11.8905	11.7122	11.5131	11.8058	12.2464	11.8645	12.2346	11.6852	11.8024	11.8381	12.3557	12.1665	11.9506	12.1247	12.2297	11.5585	12.1897	11.6886	11.8164	11.8347	11.5041	11.9727	11.7358	12.1193	11.382	11.9727	11.7703	12.1612	11.6578	11.6615
TMBIM4	11.6886	11.6886	11.8198	11.8947	11.8871	11.7122	11.9299	11.7496	11.7122	11.6995	11.7985	11.8419	11.6354	11.528	11.7665	11.763	11.853	11.7424	11.6721	11.8198	11.9685	11.8272	11.7328	11.5439	11.7222	11.6417	11.6819	11.6852	11.6259	11.7358	11.5783	11.5615	11.8234	11.719	11.7054	11.9136	11.7739	11.7122	11.5906	11.853	11.7424	11.8058	11.7358	11.7054	11.6578	11.6228	11.8094	11.942	11.6684
ZFP36L1	11.371	11.5375	11.9136	12.0299	11.7256	11.7424	11.8871	11.6417	11.8683	11.763	11.6545	11.9983	11.2237	11.763	11.8982	11.6924	11.719	11.7291	11.2606	11.8308	11.5615	11.6886	11.8381	11.4409	11.763	11.4124	11.6995	11.6322	12.0586	11.5343	11.4438	11.5938	11.6924	11.6193	11.4587	11.6578	11.9136	11.8451	11.7848	11.3653	11.5749	11.8606	11.5131	11.7222	11.8835	11.9768	11.8723	11.8308	12.114
AFF1	11.6754	11.7291	11.9547	11.926	12.0491	12.1897	12.035	11.6957	11.8871	11.385	11.8566	12.1303	11.6058	11.5375	11.9097	11.8198	12.0628	11.6417	11.8645	12.0821	11.8947	11.9097	12.0821	11.4617	11.719	11.6513	11.6647	11.7389	11.9299	11.9809	11.7328	11.7122	11.9685	11.8982	11.4556	12.1612	11.9465	11.6354	11.6002	11.9336	11.4207	11.9592	11.7328	11.7598	11.5585	11.7087	11.7665	12.3418	11.7881
ARPC2	11.609	11.4889	11.4409	11.6124	11.1452	11.385	11.0695	11.5375	11.6417	11.6785	11.5466	11.5217	11.6228	11.3193	11.3957	11.4735	11.3233	11.6159	11.0573	11.609	11.5217	11.4207	11.4527	10.7536	11.6721	11.4381	11.3957	11.4268	11.5749	11.4042	11.0669	11.4381	11.4071	11.5098	11.5681	11.2287	11.5846	11.4527	11.4919	11.609	11.7328	11.6615	11.4919	11.2842	11.6615	11.5131	11.5846	11.2761	11.5681
KIAA1033	11.3054	11.7328	11.9727	11.6924	11.6354	11.7291	11.9727	11.7024	11.6647	11.3139	12.258	12.0628	11.8129	11.311	11.7222	11.2633	12.1354	11.8347	11.7024	11.9592	12.2129	11.8198	11.5972	11.6033	11.4298	11.5074	11.3874	11.853	11.6995	11.6513	11.5938	11.5846	11.6754	11.6684	11.4735	12.2829	11.8381	11.5014	11.4983	12.077	11.0886	11.3516	11.8419	11.8308	11.4707	11.5311	11.8234	11.7024	11.5439
SFPQ	12.258	11.9685	11.9506	11.853	11.9465	11.8801	11.7881	12.035	11.8982	11.8606	11.9727	11.9768	11.9809	11.7881	11.9768	11.4861	12.0985	11.5906	12.0674	11.942	11.8905	11.8723	12.1193	11.5375	11.9809	11.8058	11.8308	11.7328	11.9727	11.5406	11.9547	11.8566	12.0985	11.5466	11.7461	11.5523	12.0538	11.8801	11.8905	11.9506	12.0034	11.9547	12.0165	12.0396	11.8164	11.6852	11.5718	11.7358	11.9336
ANP32B	11.5749	11.5498	11.2499	11.4587	11.4795	11.4381	10.996	11.5406	11.781	11.3166	11.393	11.1326	11.4983	11.5523	11.5846	11.6058	11.4795	11.6058	11.8566	11.3326	11.0527	11.7222	11.6322	11.6785	11.4207	11.5648	11.9592	11.7256	11.4679	11.6754	11.8198	11.6754	11.4097	11.5498	11.8451	10.5618	11.2393	11.5749	11.6124	11.8058	11.7054	11.4919	11.5846	11.7389	11.5466	11.6615	11.5217	11.8491	11.2869
LRRFIP1	11.5718	11.5523	11.1626	11.4124	11.1405	11.1626	11.2237	11.1707	11.6058	11.4151	11.4465	11.1831	11.4889	11.5131	11.2842	11.1881	11.2447	11.7122	11.4124	11.5681	11.1604	11.2287	11.2314	11.3957	11.346	11.7156	11.1957	11.4527	11.2815	11.4861	11.5311	11.5783	11.4207	11.5749	11.4795	11.1983	11.2422	11.4238	11.7496	11.4207	11.4646	10.9912	11.6159	11.1755	11.385	11.193	11.5311	11.193	11.4124
UBE2D3	11.5375	11.4326	11.763	11.6957	11.8759	11.8947	11.777	11.6228	11.7024	11.5074	11.8164	11.8905	11.2422	11.3791	11.9592	11.8683	11.7947	11.7256	11.5648	11.8566	11.7848	11.7848	11.8801	11.6545	11.753	11.2237	11.8234	11.7054	11.9136	11.9178	11.4617	11.382	11.7424	11.8645	11.8024	11.6615	11.763	11.6451	11.6058	11.777	11.6124	11.7703	11.4097	11.7739	11.6124	11.9178	11.902	12.1784	11.7222
VCAN	11.6033	11.3193	11.5783	11.3246	11.5406	11.5188	10.6608	11.6721	11.0322	11.2977	11.7496	11.5041	11.4735	11.2525	11.1248	11.3625	11.2083	11.6578	11.4179	11.3028	11.7665	11.3542	10.9019	11.4151	11.4042	11.311	11.2842	10.996	10.7783	11.385	10.9734	11.6002	11.4828	11.8308	11.6545	11.2685	11.3433	11.3002	11.4298	11.7054	11.3901	11.1807	11.1733	11.5552	11.6322	11.6002	11.8058	10.9734	11.3139
SLC25A3	11.4919	11.4587	11.4919	11.3625	11.2735	11.2211	11.0865	11.4828	11.2842	11.5406	11.2314	11.2761	11.4381	11.4889	11.2633	11.2367	11.2661	11.2287	11.4707	11.311	11.4207	11.2342	11.3433	11.4828	11.311	11.4527	11.4124	11.4071	11.3405	11.2393	11.6193	11.4735	11.2606	11.3738	11.4409	11.0721	11.3542	11.4795	11.5439	11.4527	11.4071	11.3542	11.3193	11.4707	11.4151	11.1626	11.0936	10.9712	11.2237
RPL39	11.0029	11.6033	10.8682	11.1626	11.0597	11.258	11.4556	11.322	10.6427	11.6354	11.3571	10.4913	11.6002	11.2661	11.0669	11.2926	11.6033	10.6179	11.8058	10.818	11.8451	11.1881	10.5732	10.5041	10.864	11.0865	11.4646	11.5498	10.866	11.168	11.2133	10.7252	11.2896	10.8122	11.6684	11.516	11.0007	10.9185	10.8682	11.5074	10.864	10.8278	10.8278	11.4465	11.2263	11.3193	11.1856	10.8298	10.9404
LST1	11.8871	11.648	11.0746	11.0695	11.2422	11.1428	11.3433	11.023	11.2661	11.4828	11.2133	11.0746	11.6924	11.4179	11.2896	11.6886	10.8241	11.5014	11.2237	11.4707	11.7222	11.1733	11.0982	11.7024	11.2685	11.906	11.2869	11.4496	11.0369	11.6354	11.2287	11.4124	10.9534	11.7917	11.6957	11.5439	11.322	11.3685	11.4326	11.2367	11.3957	11.3653	11.6647	11.4238	11.4097	11.371	11.4438	10.985	11.3301
PPP6C	11.7703	11.5783	11.8645	11.938	11.7739	11.5247	11.4097	11.8164	11.7848	11.7496	11.6159	11.7703	11.5681	11.7739	11.8308	11.6995	11.6545	11.7024	11.4646	11.6382	11.6819	11.6647	11.8451	11.4646	11.8164	11.5783	11.8094	11.6886	11.8024	11.4151	11.6451	11.7222	11.7087	11.6785	11.7881	11.5648	11.8759	11.8058	11.8164	11.8308	11.8272	12.077	11.4952	11.6995	11.8058	11.8347	11.7947	11.8419	11.7424
PABPC3	11.3433	11.5406	11.4795	11.6382	11.3326	11.0344	11.1529	11.7358	11.5523	11.719	11.1856	11.4735	11.3028	11.7565	11.4124	11.5523	11.3653	11.2791	11.4765	11.5972	11.3193	11.3874	11.5648	11.258	11.528	11.4326	11.6615	11.7665	11.6615	11.1856	11.6259	11.4268	11.6819	11.212	11.5014	11.1053	11.4646	11.781	11.6785	11.6545	11.6228	11.5846	11.2977	11.4952	11.3685	11.7256	11.4354	11.3738	11.5972
AIF1	11.2977	11.5972	11.0695	11.0721	10.5994	11.2006	10.6894	10.6968	11.1733	11.6193	11.1248	10.7765	11.6382	11.1707	10.6676	11.3653	10.7291	11.13	11.1653	11.2367	11.1782	10.4436	10.9426	11.4354	11.1099	11.6578	11.0527	10.9293	11.0721	11.8024	11.046	10.985	11.1004	10.8956	11.6159	10.818	11.1881	11.0301	11.0746	11.1553	11.1881	10.6856	11.371	11.3139	10.985	11.1807	11.0909	11.371	11.0344
CD99	11.906	11.2926	11.258	11.3957	11.5074	11.4354	11.0436	11.5846	11.0865	11.2447	11.2422	11.3002	11.6124	11.7291	11.5439	11.4465	11.2006	10.996	11.5311	11.3983	11.4179	11.6545	11.5014	11.763	11.4071	11.5585	11.5749	11.4438	11.2059	11.2712	11.8381	11.9219	11.1353	11.2422	11.6289	11.4556	11.2761	11.4298	11.763	11.258	11.371	11.7328	11.3166	11.3957	11.4889	11.0843	10.8365	11.2633	11.4409
ZFP36L2	11.4354	11.5552	11.8835	11.5523	11.8024	11.7565	11.8451	11.2342	11.4381	11.0414	11.8234	11.8491	11.2472	11.1274	11.9809	11.0301	11.8566	11.1807	11.4013	11.5074	11.5815	11.6289	11.5681	11.4042	11.4381	11.2342	11.0886	11.4042	11.516	11.3763	11.2869	11.3274	11.4765	11.5783	11.1004	11.6647	11.9097	11.2661	11.3193	11.2712	10.6626	11.3139	11.3738	11.4298	11.2287	11.1957	11.777	11.6545	11.2926
PHF21A	11.8645	11.8723	11.6819	11.6002	11.5311	11.8094	11.3874	11.6647	11.8905	11.3433	11.9983	11.753	11.5311	11.5718	11.5873	11.902	11.6058	11.8982	11.4617	11.6259	11.8272	11.6259	11.6995	11.6228	11.8683	11.781	11.5098	11.8234	11.7122	11.8129	11.7291	11.4238	11.7389	11.9299	11.6754	11.9809	11.7461	11.5552	11.7703	11.7598	11.8801	12.0211	11.753	11.6259	11.753	11.6819	11.8381	11.9893	11.6819
STAU1	11.7496	11.3301	11.393	11.393	11.8606	11.5906	11.719	11.5098	11.4828	11.3571	11.6124	11.5406	11.2761	11.3957	11.6159	11.6578	11.516	11.3957	11.7496	11.4679	11.5972	11.7122	11.9685	11.7256	11.4354	11.371	11.781	11.5783	11.4556	11.7328	11.4409	11.5098	11.7358	11.4617	11.6924	11.7947	11.5585	11.4496	11.4679	11.6451	11.2393	11.6193	11.648	11.6957	11.5247	11.5585	11.3139	11.9727	11.6354
DOK3	11.6545	11.6754	10.8428	11.1957	10.6911	11.1604	11.0982	11.4861	11.5188	11.4496	11.5041	11.046	11.5014	11.4354	10.641	11.6354	10.5848	11.8308	10.7801	11.2926	11.1831	10.7975	11.0254	11.4298	11.6002	11.8451	11.0843	11.2815	11.3571	11.7739	10.9597	11.3054	11.2314	11.609	11.3028	11.3597	11.1405	11.2237	11.4765	11.2287	11.8606	11.4354	11.5749	11.1452	11.5906	11.4013	11.3274	10.7838	11.4952
PFKFB3	11.7122	11.609	11.5615	11.5466	11.6721	12.2765	11.7947	11.9809	11.8058	11.6228	11.9937	11.8723	11.6033	11.4861	11.3983	11.7917	11.3597	11.9893	11.1553	11.6852	11.609	11.3901	12.0082	11.385	12.1665	11.4465	11.5439	11.5523	11.9547	11.9336	10.8782	11.1626	11.9983	11.6124	11.6995	12.0034	11.8164	11.7054	11.7424	11.6886	11.9937	11.9097	11.5552	11.6578	11.8024	12.0674	11.6193	11.5718	12.2886
LPCAT1	11.4889	11.2447	11.6684	11.4919	11.5846	11.2367	11.3301	11.4179	11.6451	11.6002	11.5718	11.853	11.8094	11.5783	11.853	11.2815	11.2525	11.4298	11.193	11.5375	11.5938	11.3028	11.6354	11.5041	11.8801	11.6354	11.2263	11.5648	11.528	11.3874	11.5041	11.6354	11.2367	11.4983	11.5217	11.3571	11.7291	11.5523	11.6451	11.0344	11.4097	11.5188	11.516	11.6159	11.5681	11.4298	11.4679	11.2237	11.4735
LBR	11.1553	11.3874	11.7881	11.6684	11.6545	11.6647	11.9854	11.5311	11.3301	11.1027	11.7703	11.9854	11.2842	10.9826	11.719	11.2059	11.753	11.4556	11.1428	11.2211	11.6647	11.4298	11.8198	10.7612	11.6058	11.0322	11.1831	11.346	11.5648	11.4527	10.7957	10.7874	11.5783	11.4179	11.1604	11.8234	11.8491	11.2633	11.0819	11.4646	11.2342	11.6322	11.3516	11.5523	11.4124	11.7985	11.8451	11.6451	11.5343
RNF213	11.1225	11.4124	11.6002	11.9097	11.6046	11.4409	11.1053	11.4617	11.258	11.2712	11.2791	11.5718	11.6785	11.4679	11.4409	11.2977	11.3901	11.609	11.7122	12.2886	11.258	11.719	11.4889	11.6124	11.3028	11.5343	11.2712	11.5718	11.4795	11.4465	11.7496	11.8164	11.258	11.338	11.3791	11.5552	11.382	11.3901	11.4556	10.8803	11.4179	11.3685	11.4765	11.4151	11.346	11.3326	11.0843	12.1193	11.4707
ARPC3	11.258	11.2006	11.338	11.3874	11.0425	11.3054	10.9803	10.8742	11.4207	11.5375	10.996	11.1529	11.0344	11.0769	11.2761	11.2211	11.2685	11.2896	10.7727	11.4298	11.2133	11.0843	11.3002	10.9121	11.4496	11.2133	11.1755	11.258	11.2447	10.951	10.5618	11.0597	11.1807	11.2083	11.2869	10.7074	11.2977	11.4013	11.2606	11.4013	11.4587	11.0482	11.2949	11.2977	11.4527	11.3738	11.2006	11.4556	11.3166
EIF3F	11.2133	11.3354	11.1604	10.9361	10.9803	11.0819	11.1076	11.385	10.7838	11.4983	10.8599	10.9316	11.2606	11.3625	10.9	11.0185	11.1983	10.6874	11.4919	10.9251	11.1248	11.3193	10.951	11.1529	10.9316	11.168	11.311	11.1957	11.0982	11.0029	11.5074	11.2735	11.3763	10.8824	11.0344	10.9712	11.1452	11.3571	11.346	11.3354	11.13	10.9826	11.0505	11.3653	10.9982	10.9468	10.6894	10.6427	11.1201
ITGAX	11.2032	11.8129	11.1755	11.5873	11.6193	11.6259	11.6451	11.5041	11.6159	11.6684	11.8683	11.7156	11.6513	11.5439	11.5938	11.5938	11.4179	11.9336	11.0746	11.7054	11.4438	11.7256	11.5846	11.5188	11.6957	11.5938	11.3054	11.2761	11.7256	11.938	11.2555	11.6058	11.7054	11.8234	11.4097	11.7985	11.6124	11.7496	11.7358	10.985	11.6647	11.3193	11.8606	11.6228	11.7917	11.753	11.7496	11.4983	11.9299
NPM1	11.3957	11.3685	11.5188	11.5074	11.3597	11.5014	11.2422	11.4795	11.1326	11.3054	11.3874	11.4646	11.1027	11.2083	11.4617	10.7957	11.8308	10.8222	11.5585	11.3301	11.2499	11.5041	11.4828	10.8621	11.3597	11.0209	11.4795	11.4646	11.5406	10.8202	11.3901	11.2393	11.516	10.9404	11.2525	11.4646	11.5439	11.4465	11.1881	11.5783	11.3326	11.385	11.1475	11.5906	11.1405	11.2059	11.0865	11.0695	11.258
CASP2	11.6615	11.5247	11.5585	11.7328	11.5906	11.6995	11.5498	11.6289	11.4409	11.7054	11.3625	11.3983	11.3653	11.8024	11.5311	11.5375	11.5498	11.3571	11.7947	11.4496	11.2342	11.7424	11.6957	11.6957	11.4889	11.4889	11.6785	11.349	11.7328	11.3597	11.6289	11.6924	11.6354	11.4952	11.5188	11.6957	11.6578	11.3983	11.6033	11.3983	11.4381	11.4438	11.6289	11.6289	11.7461	11.2263	11.2181	11.2791	11.6124
MYL6	10.9712	11.1501	10.8222	11.258	10.951	11.2977	11.2342	10.8037	11.4097	11.4795	10.951	10.5377	11.4795	11.2869	10.8824	11.3901	10.7975	11.4013	11.1579	11.0163	11.4527	11.1248	10.7572	11.1428	11.1248	11.2926	11.349	11.1099	10.8344	11.4298	10.7894	11.13	10.7006	11.2499	11.5466	10.9734	10.6529	10.9468	10.985	11.193	11.2735	10.7914	11.3597	11.1353	11.258	11.1755	11.1326	11.2181	10.9871
RPL10A	11.5131	11.4268	11.0573	11.2032	11.2525	11.2499	11.1326	11.3738	11.0819	11.1881	11.5972	11.014	11.2685	11.349	11.4207	11.2006	11.6513	10.9574	11.8835	10.9121	11.1529	11.5466	11.3139	11.2263	11.1274	11.4409	11.6259	11.6545	11.2525	11.2006	11.9219	11.2977	11.4983	10.8202	11.5552	11.6513	11.3874	11.5648	11.4409	11.4765	11.3738	11.2059	11.0029	11.4042	11.0573	11.1076	10.9712	10.9667	11.0549
ACTN1	11.5815	11.6382	11.13	11.5749	11.3738	11.4765	11.4735	11.7054	11.7256	11.5552	11.3301	11.5523	11.3685	11.7087	11.4179	11.7565	11.2133	11.7054	11.0054	11.6647	11.3653	11.2555	11.7054	11.2896	11.7665	11.5439	11.4919	11.3542	11.5681	11.3625	11.3571	11.5406	11.7024	11.6513	11.3433	11.2472	11.4952	11.6578	11.5014	11.4124	11.7496	11.7985	11.6684	11.3516	11.6754	11.6124	11.6819	11.5938	11.7496
CANT1	11.7222	11.6289	11.0819	11.2791	11.5681	11.6322	11.5648	11.382	11.5439	11.6058	11.3082	11.3625	11.5846	11.5188	11.1782	11.7024	11.0936	11.8451	11.338	11.4381	11.2949	11.648	11.6785	11.5972	11.5846	11.5972	11.7024	11.4124	11.5439	11.7565	11.4151	11.5552	11.6259	11.6382	11.7024	11.4919	11.4071	11.4124	11.4381	11.5188	11.8566	11.5014	11.6322	11.3326	11.5439	11.4765	11.4646	11.6852	11.6033
ANXA2	11.4707	11.13	11.3082	10.9019	11.1326	10.908	10.6162	11.1201	10.8162	11.5247	11.0054	10.8599	11.4679	11.0746	10.87	10.996	10.8471	11.023	11.4438	11.6924	11.4326	11.2606	11.1225	11.7985	11.0622	11.4735	11.2006	11.1076	10.8241	11.1405	11.1653	11.5174	10.8848	11.3542	11.5815	10.949	11.0322	10.9338	11.3246	11.4097	11.1405	10.7407	11.2342	11.385	11.2977	10.8298	10.8824	10.7745	11.2949
PTDSS1	11.6382	11.5217	11.6382	11.5681	11.4527	11.3983	10.7668	11.6924	11.393	11.5498	11.2633	11.4679	11.5131	11.7461	11.5615	11.4587	11.6354	11.1353	11.5815	11.4587	11.6193	11.6002	11.5552	11.4238	11.5131	11.3597	11.7358	11.4013	11.5718	10.9144	11.5343	11.4042	11.3983	11.382	11.4765	11.4587	11.5466	11.6193	11.5615	11.6289	11.5972	11.7598	11.2287	11.7024	11.6417	11.5014	11.1831	11.3028	11.5466
MAZ	11.7328	11.7024	11.6721	11.5188	11.6002	11.4861	11.516	11.9465	11.5681	11.8905	11.4354	11.4238	11.7848	11.942	11.7739	11.6721	11.4765	11.4617	11.7424	11.763	11.7256	11.6819	11.5873	11.7222	11.6995	11.763	11.7848	11.6957	11.6193	11.4409	11.8905	11.8347	11.8164	11.5906	11.5749	11.6228	11.6615	11.7985	11.9136	11.7156	11.8905	11.9727	11.6819	11.7358	11.8234	11.4587	11.4326	11.1881	11.902
RPS15A	11.046	11.6647	10.6196	10.5816	11.168	11.5343	11.8198	11.0414	10.693	11.0573	11.7739	10.215	11.2525	11.0622	10.9444	11.3433	11.4381	10.8913	12.0725	10.5649	11.7739	10.9426	10.3104	10.7309	10.9274	10.8515	11.2977	11.777	10.9	11.3274	11.1248	10.9689	11.2237	10.9185	11.6033	11.9299	10.9316	10.7668	10.7935	11.6754	11.0369	10.601	10.7074	11.311	11.0549	11.3433	11.3571	10.6391	10.4897
ATP5A1	11.4381	11.2949	11.2107	11.0076	11.1782	10.9782	10.8936	11.2314	10.864	11.382	11.1353	10.8278	11.4207	11.3301	10.9871	11.0393	11.1405	10.8803	11.516	11.2006	11.3874	11.3246	11.2032	11.3625	11.13	11.2949	11.3326	11.3685	11.0622	10.9782	11.4828	11.4207	11.2393	11.0301	11.3685	10.9758	11.1553	11.3354	11.3301	11.3738	11.1733	11.0393	11.0117	11.5718	11.0369	10.8471	10.8222	10.7856	11.13
HECA	11.3653	11.4861	11.6228	11.6578	11.7087	11.6417	11.6497	11.2633	11.4765	11.1377	11.6259	11.7947	11.258	11.0301	11.6615	11.0007	11.9136	11.2472	11.4381	11.4556	11.4556	11.5815	11.4952	10.9019	11.5311	11.1755	11.1807	11.4465	11.5498	11.382	11.0436	10.904	11.5938	11.2342	11.168	11.6322	11.7496	11.2815	10.9229	10.9381	11.0054	10.9274	11.4409	11.4071	11.1225	11.3957	11.6513	11.6754	11.3625
SLC2A3	10.7366	11.5938	11.2633	11.1733	11.0322	11.7222	11.853	11.5439	11.528	11.311	11.5749	11.5585	11.3957	11.2842	11.2211	11.3791	11.1452	11.8683	10.9444	11.1957	11.4587	11.5498	11.2133	11.2287	11.3405	11.5406	11.2661	11.4919	11.5552	11.6002	11.1957	11.2499	11.3433	11.648	11.4151	11.2896	11.3791	11.3274	11.3685	11.4071	11.5247	10.9871	11.3405	11.322	11.4983	11.6322	11.3542	11.0117	11.7358
NUCKS1	11.2949	11.349	11.902	11.8606	11.7424	11.3082	11.4983	11.8683	11.6578	11.7358	11.3901	11.609	11.0794	11.8094	11.9639	11.346	11.9219	11.1225	11.7087	11.371	11.3791	11.6513	11.8129	11.2761	11.777	11.0886	11.7424	11.6259	11.7881	10.996	11.753	11.6721	11.8723	11.2181	11.5041	11.6785	11.5343	11.8566	11.7328	11.6193	11.5098	11.7881	11.168	11.6058	11.3571	11.6886	11.2685	11.4438	11.6058
CCT5	11.8272	11.6785	11.906	11.4326	12.0878	11.8381	11.6545	11.258	11.2926	11.7848	11.6684	11.3597	11.8024	11.6322	11.5749	11.7156	11.7917	11.6033	12.114	11.7848	12.1038	11.9854	11.5615	11.9685	11.5906	11.8164	11.6754	11.8308	11.4013	11.7122	11.6354	11.938	11.6002	11.8347	11.7917	11.5749	11.5815	11.5406	11.4124	11.8723	11.4919	11.4465	11.7598	11.7328	11.5188	11.3246	11.1782	11.6615	11.4765
LSM14A	11.6124	11.4983	11.8164	11.8801	11.9727	11.609	11.7703	11.719	11.6754	11.6819	11.7087	11.8164	11.2949	11.6259	11.7917	11.5873	11.7087	11.5938	11.7328	11.7122	11.6545	11.8381	11.9639	11.5311	11.7156	11.3405	11.7496	11.528	11.8835	11.4889	11.4179	11.7024	11.8381	11.6228	11.4381	11.3542	11.8905	11.7328	11.6322	11.6721	11.5074	11.853	11.6193	11.7947	11.6259	11.8606	11.6852	11.926	11.8606
FBXO9	11.9639	11.516	11.1957	11.4735	11.9854	11.8723	11.8094	11.6322	11.2133	11.7985	11.1733	11.2791	11.5523	11.0344	11.3763	12.3144	11.2263	11.5217	11.8024	11.5648	11.4646	11.753	11.753	11.6721	11.4268	11.1553	11.8947	11.5014	11.753	12.0299	11.1326	11.4919	11.5972	11.6159	12.2829	11.8419	11.3274	11.5343	11.4735	12.2408	11.8129	11.5615	11.2685	11.8566	11.5131	12.1407	11.853	12.114	11.9097
HNRNPR	11.4298	11.4679	12.1459	11.7947	11.8683	11.5972	11.763	11.753	11.5217	11.6647	11.4587	11.7985	11.2393	11.753	11.8234	11.3246	11.8947	11.2447	11.6852	11.7222	11.4465	11.8491	12.1089	11.3983	11.6382	11.1957	11.5783	11.4587	11.7496	11.1529	11.4707	11.7389	11.763	11.2393	11.2842	11.349	11.7222	11.609	11.5343	11.7565	11.4438	11.6578	11.2107	11.7156	11.3326	11.5815	11.3653	11.719	11.7985
CBX6	11.4795	11.5906	11.6451	11.2842	11.5648	11.4438	11.6647	11.7291	11.3433	11.6957	11.3139	11.4326	11.5217	11.6924	11.6852	11.4124	11.4679	11.0527	11.8491	11.4828	11.4042	11.6852	11.4381	11.6513	11.4238	11.5375	11.5938	11.4298	11.4326	11.349	11.7389	11.7739	11.6852	11.3763	11.5406	11.5718	11.6002	11.4765	11.7024	11.3326	11.5523	11.3405	11.7054	11.6382	11.5846	11.3139	11.1428	11.0865	11.4268
PPTC7	11.1452	11.4179	11.4298	11.4071	11.1707	11.2896	11.3571	11.2083	11.5247	11.1707	11.3028	11.5098	11.393	11.4707	11.5014	11.3274	11.5439	11.4861	11.3354	11.5406	11.3571	11.3002	11.0054	11.2869	11.1755	11.5466	11.393	11.5375	11.4179	11.4735	11.6615	11.3653	11.3874	11.3405	11.3166	11.3326	11.4889	11.4438	11.5498	11.5552	11.0622	11.193	11.5498	11.2606	11.2211	11.1274	11.5552	11.3571	11.4207
RBMS1	11.4409	11.5014	11.7424	11.6058	11.7328	11.648	11.8759	11.7087	11.5718	11.1475	11.6819	11.8024	11.0695	11.5615	11.7328	11.5247	11.7024	11.5718	11.5247	11.6615	11.7291	11.7087	11.7565	11.0482	11.6033	11.1099	11.3246	11.6578	11.6417	11.4326	11.4512	11.4952	11.6382	11.4438	11.3516	11.7222	11.6228	11.6545	11.3516	11.5972	11.5585	11.7424	11.3246	11.5014	11.4861	11.6957	11.8129	11.7222	11.5217
TARDBP	11.6193	11.5188	11.6259	11.3901	11.4354	11.528	11.0843	11.3405	11.3002	11.1553	11.5938	11.4617	11.6684	11.4207	11.5815	11.1326	11.6647	11.1529	11.7985	11.4409	11.4889	11.6721	11.3301	11.4952	11.3653	11.516	11.5466	11.5098	11.4151	11.3516	11.648	11.5131	11.3054	11.4151	11.5498	11.6382	11.6721	11.4268	11.5783	11.5098	11.346	11.349	11.4646	11.6417	11.4238	11.1004	11.0549	11.3274	11.338
MXI1	11.6228	11.2791	10.9019	11.8058	12.1513	11.7947	11.4381	11.8905	11.8129	11.4071	11.0769	10.985	11.382	11.6684	11.902	12.295	10.704	11.9809	11.8198	11.2977	11.2422	12.1354	12.1559	12.0396	11.6684	11.3625	12.2886	11.7848	11.5247	12.0878	11.719	11.7496	11.2499	11.8129	12.1897	11.3983	11.1099	11.7665	11.6259	12.2765	11.8645	11.8164	11.1904	11.6785	11.528	12.3284	11.9592	12.3074	11.1904
FBRSL1	12.0121	11.8871	11.516	11.4238	11.2926	11.371	10.8913	11.6193	11.5815	11.5718	11.5815	11.3763	11.8164	11.5552	11.338	11.4828	11.4207	11.516	11.5846	11.1782	11.6259	11.2685	11.6684	11.6289	11.5938	11.8094	11.5188	11.4409	11.4438	11.3901	11.6721	11.5014	11.3246	11.6754	11.4952	11.6819	11.4861	11.4983	11.5749	11.4179	11.6684	11.7665	11.5311	11.4617	11.7665	11.5615	11.346	11.3082	11.5648
ALOX5AP	10.9597	11.0505	10.782	11.0958	10.8599	10.8057	11.5681	11.0819	11.2499	11.6124	11.2006	11.6819	11.4298	11.0505	11.0794	11.3028	10.7517	11.8801	10.5527	11.0301	11.3957	11.0209	10.8448	11.528	11.0185	11.5188	10.8102	11.1856	11.0669	11.1326	11.0527	11.2006	11.1274	11.8058	11.2155	11.0746	11.4617	11.2133	11.2422	11.0096	11.3054	11.0549	11.5615	11.3542	11.3516	11.2977	11.3625	10.8241	11.5615
HIPK1	10.8682	10.866	11.5217	11.528	11.5749	11.3874	11.5585	11.2181	11.3791	11.3274	11.0597	11.4889	10.4301	11.0549	11.5041	11.1274	11.385	11.1099	11.1501	11.0505	11.1501	11.2133	11.6924	10.818	11.2237	10.5142	11.346	10.7572	11.5523	11.1983	10.7234	11.1733	11.4298	11.3002	11.0597	11.2926	11.5523	11.371	11.1529	11.3166	10.9758	11.5648	11.0369	11.0819	11.0982	11.5217	11.4124	11.5681	11.4889
MAPRE1	11.3901	11.0769	11.5466	11.4268	11.3983	11.3002	11.13	11.3354	11.3516	11.3193	11.2083	11.3542	11.0843	11.3874	11.4646	11.2842	11.4238	11.2949	11.3139	11.1274	11.5552	11.3597	11.1475	11.4268	11.2422	11.2735	11.3166	11.3738	11.3625	11.2133	11.1076	11.3763	11.1099	11.322	11.2367	11.3405	11.4124	11.5098	11.2815	11.2133	11.0527	11.2555	11.2815	11.516	11.3082	11.0643	11.2633	11.3625	11.2896
CRISPLD2	11.4013	11.2896	11.2263	11.1053	11.1274	11.3354	11.3597	11.5815	11.6886	11.4381	11.6924	11.4587	11.7598	11.3542	11.023	11.5749	11.2107	12.2408	10.5994	10.6147	11.3082	11.6228	10.9166	11.6417	11.2815	11.4795	10.9166	11.1983	11.5815	11.338	11.1579	11.6382	10.9912	11.8272	11.4071	11.6193	11.4238	11.6417	11.0436	10.7705	11.853	11.3274	11.7424	11.2761	11.906	11.719	11.6721	11.5783	11.6259
SLC30A7	11.5014	11.4465	11.7848	11.648	11.6615	11.6228	11.4617	11.7328	11.5014	11.3957	11.7054	11.5906	11.4919	11.6417	11.8129	11.4679	11.9506	11.4124	11.6924	11.4326	11.6886	11.5247	11.7222	11.3791	11.7087	11.2869	11.648	11.6193	11.6228	11.4124	11.7461	11.5815	11.6451	11.3433	11.4179	11.7087	11.6852	11.6754	11.516	11.5906	11.3571	11.7256	11.4124	11.6451	11.2842	11.5466	11.5681	11.6033	11.6785
RPL29	10.6626	10.9597	10.36	10.5848	10.3772	10.5109	10.3909	10.5912	10.5782	11.0909	10.2577	9.97717	10.9166	10.9444	10.0688	10.4436	10.6676	10.363	11.2422	10.3133	10.7006	10.8037	10.3	11.3139	10.4573	10.9982	11.0096	10.9361	10.6303	10.5994	11.3028	10.7975	10.8057	10.3939	11.0909	10.7687	10.439	10.8762	10.7463	10.8037	10.7572	10.1813	10.6839	11.1405	10.555	10.1867	10.0848	10.2762	10.5535
HMGB1	11.3193	11.4381	11.4646	11.5552	11.4438	11.4207	11.4679	11.4354	11.4646	11.4042	11.5846	11.4013	11.3354	11.4556	11.4952	11.3983	11.5466	11.3028	11.4042	11.4527	11.3738	11.4707	11.4795	11.2422	11.3246	11.3246	11.385	11.5406	11.4207	11.5041	11.5247	11.5681	11.5523	11.2155	11.4207	11.4889	11.3405	11.4097	11.3874	11.528	11.2949	11.4707	11.3983	11.1099	11.3763	11.4735	11.609	11.3957	11.4179
RHOA	11.0573	11.0007	11.3354	11.1553	11.0865	10.9597	10.7309	11.1353	11.2314	11.2107	11.0819	11.2342	10.951	11.2263	11.1124	11.1475	10.866	11.1248	10.7059	11.2949	10.8682	11.0254	11.1076	10.8803	11.2606	10.9912	11.1475	10.9667	11.2842	10.8471	10.8535	11.046	10.8762	11.1353	10.9229	10.8719	11.3082	11.3139	11.3082	11.2059	11.0643	11.2367	11.0414	11.1225	11.1579	11.1174	11.1377	11.1904	11.2712
LEPROT	11.4042	11.4707	11.7565	11.8683	11.6924	11.4556	11.5343	11.7122	11.6124	11.8058	11.5552	11.8234	11.3791	11.8683	11.7424	11.7291	11.4298	11.2977	11.3571	11.6578	11.5906	11.6058	11.8419	11.2685	11.5815	11.4238	11.7087	11.5247	11.7358	11.2032	11.5014	11.6647	11.777	11.7461	11.5247	11.2499	11.5615	11.7358	11.6193	11.6354	11.3301	11.8272	11.609	11.6852	11.7328	11.4861	11.7328	11.5217	11.516
LDHB	10.9099	11.3405	10.6894	10.9667	10.8493	10.9826	10.8162	10.8471	10.8365	11.1957	10.8122	10.5833	11.0669	10.9229	10.7179	10.4122	11.3557	10.4376	11.7565	10.8936	10.9229	11.2712	11.0505	10.7996	10.8976	11.0054	11.1377	11.2525	11.1733	10.7727	11.4861	10.6529	11.4438	10.3657	11.0117	10.8579	10.8344	11.0254	10.8515	11.023	11.046	10.496	11.0322	11.4179	10.9099	10.6147	10.4774	10.4821	10.8278
SRSF11	10.1908	10.9667	11.648	11.7703	11.3139	11.2735	11.3685	11.902	11.6259	11.753	11.2181	11.6754	11.5041	11.8419	11.7087	11.5311	11.6159	11.3082	11.2815	11.4617	11.6002	11.6193	11.3791	11.3405	11.6615	11.0549	11.4013	11.6417	11.9506	11.0096	11.528	11.2555	11.6124	11.2447	11.5615	11.5188	11.6684	11.8198	11.853	11.5014	11.3139	11.4238	11.4179	11.4409	11.193	11.8491	11.4587	10.9803	11.8982
EIF3H	10.9912	11.0076	10.641	10.5291	10.8515	11.0301	10.7649	10.7309	10.4759	10.9099	10.8515	10.4774	10.9758	10.8913	10.4152	10.4821	10.9758	10.4605	11.2842	10.6746	10.9826	11.0344	10.6894	10.9826	10.693	11.0414	11.1274	10.9316	10.7234	10.8057	11.2342	10.9982	11.1174	10.5393	11.0669	10.87	10.7996	10.8408	10.7649	10.9689	10.7874	10.5008	10.8142	11.2685	10.4821	10.5223	10.3572	10.3118	10.5756
LAPTM4A	11.385	11.0254	11.6033	11.4556	11.4861	11.2606	11.2633	11.4919	11.2155	11.4354	11.3002	11.6289	11.1831	11.4071	11.4795	11.4919	11.2949	11.2525	11.2155	11.338	11.3625	11.4238	11.2869	11.1405	11.4326	11.0163	11.4381	11.2133	11.3983	11.1755	11.1124	11.3082	11.1428	11.2606	11.1957	11.2735	11.4151	11.3516	11.4071	11.349	11.338	11.6289	11.0669	11.3354	11.3653	11.4617	11.3983	11.4013	11.4828
RPL7	10.6179	11.3054	10.6608	10.8682	11.0936	11.5466	11.2949	10.7074	10.6839	10.9712	11.322	10.4138	10.9734	10.6874	10.8803	10.4152	11.8234	10.4821	11.6995	10.7216	11.4735	11.3139	10.7591	10.3866	11.1626	10.8017	10.5502	11.322	10.6746	11.4983	10.8102	10.4992	11.2181	10.4152	11.1529	11.4438	10.8122	10.5308	10.3955	11.0414	10.7935	10.1422	10.704	11.0436	10.6077	11.0163	11.3028	10.9404	10.5125
SASH3	11.4828	10.9293	10.4257	10.6196	10.7517	10.7023	10.5457	10.9121	10.7996	11.0369	10.6549	10.6692	11.014	10.9982	10.5601	11.023	10.1477	10.8976	10.5748	11.2263	10.536	10.7273	10.985	10.9912	10.8298	11.1604	10.6147	10.7975	10.601	10.8599	10.7554	11.1225	10.864	10.7727	10.8913	10.7291	10.6874	10.7957	10.8365	10.693	11.2083	11.4124	11.0209	10.6391	10.951	10.5601	10.6391	10.5994	10.87
STK35	11.4179	11.4795	11.5749	11.6615	11.311	11.1904	11.3274	11.6159	11.6354	11.6513	11.4124	11.5343	11.4527	11.6289	11.4861	11.4952	11.5375	11.5681	11.0982	11.5014	11.2977	11.2896	11.6852	11.2155	11.7024	11.3653	11.4354	11.3139	11.7156	11.1099	11.2815	11.3957	11.4889	11.2059	11.3354	11.2555	11.5681	11.5585	11.6578	11.4438	11.6886	11.7565	11.1782	11.3002	11.6354	11.7665	11.3763	11.4919	11.7703
GSPT1	11.6995	10.8824	10.1305	11.2926	11.516	11.5552	11.0622	11.3685	11.7087	11.516	10.3515	10.5075	11.1983	10.8936	11.2735	12.093	9.89415	11.8381	11.4326	10.9099	10.5649	11.6417	12.0121	11.938	11.4438	11.382	11.9983	11.6124	11.7703	12.3346	10.8298	10.8913	11.2525	11.3166	12.3074	10.641	10.6968	11.2155	11.13	12.383	12.1665	11.4207	10.7407	11.6721	11.4438	12.3144	11.5749	12.2408	11.4527
FOXN3	11.4556	11.6852	11.3193	11.3193	11.6886	11.5783	11.7739	11.5749	11.5783	11.6721	11.168	11.4381	11.777	11.777	11.6124	11.6322	11.4465	11.4889	11.7291	11.6754	11.4679	11.5585	11.3326	11.9592	11.349	11.7947	11.5718	11.5681	11.5074	11.906	12.035	11.8759	11.753	12.0538	11.6417	11.7598	11.6289	11.5074	11.7087	11.5873	11.3597	11.023	12.0121	11.7424	11.5783	11.2367	11.4707	11.2083	11.6417
SCAF11	11.4861	11.5074	10.9534	11.322	11.0886	11.1326	10.9229	11.1604	11.3983	11.023	11.3274	11.1782	11.2791	11.4042	10.9381	11.2263	11.193	11.4438	11.5217	11.3354	10.8365	11.1653	11.2926	11.4179	11.1076	11.6058	11.2555	11.5615	11.1053	11.5098	11.5406	11.5074	11.4042	11.349	11.3901	10.7498	10.9689	11.3433	11.4438	11.2447	11.4496	10.9166	11.5718	11.1076	11.2155	10.9712	11.3082	11.1248	10.9758
SRSF3	11.4735	11.2107	11.6193	11.5815	11.7389	11.5681	11.6615	11.2949	11.1904	11.3653	11.5615	11.3274	11.1225	11.3082	11.6322	10.9667	11.7122	11.0549	11.648	11.4438	11.6289	11.5846	11.6159	11.2606	11.382	11.0275	11.2735	11.3274	11.4354	11.0909	11.2032	11.393	11.4861	11.0936	11.2499	11.6058	11.5247	11.346	11.2949	11.3597	11.2367	11.2869	10.962	11.4354	11.13	11.1604	11.0573	11.4952	11.3002
TP53INP1	11.1274	11.2815	11.6785	11.5098	11.7358	11.7461	11.8606	11.1405	11.5552	11.1501	11.8198	11.8947	10.9338	11.3054	11.7565	11.2472	11.7156	11.4795	11.2525	11.1553	11.5846	11.4013	11.5466	11.2661	11.4465	11.0819	10.9597	11.4238	11.4828	11.4071	11.0865	11.1027	11.2447	11.5041	11.0076	11.6684	11.5873	11.2949	11.0622	11.3433	11.1452	11.5217	11.4354	11.2006	11.4919	11.4919	11.7917	11.4735	11.385
DEDD	11.5217	11.4496	11.2367	11.2761	11.1099	11.349	11.2059	11.5648	11.3901	11.5585	11.2155	11.4268	11.4042	11.5311	11.1957	11.528	11.0819	11.4097	11.1904	11.5131	11.1707	11.3516	11.346	11.4438	11.322	11.3516	11.3791	11.2211	11.4268	11.4828	11.4268	11.6289	11.528	11.5681	11.3542	10.8956	11.2314	11.4952	11.4207	11.2606	11.5131	11.5938	11.4381	11.3054	11.5074	11.393	11.4765	11.3791	11.5375
CHST15	11.2869	11.2712	11.2761	11.4013	11.1856	11.1755	11.2685	11.2211	11.4889	11.4326	11.3246	11.8835	11.338	11.3326	11.3028	11.3326	11.1353	11.6957	10.6529	11.2761	11.2006	10.9937	11.1755	11.1604	11.6451	11.4207	11.2926	11.2107	11.6721	11.371	10.825	11.0344	11.1529	11.3983	11.2735	11.2447	11.5311	11.4617	11.3901	11.3139	11.4735	11.6382	11.5098	11.258	11.5749	11.6259	11.6545	11.3874	11.5498
MAP3K3	12.1303	11.5846	11.1248	11.2555	11.5552	11.4527	11.4042	11.6058	11.4238	11.6322	11.6193	11.6382	11.8801	11.5217	11.3193	11.5906	11.1626	11.8129	11.1326	11.6289	11.4707	11.1755	11.4354	11.7665	11.4179	11.8871	11.2032	11.4207	11.2791	11.7291	11.4238	11.7565	11.5815	11.7565	11.4889	11.4298	11.4556	11.4861	11.4795	11.5131	11.753	11.7739	11.8982	11.4268	11.7024	11.5498	11.5873	11.1174	11.6289
RBPJ	11.3354	11.5585	10.7554	11.0275	10.904	11.2181	11.1957	11.1529	11.4298	11.2842	11.4151	11.1353	11.6193	11.382	10.9361	11.4354	11.0669	11.6354	11.3763	11.349	11.2287	11.2525	10.9381	11.5523	11.1579	11.7358	11.3301	11.4679	11.2761	11.7389	11.6322	11.4765	11.2735	11.5188	11.5439	11.2211	11.2155	11.1604	11.6228	11.2472	11.2059	10.9185	11.6451	11.2499	11.3791	11.1248	11.3002	11.0163	11.2393
MAT2A	11.4124	11.3433	11.4381	11.1405	11.4828	11.338	11.4179	11.3957	10.9892	11.014	11.1782	11.0958	11.2287	11.1248	11.2342	11.0414	11.4527	10.7612	11.6058	11.2393	11.5498	11.4381	11.609	11.3738	11.193	11.0573	11.2896	11.3193	11.1004	11.1707	11.4646	11.4438	11.5014	11.0096	11.311	11.4207	11.2815	11.2685	11.1579	11.5749	11.3002	11.5466	11.0909	11.3738	10.9758	11.0505	11.0414	11.1004	11.1326
HLA-DPB1	10.4257	11.0886	11.5041	10.339	10.4346	11.1248	10.962	11.3983	10.6026	11.7156	10.0476	11.1174	11.6159	10.7387	11.6754	10.2661	11.2633	10.6549	11.3301	11.1405	10.9937	11.3957	10.0798	12.1959	10.9892	11.3301	10.7591	10.9892	11.1831	10.606	11.5585	11.6852	10.8976	10.8322	11.0054	11.6002	11.1248	10.5519	11.2342	11.0054	10.7023	11.2032	10.376	10.6987	10.9574	10.2748	10.6077	11.3166	10.9667
RAB11FIP1	11.3516	11.1733	11.4765	11.5615	11.3571	11.1529	11.3625	11.0746	11.6382	11.5523	11.1553	11.528	10.7668	11.3738	11.5098	11.3874	11.2367	11.5783	10.5142	11.4179	11.0344	11.1807	11.4765	11.1733	11.4409	11.2181	11.2525	11.046	11.7024	11.1957	10.9826	11.1553	11.3625	11.5523	11.0886	11.2525	11.5648	11.5466	11.382	11.1807	11.4238	11.6451	11.1579	11.0369	11.2735	11.5906	11.528	11.6002	11.5074
ALKBH5	11.3542	11.3082	11.371	11.2499	11.3874	11.311	11.2977	11.4071	11.338	11.3542	11.1904	11.0865	11.3054	11.609	11.3516	11.2791	11.393	11.1626	11.6819	11.2525	11.3901	11.4268	11.2422	11.6754	11.2367	11.3983	11.528	11.3082	11.2287	11.1782	11.6002	11.6159	11.2761	11.4013	11.346	11.4326	11.2842	11.4409	11.4527	11.2869	11.0794	11.2133	11.4298	11.3274	11.3002	11.1501	11.1099	11.1353	11.1604
MTMR1	11.5074	11.3166	11.4465	11.3738	11.349	11.5749	11.5041	11.1831	11.2977	11.1733	11.4071	11.4042	11.1755	11.346	11.5188	11.3763	11.5585	11.046	11.4238	11.2447	11.4828	11.4646	11.7122	11.3246	11.2181	11.0958	11.2367	11.3301	11.4707	11.346	11.3082	11.3354	11.7328	11.3957	11.1225	11.781	11.5552	11.3326	11.2896	11.1149	11.2181	11.4071	11.4207	11.393	11.1452	11.0414	11.1149	11.2447	11.393
FKBP5	11.393	11.1831	11.0029	11.6721	11.1983	11.4646	10.8848	11.0369	10.601	10.7914	11.5247	11.9727	11.346	10.8557	11.3791	11.1353	11.2059	11.942	11.1353	10.9144	11.046	11.0958	11.1604	10.536	10.6321	10.4727	10.9643	11.1313	11.0909	11.528	11.2685	11.349	11.3791	11.5615	11.4042	11.1274	11.5217	11.8491	10.9937	11.6159	11.1377	10.904	11.8198	11.2367	11.5311	11.7917	11.8308	11.1201	10.8956
RASGRP4	11.2006	11.2633	10.8579	10.9099	11.0794	11.3542	11.2661	11.1626	11.2525	11.3625	11.1983	11.1904	11.4556	11.4268	10.9982	11.382	10.6476	11.4919	10.4467	11.2842	11.1201	10.9316	10.9316	11.3433	11.2211	11.3571	11.0549	11.1313	11.1027	11.7156	10.9782	11.2211	11.311	11.7222	11.2237	11.3957	11.2735	11.1248	11.2735	10.7309	11.349	11.1174	11.5906	11.2735	11.5014	11.1856	11.2896	11.0007	11.3983
RPL9	11.023	11.7358	11.0301	10.7158	11.2342	11.7358	11.6785	11.311	10.8988	10.9316	11.9136	10.6987	11.2263	11.0886	11.2263	11.1529	11.5552	10.866	12.2464	10.826	12.0396	11.1626	10.3925	10.6608	11.6578	10.8241	11.1248	11.8491	11.2393	11.4919	11.1475	10.7463	11.2815	10.9381	11.2633	11.4983	11.2555	10.7856	11.0209	11.7389	11.0573	10.7727	10.782	11.1881	10.9381	11.609	11.7848	10.8782	10.7687
ATP6V1B2	11.1004	11.1553	11.3028	11.2107	11.0163	10.985	10.9195	10.9667	11.4268	11.2525	11.3326	11.4556	11.3193	11.0843	11.2287	11.1707	11.0527	11.4765	10.496	11.1326	11.2712	10.996	11.0597	11.2791	11.3542	11.2685	11.0029	11.0549	11.1904	11.0769	10.7856	11.0209	11.0029	11.4354	11.1452	11.1099	11.4795	11.1653	11.0865	11.0029	11.1248	11.1076	11.2735	11.1553	11.4465	11.2949	11.4071	11.4496	11.1881
GLIPR1	10.8956	10.951	11.2926	10.9643	11.1428	10.9871	11.3028	10.9553	11.3274	11.3082	11.1881	11.382	11.0769	11.1475	11.1377	11.1653	10.9553	11.3516	10.8122	11.0669	11.5783	11.3054	10.7801	11.2499	11.0958	11.4556	10.9803	10.9782	11.168	11.0597	10.8448	11.2685	11.0505	11.4298	11.2685	11.1174	11.2447	11.1201	11.1904	11.3571	11.2685	10.949	11.4326	11.046	11.1529	11.014	11.4409	10.8848	11.0096
SERPINB1	11.3983	11.3597	11.2083	11.609	11.2059	11.4326	11.346	11.4765	11.4326	11.6451	11.5343	11.5615	11.3166	11.4496	11.3597	11.5014	11.1149	11.4983	10.641	11.3763	11.0982	11.1831	11.393	11.0209	11.5972	10.9185	11.2791	11.1553	11.6159	11.4097	10.4927	11.2107	11.3166	11.212	11.0958	11.2059	11.6193	11.3082	11.4465	11.4151	11.5648	11.6259	11.1529	11.346	11.4556	11.6289	11.6058	11.5523	11.5552
SEC14L1	11.5681	11.4097	10.8742	10.9803	10.9912	10.949	10.6692	10.7801	11.6721	10.9444	11.4496	11.322	11.6259	11.1579	11.3405	11.1027	10.996	11.6259	10.5425	11.0414	10.6231	10.7591	10.9274	11.5906	11.5552	11.6382	11.3983	11.1733	11.5217	11.7598	11.4207	11.2869	11.0721	11.7256	11.0622	10.5567	11.6322	11.1428	11.5247	10.8682	11.1807	11.1856	11.6354	10.9133	11.4071	11.3405	11.6684	11.2555	11.1807
SMG7	11.3405	11.4527	11.4207	11.4983	11.3685	11.5311	11.3082	11.5938	11.5846	11.5131	11.3166	11.4496	11.4013	11.5906	11.349	11.5585	11.3193	11.6193	11.6754	11.5938	11.528	11.3405	11.4042	11.7881	11.5014	11.5906	11.6924	11.5188	11.5041	11.5749	11.6995	11.6995	11.5131	11.7703	11.6322	11.2761	11.4828	11.4679	11.3542	11.3082	11.5815	11.0643	11.6228	11.6647	11.6545	11.6924	11.1881	11.322	11.371
CSNK1D	11.3874	11.4735	10.9444	10.9758	10.9667	11.1733	10.9597	11.0185	11.1124	11.0505	11.346	10.9338	11.6957	11.0794	11.0414	11.2422	10.9166	11.4326	11.1076	10.9293	11.1807	10.7996	11.1099	11.4496	11.2761	11.528	11.0393	11.1248	11.1653	11.4207	11.3542	11.1353	11.0393	11.2555	11.1099	11.4679	11.2685	10.8891	11.2393	11.1027	11.2472	11.3082	11.346	11.0254	11.311	11.2155	10.9	10.9982	11.0865
PPP1CB	10.339	10.8102	11.5014	11.2133	11.8451	11.8419	12.0538	10.9	11.0275	10.6911	11.719	11.7598	10.1716	10.763	11.6819	11.2107	11.7358	10.8579	11.3874	10.9205	11.6228	11.6382	11.5131	10.4976	11.2342	9.966	11.3002	11.382	11.4465	11.5188	10.4836	10.7612	11.4587	11.1707	11.1755	11.7054	11.7665	10.9099	11.0007	11.4735	10.0007	11.1983	10.9826	11.4556	10.808	11.5783	11.7024	11.6289	11.1149
PILRA	10.7996	10.8682	10.4481	10.5864	10.5618	10.4759	11.0573	10.4096	10.9099	11.0344	10.6987	10.7894	11.2211	10.7727	10.4245	10.6476	10.3133	11.4071	10.0148	10.8742	10.8493	10.5519	10.5125	11.4861	10.8365	11.3542	10.7023	10.5848	10.6549	10.9381	10.5207	10.8493	10.3971	11.2896	10.8222	10.7463	10.6608	10.6529	10.8322	10.3014	10.8803	10.5994	11.0254	10.864	10.8322	10.6374	10.818	10.8408	10.8202
LIX1L	11.0794	11.1149	11.2155	11.2287	11.3193	11.1831	11.1353	11.1733	10.9166	11.2422	10.8557	11.1225	10.7856	11.338	11.2393	10.962	11.3405	10.7498	11.3653	10.8202	11.1076	11.3791	11.322	11.1653	11.0076	10.8719	11.1653	11.0054	11.1377	10.7234	11.371	11.4179	11.371	10.9597	10.9381	11.168	11.2472	11.2869	11.0669	10.7765	10.9782	11.2314	11.1405	11.2314	10.9937	10.8322	10.8241	10.9121	11.1124
ARHGAP9	10.8142	11.1004	10.367	10.4759	10.4301	10.5833	10.442	10.7216	11.0344	10.9381	10.9734	10.8936	11.2815	10.9758	10.4329	10.9316	10.5059	11.1957	10.3787	10.6874	10.9185	10.5425	10.4361	11.023	11.0254	11.2712	10.36	10.8913	10.7554	10.9534	10.8891	10.763	10.826	11.0695	10.887	10.908	10.6911	10.7366	11.1377	10.5075	11.0936	10.8037	11.1124	10.693	11.0322	10.9	11.1225	10.4245	10.9912
PPM1A	11.382	10.555	10.2019	11.2447	11.9937	11.6819	11.5074	10.8162	11.1099	11.1076	11.0185	10.9	10.9468	10.5407	11.5247	11.6684	10.3833	11.4587	11.3738	10.7874	11.1124	11.853	11.4707	11.6002	10.9937	10.8599	11.4861	11.5343	11.2869	12.2182	10.9059	11.3597	10.866	11.3685	11.7665	11.3763	11.1856	11.0573	10.9293	11.7739	11.0322	11.0436	11.1225	11.4919	11.0721	11.7222	11.9937	12.1247	11.1856
SEC11A	11.4765	11.3326	11.4679	11.4496	11.4238	11.3516	11.3246	11.2032	11.3625	11.4238	11.2926	11.516	11.3571	11.0322	11.528	11.349	11.528	11.1326	11.2633	11.4795	11.4124	11.4983	11.385	10.996	11.4587	11.322	11.3405	11.2977	11.3685	11.2815	11.1201	11.2155	11.2661	11.1428	11.3274	11.2661	11.4409	11.338	11.2926	11.4952	11.3354	11.3625	11.2155	11.4527	11.516	11.3901	11.4238	11.4795	11.3791
EIF4EBP2	11.2761	11.1707	11.1653	11.3002	11.4889	11.2314	11.0643	11.2155	11.346	11.3354	11.1225	11.2685	11.3542	11.2155	11.3901	11.6159	11.0209	11.346	11.3274	11.1027	11.3542	11.5188	11.2896	11.5406	11.2842	11.2555	11.4983	11.3246	11.3193	11.3193	11.3653	11.3791	11.0076	11.4409	11.4326	11.1248	11.311	11.3054	11.3166	11.2633	11.1353	11.1353	11.322	11.3433	11.3405	11.322	11.3433	11.5131	10.9782
UBR2	11.3082	11.4556	11.1149	11.0054	11.0909	11.346	11.4861	10.962	11.3957	11.2059	11.5498	11.2237	11.5972	11.2237	11.2155	11.4071	11.3002	11.6322	11.346	11.5188	11.5873	11.2447	11.1004	11.4707	11.2525	11.5041	11.0301	11.4556	11.2133	11.6852	11.5498	11.346	11.3571	11.6033	11.338	11.4735	11.2107	11.0982	11.393	11.3542	11.2499	10.8493	11.5406	11.1856	11.1831	11.2869	11.4179	11.3405	11.346
LOC100507217	11.5648	10.9534	11.4042	11.1428	11.8308	11.7024	11.7256	11.0301	11.1274	10.8599	11.5014	11.5014	10.7612	10.8162	11.6886	11.2606	11.6785	10.9185	11.4952	10.9404	11.3983	11.4151	11.4679	10.7273	11.0769	10.8428	11.4151	11.1274	11.4238	11.2661	10.8599	11.1201	11.4151	11.0482	11.2287	11.7881	11.4298	11.1377	11.0909	11.4354	10.9643	11.4617	10.9381	11.2263	10.8408	11.4151	11.4952	11.6354	11.2263
SAMHD1	11.1027	11.0393	11.2447	11.2083	10.9758	10.8448	10.3175	11.3054	11.1201	11.2237	10.634	10.9251	11.1707	10.8579	11.0482	10.5457	11.0029	10.5601	11.2735	11.2896	10.8891	11.0096	11.2393	10.3014	10.704	10.8956	10.9689	10.864	11.0096	11.2059	11.1881	10.8037	10.8599	10.8389	10.7727	10.4346	11.1957	11.0886	11.1856	11.2735	11.1653	11.2712	10.6391	11.1377	10.9229	11.1452	11.1553	11.4354	11.3274
FGR	11.1653	10.7975	10.7407	10.9338	10.5457	10.5159	10.3071	10.6626	11.0958	11.1653	10.625	10.782	10.985	10.8891	10.4481	10.864	10.2143	10.8742	9.71189	10.8278	10.5833	10.217	10.5601	10.5816	11.2263	11.0721	10.6987	10.3446	10.6321	10.8742	10.2478	10.5714	10.5308	10.8278	10.9826	10.3939	10.7612	10.7234	10.8762	10.6303	10.9338	10.9426	10.6746	10.5764	11.0865	10.7554	10.7783	10.9444	10.8976
SH3BGRL3	10.3515	9.98567	9.52987	9.97597	9.44196	9.54317	9.54004	9.90585	9.96727	10.6213	9.4579	9.38011	10.2762	10.3746	9.29763	10.5848	8.9892	10.2478	9.56097	10.0887	9.89882	9.76135	9.73298	10.6821	10.0261	10.5714	10.2957	10.0197	9.4838	10.1169	10.1881	10.3971	9.65829	10.0046	10.3433	9.32172	9.55157	10.0412	10.2593	9.854	10.4346	9.9721	10.0861	9.86856	10.4866	9.64683	9.75071	10.0438	10.1449
MAPKAPK3	11.8347	11.5098	11.3246	11.1881	11.2815	11.0096	10.7745	11.338	11.1405	11.4409	11.0322	11.1604	11.5906	11.2499	11.1653	11.4795	10.8408	11.349	11.0721	11.6513	11.2525	11.0819	11.0029	11.5466	11.5585	11.5014	11.3274	11.1004	11.0695	11.1904	11.2447	11.4795	11.1653	11.2525	11.385	11.1604	11.2896	11.2472	11.3571	11.382	11.6924	11.8094	11.258	11.3301	11.4795	11.2237	10.9534	10.9553	11.3193
TGOLN2	11.1099	11.0549	10.9597	11.0505	10.7727	10.7765	10.7158	10.8976	11.1501	11.0982	10.9361	11.0721	10.7687	10.7273	10.8389	10.8493	11.0843	11.0482	10.7309	10.6549	10.8936	10.6839	11.1957	10.7649	11.1353	10.9274	10.9404	10.7536	10.9059	10.6044	10.8762	10.9803	10.9982	11.0505	10.8344	10.7536	10.9404	10.9426	10.9185	10.7957	11.0843	11.0721	10.9	10.8389	10.9803	11.1707	11.1174	11.0597	11.046
TUG1	11.1529	11.3542	11.2606	11.1856	11.13	11.2422	11.382	11.3874	11.2393	11.4097	11.258	11.3028	11.2181	11.4013	11.1604	11.168	11.5718	11.2661	11.2869	11.2606	11.4013	11.5014	11.4151	11.1553	11.2472	11.2761	11.3542	11.193	11.4409	10.866	11.0936	11.3542	11.4465	11.1831	11.2314	11.2083	11.3326	11.3542	11.1782	11.2815	11.3983	11.1626	11.3054	11.4207	11.2926	11.1983	11.0721	11.0721	11.3405
HNRNPA2B1	11.1626	11.1983	11.3791	11.2006	11.5718	11.5648	11.7222	11.1326	11.0482	11.0669	11.4765	11.4465	11.1274	10.6821	11.1529	10.2606	11.4952	10.9444	11.3054	10.9361	11.2685	11.3685	11.5406	10.7687	10.826	11.1274	10.9381	11.0393	11.3166	11.2211	11.1755	11.3002	11.385	10.985	10.9912	11.393	11.4465	11.0819	11.0163	11.1755	10.8621	11.0007	11.4527	11.3874	11.0436	10.951	10.8535	11.2606	11.322
CS	10.9734	10.8848	11.2977	11.2181	11.1174	11.0721	10.6676	11.2133	11.0163	11.3791	10.5801	10.8448	11.0482	11.3166	11.1004	11.0865	11.0746	10.7517	11.0669	10.904	10.9689	11.2237	11.1201	11.2367	11.0482	11.1124	11.2342	10.9251	11.0301	10.5864	10.996	11.2342	11.0622	11.0254	10.8742	10.9361	10.9293	11.1475	11.0695	10.9316	11.1004	10.9937	11.0643	11.2342	11.2237	10.9982	10.7023	10.8557	11.0695
AHCYL1	11.0622	11.3002	11.3433	11.3405	11.322	11.0865	11.2181	11.4679	11.3597	11.5873	11.1201	11.2896	11.4151	11.5846	11.3542	11.371	11.2393	11.3002	11.2926	11.3653	11.3354	11.382	11.0865	11.4735	11.3166	11.4646	11.4326	11.2896	11.3597	11.1881	11.3957	11.4889	11.3516	11.4735	11.2949	11.1626	11.3516	11.4381	11.4707	11.2896	11.1529	11.1452	11.3901	11.3405	11.4268	11.311	11.2472	11.0301	11.4983
CNPPD1	11.753	10.8599	11.0414	11.4151	11.4381	11.1027	10.7366	11.5014	11.942	11.2633	10.8389	10.9982	11.3874	11.2791	11.3287	11.5343	10.6821	11.528	11.2472	11.3166	10.996	11.5906	11.2815	11.322	11.6259	11.3054	12.0628	11.4828	11.6924	11.5585	11.4919	11.338	10.8956	11.2815	12.0211	10.9553	10.9338	11.3874	11.6289	11.9809	11.7947	11.8024	11.1377	11.338	11.7087	11.902	11.7358	12.3284	11.4795
SLA2	11.2791	11.0573	10.7291	11.0254	11.2133	11.168	11.1807	11.2791	11.3166	11.2926	11.0865	10.8122	11.8419	11.2606	11.5972	11.2761	10.9444	11.1579	11.1174	10.9574	10.8782	11.2367	10.8782	11.382	11.1428	11.4707	11.4617	11.4151	11.3274	11.2342	11.7565	11.5311	11.0573	10.9426	11.1653	11.1529	11.1579	11.385	11.4889	11.0076	11.2314	11.3901	11.4828	11.4097	11.4496	10.9597	10.8599	11.3433	11.1274
EIF4G2	10.8057	11.046	11.4496	11.1782	11.1201	11.13	11.0721	11.0096	11.0721	10.9	11.2237	11.168	10.7935	10.8824	11.3326	10.782	11.5217	10.9426	10.9338	11.0794	11.1405	11.0982	11.2712	10.3657	11.2133	10.6077	10.904	11.0505	11.1124	11.0369	10.5714	10.7687	11.0436	11.0643	10.8389	10.9426	11.4438	11.0669	10.782	11.1053	10.7463	11.0936	10.7554	11.0909	11.0414	11.0865	11.2525	11.2314	11.0643
NR3C1	11.0643	11.2685	11.4124	11.346	11.4268	11.3405	11.5873	11.3028	11.5311	11.1225	11.3405	11.5375	10.826	11.5098	11.6451	11.5098	11.6957	11.3166	11.1807	11.0527	11.4409	11.3763	11.3246	11.4207	11.4707	11.1149	11.371	11.3901	11.3738	11.2422	11.2842	11.2133	11.3901	11.4496	11.2422	11.4179	11.3054	11.4354	11.2447	11.2661	11.0769	11.5406	11.311	11.2447	11.3193	11.4828	11.5648	11.2977	11.2083
SERINC3	10.7745	11.1653	11.1807	11.1124	11.4587	11.4179	11.4952	10.996	10.9121	10.7838	11.0794	11.4071	10.7445	11.014	11.382	10.985	11.3738	11.2367	11.1881	10.9553	10.9574	11.4354	11.0414	11.046	10.8891	11.0643	11.0414	11.0344	11.2155	11.2287	11.0254	11.2525	11.2059	11.2735	10.9597	10.8848	11.3354	11.1626	11.0117	10.8408	10.7197	10.5041	11.2314	11.1957	10.9444	11.0007	11.2263	11.0549	11.0769
PNISR	11.1405	11.168	11.6289	11.3983	11.4707	11.4795	11.4795	10.7687	11.3054	10.8535	11.5375	11.6002	10.7649	10.8719	11.4042	10.5928	11.6193	11.1124	11.2661	10.7612	11.2842	11.4409	11.719	10.601	11.0982	10.9381	10.9667	11.1428	11.2367	11.0843	10.9444	10.9734	11.4124	11.0007	10.8322	11.5131	11.2525	11.1807	10.8782	11.0301	11.0007	11.2815	11.2661	11.0527	11.0254	11.0076	11.3054	11.4646	11.1004
FRMD8	11.3301	11.2499	11.2422	11.2815	11.1831	10.9758	11.0505	11.1653	11.382	11.4438	11.0527	11.1653	11.1856	11.4326	11.3685	11.4268	11.0054	11.2735	10.9205	11.2155	10.951	11.1983	11.4438	11.2107	11.2869	11.2815	11.1604	11.0527	11.3516	10.9937	11.2367	11.3301	11.2422	11.3326	11.1201	11.1076	11.3301	11.2896	11.3763	11.2342	11.2896	11.5098	11.193	10.9902	11.322	11.2606	11.1707	11.0344	11.4617
COX6B1	10.6459	10.4329	9.82208	9.99543	9.91344	9.94184	10.0583	10.1098	10.1841	10.3701	9.93084	9.69618	10.695	10.376	9.97597	10.7366	9.91098	10.367	10.4821	10.2776	10.2916	9.92205	9.59239	11.0096	10.1043	10.7996	10.2661	10.5026	10.0583	10.6987	10.4376	10.5308	10.035	10.326	10.7273	10.4315	9.89415	10.1608	10.4185	10.6179	10.5782	10.2858	10.5407	10.555	10.5425	10.1254	10.2706	10.2116	10.1716
ARHGAP30	10.7649	11.0117	10.634	10.7765	10.262	10.4927	10.3644	10.8493	11.0076	11.0185	10.6026	10.5291	10.9019	11.1027	10.3014	10.7935	10.3701	10.9912	10.3446	10.5502	10.2348	10.5649	10.6529	10.8471	11.0436	11.1174	10.7216	10.6894	10.7914	10.7536	10.519	10.9361	10.6114	10.8471	10.9468	10.0649	10.4992	10.8535	10.8037	10.5291	11.2107	10.782	10.7745	10.536	11.0117	10.8162	10.6529	10.4633	10.908
ACTR2	11.3139	11.2735	11.3002	11.1099	11.2633	11.1983	11.3002	11.1755	11.4465	10.5732	11.349	11.1807	10.8621	11.4587	10.9734	11.4298	11.2712	11.6647	11.1004	10.9937	11.3139	11.1856	11.338	11.1755	11.4765	11.2006	11.1099	11.2447	10.9826	11.1501	11.3002	11.3685	11.0163	11.3354	11.1904	10.7309	10.8891	11.4042	11.2661	11.3405	11.3433	11.4679	11.0527	10.7894	11.1475	11.2761	11.023	11.1501	10.7234
R3HDM2	11.0669	10.8162	11.2661	11.2977	11.2287	10.8162	11.0096	11.2685	11.3653	11.346	10.8621	11.1452	10.9912	11.3901	11.2367	11.1626	11.1653	11.2211	10.763	11.0344	10.9121	11.0597	11.1831	10.9381	11.2926	11.0369	11.3139	11.0163	11.3002	10.7801	11.1225	11.0527	11.1553	11.0769	11.1124	10.5682	11.1377	11.2422	11.1831	11.0527	11.168	11.3433	10.9361	11.1201	11.2949	11.3571	11.0185	11.0819	11.2133
STEAP4	10.4573	10.9553	10.8202	11.0597	10.9019	11.2842	11.3326	10.8682	11.2896	10.9426	11.4983	11.4765	10.6549	10.5601	10.818	11.0622	11.1248	11.3597	10.4036	10.7179	11.2263	10.8122	11.0643	10.4496	11.0163	10.9892	10.641	10.887	10.7407	11.0669	10.2507	10.4108	11.1707	11.1733	11.0322	11.1733	11.0029	10.9274	11.193	11.014	10.9892	11.1004	10.7273	10.5223	11.1604	11.4409	11.3193	10.7291	11.2555
ITGAL	11.0369	10.9099	10.7023	10.7914	10.5535	10.6676	10.4213	10.6676	10.7481	10.7957	10.6626	10.7347	11.371	10.996	10.6765	10.7894	10.4036	10.5393	11.0096	11.0958	10.5026	10.7649	10.7234	11.0322	10.9229	11.3002	10.3	11.0275	10.6642	11.0414	11.2107	11.0505	10.6476	10.8027	11.1501	10.9	10.7783	10.6442	10.7874	10.5207	10.9361	10.826	11.0573	10.7801	11.0843	10.6549	10.442	10.4369	10.9468
ATP6V1A	11.1831	10.887	11.4983	11.4828	11.4735	11.2342	11.4828	11.0721	11.2287	11.168	11.2107	11.4983	10.6856	11.0982	11.4765	11.0669	11.2555	11.0936	10.6077	10.9803	11.3405	11.1225	11.382	10.7874	11.3326	10.7727	11.2155	10.9059	11.4496	11.0209	10.4293	10.9643	11.014	11.1904	10.9643	11.1553	11.5098	11.1405	10.9099	11.322	10.7687	11.516	11.0936	10.9937	11.1904	11.4354	11.4861	11.3542	11.3874
CSNK2B	10.7536	10.6288	10.4052	10.4619	10.1731	10.555	10.1963	10.4067	10.5176	10.8142	10.2845	10.1894	10.7425	10.985	10.1704	10.5748	10.2507	10.6288	10.7498	10.4805	10.5159	10.4774	10.1098	10.9758	10.417	10.9534	10.6476	10.5457	10.4406	10.4913	10.6497	10.864	10.596	10.6044	10.8017	10.2198	10.3044	10.6476	10.683	10.5618	10.7481	10.555	10.5833	10.5994	10.641	10.2309	10.0701	10.3	10.5864
NCOA3	11.0054	11.0369	11.2472	11.0819	11.2393	11.0794	11.1881	11.0275	11.0936	11.1201	11.1377	11.2107	11.0936	10.9144	11.0185	10.6894	11.1856	10.9803	11.2006	10.9689	11.0482	11.2661	11.2499	11.0275	10.9293	11.0527	10.8803	10.8682	11.2949	11.0436	11.1353	11.0819	11.0794	11.1174	10.9316	11.1027	11.1733	11.0721	10.8202	10.9338	10.8493	10.9803	11.1856	11.1124	10.9712	10.9019	10.9937	10.9912	11.2032
RHOB	10.8891	11.2367	11.311	10.6692	11.2367	11.1124	10.8102	10.904	11.13	10.8408	10.9912	11.5815	10.6374	10.9185	11.2314	11.2287	11.1174	11.1904	10.704	11.2815	11.2181	10.9643	10.87	11.3354	11.1733	11.0909	11.1579	10.9982	10.9689	10.7765	11.0185	11.1099	11.0643	11.4268	11.0643	11.322	11.1076	10.8682	11.1983	10.5944	10.7591	11.1755	11.2263	10.6676	11.0819	10.5897	11.5247	11.1579	10.9166
EEF1D	10.6077	10.6765	9.9917	10.3418	10.2392	10.4798	10.2957	10.3866	10.5879	10.7975	10.3866	9.90585	11.0527	11.0909	9.99933	10.625	10.3375	10.6856	10.9534	10.333	10.6803	10.5567	10.0583	11.2032	10.1761	11.1326	10.8365	10.8122	10.4213	10.8389	11.0096	10.7996	10.6608	10.6608	11.2059	10.3071	10.262	10.6026	10.7179	10.5092	10.4866	10.0952	10.7935	10.7914	10.5682	10.2577	10.1636	10.057	10.4199
AFTPH	10.7935	10.6692	11.4861	11.0982	11.2032	11.1501	11.1174	10.908	11.0909	10.908	11.1053	11.2815	10.4481	10.9574	11.2555	10.7059	11.3326	10.8471	10.996	11.0819	11.1856	11.1201	11.2155	10.3202	11.0527	10.4573	10.9553	11.0254	11.3354	10.6968	10.627	10.6356	10.8936	10.8142	10.6549	11.3166	11.516	11.0007	10.8824	11.1501	10.8389	11.4587	10.8222	10.9444	11.0622	11.2842	11.2237	11.2155	11.3957
RXRA	11.5343	11.371	10.8762	10.8365	11.1626	10.7975	10.7252	11.3139	11.385	11.3405	11.1707	11.1004	11.4765	11.1405	10.7536	11.1831	10.4138	11.4042	10.8803	10.9782	11.0573	10.9251	11.0622	11.3901	11.3354	11.4861	10.9534	11.0669	11.2107	11.3542	10.9937	11.2083	11.0982	11.3516	11.3054	11.1807	11.258	11.0163	11.3625	10.9734	11.4952	11.3791	11.3542	11.2155	11.3274	11.2633	11.2083	10.7727	11.4097
IFITM1	10.1436	10.2143	10.1162	10.8599	9.27558	9.78859	9.69721	10.0742	10.2886	10.5207	9.37815	9.8708	9.90124	10.2985	9.68281	10.7095	9.74197	10.4036	9.56611	11.1248	9.71535	10.2046	9.93563	9.99543	10.4213	10.262	10.3559	10.1111	10.1385	9.80562	10.0007	9.50503	10.1305	9.99422	10.3971	9.28961	9.54106	10.3315	10.279	9.92841	10.6096	10.4976	9.57344	9.99294	10.5159	10.1043	9.70162	10.8344	10.1963
CDV3	10.7095	10.5441	11.0936	10.8848	11.1904	11.1377	11.046	10.693	10.6676	10.5026	10.9099	11.0695	10.5345	10.5782	11.0344	10.4361	11.1377	10.524	11.1604	10.7481	10.808	10.9338	10.9293	10.7179	10.6303	10.6374	10.5833	10.8344	10.9251	10.7935	10.6427	10.7347	10.8557	10.887	10.6676	10.9229	11.0185	10.7074	10.5748	10.7273	10.2943	10.6626	10.9982	10.9758	10.5109	10.4589	10.9205	10.6746	10.7252
XRCC5	10.8344	10.8471	10.8278	10.7517	10.7347	10.9937	10.9758	10.5864	10.763	10.8803	11.1626	10.8322	11.1428	10.6727	10.8936	10.4927	11.0643	10.9274	11.1831	10.887	11.0007	11.023	10.6727	10.8891	10.6856	11.1053	10.5944	10.9643	10.7116	11.014	10.9871	10.7838	10.9643	11.0886	10.9338	10.866	10.7874	10.7387	10.8976	10.8742	10.7783	10.1018	11.0982	11.0301	10.6321	10.4096	10.7139	10.9166	10.6196
CAPZB	10.8202	10.7197	10.2102	10.2845	10.353	10.4976	10.4406	10.5041	10.5291	10.7407	10.4866	10.2322	10.9316	10.7745	10.2309	10.7407	10.0914	10.8557	10.7387	10.5864	10.496	10.445	10.2661	11.1174	10.3657	11.1475	10.5345	10.6288	10.269	10.8682	10.8824	11.0369	10.4992	10.951	10.7366	10.4648	10.224	10.6987	10.8269	10.353	10.7139	10.206	10.9643	10.5928	10.7234	10.3118	10.3133	10.2872	10.5879
SAT1	10.7975	11.2393	10.5748	11.0029	10.6676	10.7481	11.0527	10.7234	11.1428	11.0076	11.1174	10.9144	11.4124	10.8017	10.6626	11.193	10.5912	11.2815	10.5879	11.2685	10.8142	10.8535	10.5698	10.782	10.9381	11.3957	10.671	11.0301	10.8824	11.2525	10.5732	11.0695	10.782	11.0721	10.808	10.7356	10.7139	10.8493	10.9574	10.9643	11.0117	10.7158	11.2211	10.9426	11.0393	10.8719	10.9338	10.9643	10.9712
SLC20A1	10.7801	11.0958	11.4952	11.4889	10.9361	10.9574	11.1983	11.3542	11.2263	11.3002	10.9553	11.0163	11.1076	10.9712	11.2133	10.808	11.1831	10.7328	10.9553	11.4268	10.8848	11.1553	11.4556	10.7139	11.3193	11.0769	10.5457	10.8956	10.9019	10.9099	10.9803	11.2829	11.1377	10.6746	10.9019	10.6497	11.3571	11.1881	10.9826	10.9782	11.1707	11.1149	10.7179	10.8913	10.8803	11.0209	10.7554	11.1377	11.2791
CTSC	11.3625	11.0843	11.1225	10.9553	10.864	10.7957	10.5879	10.8365	10.9426	11.1313	11.0096	10.9643	11.3301	11.2287	11.0275	11.4042	10.782	11.1782	10.8824	11.3054	11.1475	11.0436	11.0185	11.3571	11.0819	11.349	10.8122	11.2926	10.7975	10.9734	11.1626	11.0573	10.9826	10.8913	11.3002	11.2869	10.9912	10.8976	11.1807	11.0843	11.0344	11.1782	10.8719	11.1733	11.1076	10.8891	10.6821	11.0669	11.0573
ARGLU1	10.8241	10.908	11.4587	10.8936	11.5439	11.4828	11.9219	11.0482	10.6303	10.4481	11.648	11.371	10.2661	10.2845	11.3054	10.3275	11.6228	10.3503	11.1707	10.8322	11.385	11.3301	11.5749	10.217	10.7498	10.2212	10.7291	11.0746	11.0936	10.9361	10.6569	10.6676	11.3542	10.5457	10.6903	11.528	11.385	10.7783	10.5928	11.3274	10.2019	10.9734	10.7838	11.1027	10.3572	10.8122	11.0301	11.2133	10.763
STK4	10.7838	10.8719	10.9689	10.8579	10.8742	10.8428	10.7139	10.8557	10.9144	10.6642	10.9826	10.9667	10.5698	10.8344	10.704	10.951	10.9982	10.9251	10.7116	10.6514	11.0393	10.808	10.8428	10.6659	10.8057	10.826	10.7727	10.7914	10.9293	10.7838	10.8682	10.7498	10.8278	10.9689	10.763	10.8599	10.7687	10.9144	10.6231	10.4511	10.8298	10.9121	10.87	10.7996	10.8471	10.9758	10.9229	10.6968	10.7023
TES	10.6803	11.0301	11.3763	11.371	11.371	11.3166	10.8599	11.1501	10.9826	11.0393	11.1604	11.2712	10.5441	11.1174	11.4587	11.2735	11.2472	10.8389	11.371	11.1452	11.2791	11.2791	11.4465	10.8162	11.0843	10.5425	11.2083	11.1174	11.1553	10.6549	10.9426	11.1326	11.1248	11.1326	11.0505	11.258	11.1174	11.2367	10.9803	11.1004	10.9099	11.3028	10.9144	11.0344	10.8913	11.2032	11.0344	11.1957	11.0029
LBH	11.1248	11.0721	11.1881	11.0843	11.023	11.0254	10.7856	11.014	11.0436	10.6162	10.8344	11.0007	10.704	11.1501	11.311	11.2032	11.1579	10.4271	11.2447	10.7425	10.9982	11.0695	11.1053	11.0414	10.9712	10.7705	11.2314	11.1201	11.0185	10.367	11.4326	11.1452	11.0185	10.7996	11.046	10.9205	10.8389	11.2606	10.9361	10.7347	10.6659	11.2606	10.8344	10.904	10.6196	10.7197	10.5732	10.7216	10.4605
MAPKAPK2	11.338	11.2342	10.9316	10.8891	11.014	11.0549	11.349	11.346	11.0643	11.2735	10.9689	11.2926	11.6721	11.2181	11.2712	11.3738	10.7366	11.5343	11.0909	11.3625	11.1983	11.0117	11.0209	11.5098	11.0721	11.4097	11.1149	11.0843	11.0958	11.3166	11.2661	11.2829	11.2133	11.5552	11.2761	11.1377	11.338	11.1579	11.3354	11.2842	11.2815	11.1027	11.4151	11.1501	11.3983	11.2499	11.0482	11.0936	11.2447
QRICH1	11.349	11.2237	11.2712	11.0185	11.3516	11.1881	11.2155	11.3082	11.0527	11.2791	11.0982	10.9871	10.8762	11.2761	11.2472	10.9782	11.1807	10.7874	11.5466	10.9734	10.7727	11.2949	11.4268	11.338	11.1983	11.0505	11.3082	11.1707	11.1856	10.9121	11.4679	11.4151	11.3738	11.1149	11.0209	11.2815	10.9871	11.311	11.2107	10.9229	11.2633	11.3326	11.1604	11.1326	10.962	11.0561	10.8057	10.8515	11.2181
DPP8	10.7874	10.87	10.7801	10.9982	10.8682	10.6356	11.0007	11.1782	10.8344	11.0843	10.8365	10.949	11.1904	11.193	11.0209	10.9338	10.8389	10.949	10.887	11.0117	11.1733	10.9667	10.9534	10.8913	10.9166	11.0076	11.0209	11.0909	10.951	10.7158	10.9689	10.9597	11.0597	10.9803	11.1326	10.9316	11.0096	10.9597	11.1626	11.1248	10.9	10.9144	11.0436	11.0982	10.9689	10.9229	10.7687	10.7023	11.1501
PAN3	10.9689	10.6179	11.3274	11.0414	11.1124	11.0982	11.1553	10.6692	10.9534	10.7328	10.9758	11.346	10.2776	10.5326	11.2181	10.8389	11.2499	10.8428	10.6765	10.7366	10.904	11.0909	11.2472	10.1542	10.9	10.3939	10.6765	10.6727	11.2712	10.6589	9.96833	10.6459	10.887	10.8682	10.536	11.1353	11.3685	10.9782	10.5176	10.8621	10.4882	10.9293	10.7425	10.8365	10.8621	11.0527	11.0958	11.1027	10.9803
NKTR	10.6303	11.2422	11.0643	10.9229	11.0393	11.0054	11.1755	11.1174	11.0794	10.695	11.2032	10.7996	11.1248	11.0436	10.9712	10.6391	11.1755	11.0414	11.5552	10.9338	10.7425	11.0185	11.0393	11.2314	10.7006	11.193	10.87	11.2059	10.904	11.1653	11.6417	11.3738	11.1831	10.9782	11.0393	11.0322	10.5912	11.1274	11.0527	10.7572	11.0029	10.7139	11.1983	10.9166	10.7783	10.6626	10.7572	10.555	10.8428
SP110	10.4511	11.0746	10.4711	11.023	10.3971	10.7074	10.5633	10.5026	11.0695	10.6288	10.7765	10.7309	10.7498	11.1053	10.7347	10.7838	10.6162	11.2342	10.7572	11.6002	10.4664	10.9185	10.363	11.1856	10.333	11.0982	10.808	10.8579	10.7996	11.0622	11.4071	11.1653	10.951	11.0369	10.613	10.5026	10.606	10.904	11.1353	10.7445	10.9166	10.6659	10.9734	10.671	10.8365	10.6968	10.6442	10.9361	10.5801
ZCCHC6	11.1807	11.1201	10.601	11.1076	10.4711	10.8535	10.6856	10.9643	11.3193	10.6459	11.0275	11.3405	11.5648	11.2314	10.5519	11.1579	10.7687	11.2842	10.5897	11.0573	10.8037	10.7536	10.376	10.904	10.5732	11.4983	10.8142	10.962	11.1326	10.9316	11.2181	10.9274	10.7179	11.3901	11.1881	10.625	10.9381	10.9444	11.0982	11.0482	11.2661	10.7996	11.4465	10.9	11.0482	10.7481	11.1053	10.9758	11.0301
HNRNPC	10.6569	10.864	11.1174	11.1475	10.5519	10.8762	10.5008	10.7668	11.1353	10.8322	11.1831	11.1124	11.1452	10.524	11.2237	10.7445	11.1274	11.0275	10.5633	10.9758	11.1027	10.7309	10.5879	10.6549	11.2555	10.8298	11.1353	11.0958	11.1807	10.7252	10.9121	10.3939	10.5535	10.9019	10.9099	10.7649	11.2342	10.8599	11.1099	11.1782	10.8936	10.887	10.5425	11.0393	11.0209	11.0721	11.1529	11.1452	10.9892
LSP1	10.1449	10.3657	9.8516	10.4976	9.88077	9.98456	10.0874	10.2971	10.7668	10.8037	9.87951	10.007	10.634	10.9404	9.51567	10.3687	9.49518	10.9937	9.55157	10.5109	10.2676	9.9917	9.96457	11.0597	10.4882	10.9712	10.3895	9.95448	10.6626	10.3986	10.0376	10.671	10.2033	10.625	10.353	10.0798	10.2536	10.4067	10.7273	9.63186	10.5176	10.1595	10.5912	10.417	10.6803	10.536	10.2748	10.2226	10.7095
CLTC	10.6427	10.8448	11.1076	10.5535	10.9059	11.0163	11.1225	10.8017	10.5978	10.6077	11.1149	10.9689	10.8976	10.6476	10.9293	10.2087	10.985	10.7179	10.7668	10.7139	11.1428	10.9205	10.8682	10.5714	10.8448	10.5519	10.5782	10.7687	10.7216	10.7783	10.524	10.6077	10.9144	10.7957	10.908	11.0482	11.0819	10.634	10.8621	10.9426	10.5207	10.5092	10.8891	11.1529	10.6968	10.7649	10.8719	10.8162	10.8298
NUP50	11.0209	10.9712	10.8322	11.014	10.9274	11.0746	11.4707	10.8322	10.5897	10.6147	11.2059	11.3082	10.7914	10.4743	11.1452	10.3375	11.1733	10.8162	10.9	10.782	10.9316	10.9229	11.0843	10.5075	10.8682	10.7687	10.4913	10.7463	10.9982	11.0344	10.323	10.4648	10.9	10.7914	10.2549	11.1881	11.2367	10.6514	10.4727	10.4805	10.6303	10.8515	11.1004	10.9293	10.6231	10.7765	11.0669	10.87	10.7291
DNAJB6	11.311	10.8913	10.7463	10.6626	10.887	11.1274	10.8298	10.8719	11.0573	11.0695	11.1099	11.1475	10.9712	10.7783	11.2525	10.8471	10.9826	11.0096	10.4866	10.7572	11.0886	10.8621	10.7216	11.1149	11.0414	10.949	10.9274	11.1405	10.962	11.0643	10.6785	10.9444	10.7572	10.9121	11.1174	10.7975	10.9361	10.9734	11.1274	10.8719	10.9912	10.962	10.9712	10.8493	11.2314	10.5928	11.1733	11.023	11.1782
RHOQ	11.0909	11.3274	11.4707	11.2472	11.4409	11.3653	11.4268	11.2869	11.1983	10.864	11.4707	11.2555	11.13	11.1428	11.5375	11.4983	11.4326	11.1475	11.2181	11.1529	11.516	11.3166	11.2842	11.0117	11.0669	11.1904	11.0982	11.2367	10.9404	11.5247	11.3983	11.2791	11.2472	11.2287	11.1553	11.5217	11.1053	11.1501	11.1475	11.3002	10.808	11.1428	11.3028	10.9982	11.1755	11.2896	11.5815	11.3516	11.1553
TAGAP	10.9251	10.7649	11.0054	11.0322	10.87	10.6569	10.7273	10.6427	10.8471	10.8621	10.6213	10.8742	10.524	10.7838	11.1501	10.5176	10.8913	10.951	10.4743	11.2032	10.1554	10.5474	10.9667	10.3133	10.7463	10.5879	10.7668	10.8535	11.2661	10.3361	10.3772	10.3585	10.8202	10.7765	9.86258	10.5008	11.1904	11.0643	11.2059	11.0936	10.7914	11.014	10.6044	10.4976	10.6987	11.0597	10.9381	11.1782	11.168
TPP1	10.9826	10.7856	10.7914	10.7727	10.4605	10.3585	9.98456	10.7783	10.4481	10.887	10.4019	10.5407	11.0958	10.866	10.2563	10.2943	10.1595	10.5864	10.4229	10.625	10.4229	10.5897	10.5474	10.6987	10.6911	10.951	10.6231	10.5441	10.5519	10.4301	10.4743	10.8389	10.4213	10.7197	10.7309	10.363	10.3986	10.4619	10.7481	10.6114	10.7649	10.6427	10.8956	10.7059	10.8956	10.7517	10.5176	10.339	10.8448
RELL1	11.0505	10.8298	10.864	10.87	11.1529	10.671	11.926	10.524	11.0505	10.9826	11.4268	11.13	10.8557	11.1201	10.9782	10.7801	10.9144	11.2712	10.5207	10.8762	10.7536	10.6114	10.5864	10.9099	10.5567	10.8365	10.2706	10.625	11.1881	11.1428	10.7074	10.9667	11.1856	11.0622	10.6179	10.7894	11.2606	11.13	10.808	11.1174	10.8017	10.8202	11.5074	10.6288	10.8848	11.0054	11.516	10.8599	11.0209
PTGES3	10.7252	10.5748	11.4097	10.7894	11.1353	11.0769	10.8535	10.8936	10.7309	10.4557	10.8493	11.0769	10.0033	10.6391	11.1983	10.6114	11.3354	10.5291	11.0695	10.8471	11.2869	11.0029	11.1027	10.7116	11.0096	10.0451	10.9574	10.9689	10.87	10.4315	10.7179	10.5291	10.7874	10.5649	10.693	10.9782	11.0482	11.014	10.8408	10.8579	10.6321	10.985	10.333	11.0549	10.5944	10.6514	10.7996	11.1653	10.6529
FAM126B	10.9205	11.1274	11.3301	11.4207	10.962	11.1707	11.5014	11.2447	11.3139	10.3488	11.3054	11.5846	9.99422	11.1099	11.2791	11.3516	11.0865	11.5498	10.7273	11.1076	11.0669	11.1475	11.311	10.3715	11.2393	10.8122	11.2633	11.2842	11.3763	11.0007	10.8742	10.8891	11.4556	11.1957	10.9982	11.0393	11.0982	11.5783	11.1149	11.346	11.193	11.6684	10.9121	10.606	11.1353	11.5552	11.4097	11.3354	11.2499
TMEM59	10.5273	10.5584	10.6147	10.555	10.5407	10.6213	10.5649	10.2392	10.5273	10.5682	10.7935	10.7517	10.5257	10.3275	10.6147	10.4542	10.7387	10.641	10.5092	10.5441	10.8535	10.5291	10.4944	10.1957	10.6569	10.5682	10.536	10.6785	10.4511	10.6288	10.1977	10.2493	10.4696	10.6785	10.3202	10.5326	10.6162	10.4285	10.5377	10.7234	10.6569	10.4581	10.6459	10.641	10.5407	10.5864	10.8322	10.7387	10.4851
SLC12A6	10.9059	11.0163	10.949	10.7273	10.8913	10.8803	10.8824	10.4245	10.9553	10.613	10.9274	10.8202	10.4436	10.6856	10.7095	11.1957	10.8448	11.0886	10.8557	10.4633	10.9099	10.606	10.6911	10.8322	11.0007	10.9059	10.8599	10.8322	11.0414	10.9871	10.6231	10.7291	10.962	11.0275	10.7874	10.8057	11.0301	10.864	10.627	10.8976	10.8122	10.7801	11.0096	10.695	10.8142	10.7059	11.0436	10.6803	10.7856
TOR1AIP2	10.9426	10.9468	11.1452	11.2422	10.9251	10.8322	10.9059	11.3002	11.1831	11.3901	10.5441	11.0301	11.0369	11.4438	11.1225	11.2083	10.8742	11.193	10.9144	10.9712	10.9734	10.8762	10.9937	10.9937	11.3763	10.9871	11.0958	11.0007	11.3082	10.8278	11.0117	11.2422	11.0527	11.1099	11.2211	10.6626	11.1004	11.2211	11.2555	10.962	11.2791	11.2685	10.9912	10.8322	11.2367	11.3054	11.0096	10.9534	11.2977
SRPK2	11.1201	11.1326	10.1595	10.3816	10.524	10.4481	10.7935	10.2802	10.8891	10.4605	10.8913	10.5457	11.0414	10.8241	10.2985	10.6514	10.5075	11.0393	10.5008	10.4467	10.4633	10.3925	10.4821	11.2133	10.625	11.4298	10.3833	10.5879	10.4496	11.2107	10.9293	10.9574	10.6529	11.0414	10.5928	10.5291	10.3288	10.6785	10.9338	10.3882	10.9574	10.4619	11.1707	10.3418	10.8298	10.6427	10.7197	10.1151	10.4664
PF4	12.035	10.4082	9.33311	10.8202	10.6321	11.4496	10.2226	11.0117	11.4735	10.949	10.7996	10.3118	10.7874	11.5681	11.5131	11.4617	9.9001	10.887	10.1582	10.6476	11.0414	11.168	10.4496	11.8094	10.5978	11.6852	11.4207	11.5552	10.1217	11.4765	12.0396	11.753	10.6803	11.1405	10.864	10.6968	9.49332	11.2842	11.2842	11.4617	10.887	11.4646	11.9219	11.4735	11.6193	10.3746	11.2949	11.6647	10.9381
JUNB	11.2211	11.2555	10.6077	10.8278	11.0054	11.2791	11.1604	10.9892	11.0597	10.8956	11.4735	11.0209	10.6911	10.634	10.887	11.7703	10.6288	11.0301	10.6459	11.1428	10.9426	10.7158	11.1856	10.606	11.3002	11.0669	10.6856	11.1604	10.9205	11.3246	10.9	10.8762	11.1149	11.0076	10.555	11.0076	11.0549	10.7139	11.014	10.949	11.2287	11.1475	11.1099	10.5291	10.7687	11.2685	10.8956	10.962	11.0425
PCGF5	11.4207	10.6026	9.56401	10.6727	11.2555	11.1405	10.763	11.3597	11.1604	11.3874	9.18991	9.92841	11.2155	10.6659	10.8599	11.9768	9.07262	11.3054	10.8515	11.3405	10.5457	10.9892	11.0482	11.346	10.951	11.4179	11.2472	11.1755	11.0076	11.7665	11.0909	11.2606	10.4527	11.1553	11.6382	10.1436	10.2507	11.023	11.023	11.4828	11.8347	11.0505	10.5291	11.1831	10.9185	11.4952	11.3166	11.7496	10.887
CNBP	10.6374	10.367	10.7649	10.7006	10.7765	10.7996	10.7216	10.439	10.7273	10.29	10.8956	10.8428	10.3104	10.3175	10.7874	10.3503	10.7996	10.7536	10.6231	10.7975	10.6987	10.7252	10.7745	10.283	10.7216	10.2198	10.601	10.5666	10.7687	10.6459	10.3746	10.3461	10.5848	10.634	10.3361	10.5912	10.8599	10.5928	10.6147	10.7481	10.496	10.8298	10.4406	10.7765	10.5041	10.627	10.7838	10.7116	10.5519
PAK1	10.9185	10.8365	10.5601	10.6162	10.376	10.6497	9.96085	10.7139	10.996	10.704	10.782	10.8535	10.9	10.5519	10.5944	10.7591	10.4805	11.0819	10.1731	11.1604	11.0029	10.4213	10.4573	10.9251	11.0054	11.2314	10.6803	10.7481	10.634	10.8222	10.3275	10.4067	10.4067	11.2661	10.7197	10.6231	10.9444	10.2392	10.7687	10.4067	10.9689	11.0344	10.6803	10.5601	11.2685	10.9782	10.9553	11.0096	10.9316
CD47	10.4138	10.613	11.6886	11.193	11.5615	11.1782	11.5783	10.7197	10.7649	10.2536	11.2896	11.3246	10.0812	10.8322	11.6417	10.7765	11.6721	10.1554	11.3028	10.7783	11.2896	11.2155	11.516	10.6497	10.782	9.998	11.0369	11.0819	10.985	10.6476	11.0007	11.023	11.0275	10.7572	10.7328	11.4765	11.1983	11.0185	10.3833	10.951	10.0388	11.2006	10.5092	10.9381	10.4992	10.9826	10.8913	11.3246	10.6442
ERP29	10.3375	10.2762	10.2428	10.3118	9.966	10.3028	9.50404	10.3882	10.1937	10.4913	10.1266	10.0261	10.7572	10.6026	9.89168	9.96085	10.2075	10.1111	10.7838	10.4557	10.2563	10.3615	10.0274	10.5176	10.1841	10.5618	10.6529	10.536	10.3	10.0848	10.8976	10.3866	10.0363	10.2706	10.5816	9.90976	10.2706	10.3202	10.6179	10.5567	10.363	10.053	10.1648	10.6514	10.2633	10.1554	9.96337	9.89415	10.2563
ARF6	10.8448	10.7996	11.0254	10.996	10.8719	10.8719	10.9316	11.0886	10.8599	10.9689	10.8241	10.9597	10.6874	10.9597	10.6894	10.887	10.7727	10.9553	10.7023	10.7996	10.6179	10.9166	11.2606	10.8017	10.8241	10.7649	10.9338	10.695	11.0029	10.6231	10.8803	11.0117	10.9381	10.9144	10.8202	10.6746	10.7745	11.0344	10.9892	10.704	10.8848	11.0843	10.8913	10.6608	10.8535	10.8365	10.904	10.7366	10.8824
XPO1	10.4557	10.5326	11.1529	10.763	11.3246	10.9553	11.2735	11.1149	10.7572	10.417	11.0482	11.0573	10.4774	10.519	10.985	10.536	11.3625	10.4589	11.046	10.8976	11.1353	11.1405	11.3054	10.4245	10.8579	10.0583	10.6968	10.8408	11.0163	10.6321	10.7197	10.6626	11.0344	10.2971	10.6374	11.0096	11.0209	10.8202	10.4557	10.9293	10.4271	10.6676	10.4285	11.023	10.3148	11.023	10.7252	10.8621	10.9019
RBM14	11.0549	11.0909	10.6374	10.6874	10.6044	10.03	10.7445	11.1099	10.866	11.1053	10.7095	10.5666	10.9553	11.1149	10.536	10.6659	10.7425	10.496	11.168	10.6642	10.7996	10.7139	10.9643	10.6529	10.8719	11.0794	11.0573	10.8824	10.808	10.826	11.0958	11.1782	10.9338	10.5291	10.8448	10.634	10.7309	10.9361	10.8913	10.7197	11.1076	11.0254	10.6179	10.782	10.8682	10.4036	10.4673	10.3746	10.962
NCF4	10.5714	10.6987	9.73298	10.0914	9.80672	10.3104	10.2536	10.0248	10.6821	10.5864	10.5257	10.3833	11.0054	10.5748	9.74858	10.8428	9.59122	11.1405	9.5218	10.5944	10.3728	9.87477	9.998	10.8976	10.555	11.0482	10.1175	10.5207	10.3216	10.9444	10.2336	10.3288	10.1841	10.8599	10.8162	10.293	10.4361	10.3615	10.7006	10.1358	10.866	10.2116	10.8599	10.2661	10.7838	10.6044	10.5928	9.88195	10.6356
NPEPPS	10.8408	10.9758	11.2735	10.7554	11.2661	11.3433	11.5217	10.8202	11.1626	10.7158	11.4409	11.2422	10.496	10.9912	11.0054	10.9826	11.3274	11.0505	11.2685	10.3971	11.1904	11.1124	11.0909	11.1707	10.7139	10.7498	10.818	11.0794	10.9166	11.2499	11.1856	11.0669	11.1983	11.2842	10.9534	11.3874	10.9099	10.985	10.7517	10.4542	10.8162	10.7975	10.9871	10.8448	10.7481	10.9892	11.2367	11.1225	10.7612
WIPF1	10.5928	10.6659	11.1124	10.949	11.0769	11.0482	11.2842	10.6746	10.8057	10.4573	11.1326	11.1626	10.2295	10.2212	11.1149	10.4759	11.2287	10.3895	10.6785	10.7935	10.8557	10.887	11.2287	10.2606	11.0597	9.98901	10.5109	10.8803	11.0597	10.6803	10.0901	10.367	10.8222	10.5864	10.2336	11.0669	11.1755	10.6114	10.5026	10.8389	10.3216	11.0958	10.5059	10.7291	10.5897	11.0322	11.0769	11.0573	10.866
VPS35	10.7463	10.8976	10.8142	10.8515	10.5848	10.6096	10.6374	11.1377	10.9871	11.1452	10.7291	10.7445	11.1124	11.2032	10.7006	11.1124	10.6529	10.782	10.7649	10.9185	10.7935	10.7234	10.8848	10.8222	10.7894	11.0597	11.0322	11.0185	10.9758	10.7328	10.908	10.8579	10.87	10.6765	11.0695	10.2462	10.8298	11.0369	11.2133	10.9121	10.9553	10.8682	10.8742	10.9205	10.9826	10.9534	10.6427	10.519	11.0369
FBXL20	11.1707	11.4409	10.9338	10.9468	10.7234	10.9803	11.1733	11.5498	11.4354	11.1807	11.3791	11.2949	11.6615	11.3354	11.0819	11.4238	10.7407	11.4238	11.2761	10.9534	11.168	11.1027	10.7668	11.609	10.9574	11.6785	11.2181	11.3326	11.2472	11.4679	11.6124	11.4496	11.346	11.4556	11.2107	11.193	11.0344	10.9643	11.5041	11.0669	11.4151	11.1099	11.6513	10.9338	11.4679	11.1053	11.3405	10.2606	11.0669
ADD1	10.8365	10.4897	10.3746	10.8471	10.5207	10.2816	10.2019	10.8599	10.695	10.7463	10.2378	10.5474	10.8471	10.7687	10.5748	10.6549	10.077	10.5748	10.3971	10.3909	10.3133	10.5441	10.5407	10.5864	10.6162	10.6356	11.046	10.5618	10.7838	10.5833	10.7059	10.6213	10.2462	10.6659	10.8557	10.1951	10.5159	10.7273	10.8599	10.6659	10.8515	10.8408	10.4851	10.5633	10.7975	10.7407	10.6642	10.7179	10.8579
MKNK1	10.8913	11.0414	10.6911	11.1579	10.1202	10.8599	11.1149	11.1248	11.0369	11.1353	11.2367	11.1248	11.2712	10.9316	10.7234	10.9019	10.6026	11.5585	10.5584	10.87	10.9892	10.9553	10.536	10.9871	10.6746	11.2633	10.8408	10.7197	10.9229	11.2447	10.808	10.949	10.763	10.9712	11.1475	11.5846	10.8535	10.996	11.322	10.8471	10.9293	10.5978	11.2032	10.9712	11.4298	10.7957	10.9871	10.5273	11.193
RAB8B	10.3802	10.7074	11.3542	10.7874	11.3028	11.2869	11.5615	10.8621	10.6077	10.057	11.2815	11.349	10.217	10.6179	11.3433	11.0958	11.3166	10.693	11.0527	10.9444	11.5585	11.0275	11.046	10.2435	11.3571	9.4902	10.6659	11.2422	10.9734	11.2181	10.1855	10.4743	11.0549	10.8057	10.7765	11.3791	11.4097	10.5782	10.6476	11.3028	10.7498	11.0982	10.5682	10.5618	10.7801	11.2342	11.3791	11.385	10.6765
TACC1	10.4976	10.9937	10.7425	10.8956	10.782	10.6374	10.2116	11.0054	11.2472	11.1904	10.7727	10.9468	11.2314	11.0936	11.0909	10.8936	10.7095	11.1501	10.7914	10.9597	10.7023	10.7059	10.4589	10.87	11.168	11.3901	11.0643	10.7668	11.1707	11.046	10.7612	10.8976	10.6785	11.2006	10.8956	10.4573	11.0076	10.9689	11.1553	10.7179	10.87	10.6044	11.13	10.9803	11.5098	11.1831	11.2606	10.5008	11.1733
KDM2B	10.9574	10.8579	10.826	10.8222	10.8824	10.6803	11.1452	11.2367	10.7612	11.0163	10.671	10.9892	10.6785	10.962	11.0076	10.4557	11.1225	10.3715	11.0436	10.7273	10.962	10.8956	11.0819	10.8122	10.601	10.2507	10.8621	10.6608	10.9468	10.5489	10.8956	10.8803	11.023	10.6821	10.6018	11.0819	10.9667	10.8557	10.9166	10.9667	10.6987	10.951	10.5109	11.0482	10.6785	10.326	10.6213	10.7407	10.8936
WAC	10.3303	10.7874	10.141	10.5393	10.0556	10.5393	10.4836	10.6391	10.7059	10.7705	10.2549	10.3772	10.908	10.8122	10.4108	10.7745	10.3361	11.0643	10.5407	10.7387	10.601	10.5666	9.93927	11.0958	10.3986	11.1529	10.7801	10.8037	10.5833	11.0549	10.9166	10.8057	10.6442	10.9274	10.9758	10.6303	10.4866	10.6968	10.8742	10.6821	10.6589	9.75774	11.0163	10.6427	10.8742	10.5026	10.7158	10.323	10.627
KCNJ15	10.2916	10.6096	10.0058	9.98209	9.69618	10.8515	10.2971	10.053	10.625	10.169	10.9468	10.3787	10.4882	9.9343	9.32267	10.6442	9.98567	11.0794	9.58075	10.3572	10.5489	10.0248	10.1977	10.6968	10.596	10.439	9.5827	10.4052	10.5075	11.0301	9.78979	10.149	10.5732	10.8976	10.4406	10.1648	10.3925	10.3161	10.169	10.0223	10.9826	10.2593	10.5308	10.3939	10.7554	10.2916	10.5041	10.887	10.6569
SLC11A1	10.8493	11.014	10.2802	10.7328	10.1331	10.7291	10.7095	10.7116	11.2059	10.7139	11.0886	10.613	11.0886	10.7006	10.0033	10.7554	9.90232	11.3983	10.1827	10.695	11.1326	10.5633	10.4329	11.2525	11.4861	10.7273	10.2185	10.7252	10.9121	11.1149	10.4036	10.5994	11.2633	11.0322	10.4836	10.7273	10.7234	10.8241	10.9871	10.8102	11.2926	10.7197	10.7309	10.8976	11.4617	11.346	11.0163	10.2309	10.8241
ASAH1	10.5897	10.606	11.0886	10.904	10.9	10.8102	10.8142	10.4851	10.8202	10.6549	11.023	10.9734	10.2435	10.7445	10.9274	10.6589	10.9293	10.4774	9.81607	10.7856	10.9019	10.8202	10.9826	10.1867	11.0549	10.1241	10.7425	10.3315	10.9444	10.7216	9.81731	10.4271	10.5567	10.5441	10.4511	10.8017	10.9144	10.8448	10.6288	10.7463	10.3746	10.9316	10.5273	10.6213	10.866	10.7328	11.0209	10.7914	10.808
HIST2H2BE	10.7572	10.6303	10.0184	11.1529	10.094	10.9982	10.7407	11.0549	10.9316	11.0769	10.8719	10.7291	10.479	10.8848	10.4992	10.9361	9.95946	10.9316	10.0992	11.1124	10.3559	11.0301	10.7445	10.8408	10.8322	10.9597	11.1076	10.7838	10.8037	10.8848	10.5109	10.7894	10.6514	10.9166	10.4605	10.0438	10.6497	10.8122	10.5682	10.7425	10.695	10.7023	11.0843	10.9597	10.8202	10.7975	10.9734	11.2712	10.5682
SH3KBP1	10.866	10.8241	10.7687	10.8913	10.439	10.4681	10.4067	11.0527	11.046	11.046	10.6231	10.8824	10.8298	11.0076	10.5633	10.8344	10.6391	11.0746	10.5698	10.7445	10.2719	10.5879	10.9712	10.6785	11.0117	10.8848	10.7874	10.6476	10.8557	10.5092	10.7347	10.8122	10.5666	10.8448	10.7179	10.3347	10.6427	10.9404	10.9667	10.7116	11.1124	11.1274	10.8428	10.5833	11.1553	10.9643	10.8389	10.5326	11.0958
TGFBI	10.9937	10.8037	10.4019	10.2087	10.7536	10.4496	9.34119	10.9982	10.2087	11.0597	10.5928	10.2845	11.2555	10.6288	10.2633	10.7006	10.1058	10.4944	10.4257	10.6356	11.0275	10.5377	10.2957	11.0843	10.5666	11.046	10.8579	10.5649	10.0476	10.6676	10.7975	11.0482	10.5816	10.7059	10.3245	10.5782	10.5008	10.2971	11.0344	11.1326	10.4648	10.3288	10.4619	10.985	10.7914	10.782	10.5308	9.58708	10.7179
SNW1	11.1353	11.1248	11.1856	11.2059	10.9316	11.0414	11.0794	11.4326	10.9643	11.2896	10.9019	11.0622	11.0746	11.0414	11.0643	10.9251	11.3516	11.0076	10.962	11.3002	11.0054	11.2083	11.3653	10.949	11.2107	10.782	10.9426	10.9338	11.2422	10.7291	10.7996	11.0393	11.0746	10.8298	10.8803	10.7957	11.3028	11.1831	11.1076	11.2107	11.3082	11.1904	10.9468	11.1626	10.9912	11.1353	10.8762	11.2263	11.3082
IL6R	10.1623	10.5944	10.3014	10.4346	10.2661	10.439	10.4681	10.3488	10.6288	10.439	10.5848	10.8803	10.5666	10.2971	10.4633	10.5425	10.4619	10.8535	10.1542	10.4301	10.3202	10.1937	10.2563	10.4882	10.5519	10.5848	10.2226	10.4376	10.6569	10.6374	10.1202	10.224	10.625	10.826	10.2046	10.2971	10.5649	10.29	10.5075	10.1189	10.5748	10.7347	10.6874	10.3275	10.6213	10.808	10.8122	10.2462	10.5928
TMED10	10.7481	10.5879	11.193	10.7745	10.8579	10.7252	10.4696	10.555	10.5425	10.6894	10.7498	10.8557	10.3657	10.5944	11.1099	10.367	11.0275	10.2269	10.864	10.555	10.8298	10.8448	10.7309	10.0742	10.9099	10.3288	10.8162	10.7445	10.8742	10.4467	10.5584	10.5944	10.8162	10.4329	10.4633	10.9597	10.9982	10.704	10.6746	10.9361	10.4152	10.7687	10.3543	10.8428	10.6746	10.6659	10.7591	10.6147	10.6874
FAM120A	10.4096	10.5994	10.9667	10.7463	10.9121	10.7914	10.6196	10.8579	10.7705	10.5633	10.8298	11.0886	10.818	10.7463	10.9229	10.6642	11.0958	10.9229	10.7517	10.7765	11.0076	10.671	10.6608	10.4633	11.0344	10.3866	10.7309	10.8621	10.7705	10.6026	10.555	10.6427	10.6549	10.8557	10.6077	10.7425	10.9205	10.6213	10.7856	10.9444	10.7234	10.7179	10.6497	10.7074	10.7095	11.1225	11.0597	10.763	10.8344
PCBP1	10.949	10.6497	10.1385	10.1202	10.6874	10.4589	10.3955	10.3559	10.4681	10.3275	10.4821	10.2493	10.0978	10.3118	10.0123	10.6803	10.1043	10.4052	10.5026	10.1761	10.2985	10.4003	10.9361	10.5944	10.524	10.5059	10.5978	10.4589	10.1648	10.4589	10.4648	10.634	10.606	10.6147	10.3644	10.2957	10.3014	10.333	10.4496	10.2309	10.704	10.8162	10.4759	10.1542	10.2143	10.353	10.5223	10.4067	10.2336
BAZ1B	10.9338	11.1225	10.9758	10.9144	11.1579	10.866	10.9734	10.9574	10.8803	10.9468	10.8782	10.763	10.9803	11.2107	10.9205	10.908	11.014	10.7894	11.5041	10.8824	10.8621	11.2107	11.014	11.0393	10.8037	10.7838	11.0163	11.2032	10.7139	10.7914	11.3516	11.2287	11.13	10.7975	10.9892	10.8535	10.7856	11.0597	11.0322	10.808	10.8742	10.818	11.1428	11.0597	10.5833	10.7347	10.601	10.4369	10.9
EZR	10.826	10.4743	10.9826	10.7536	10.6746	10.7347	10.2005	10.7975	10.7498	10.7591	10.3728	10.6569	10.8057	10.8742	10.6549	10.376	10.7481	10.283	10.9689	10.5425	10.87	10.9019	10.8956	10.8535	10.6529	10.6746	10.8682	10.6642	10.8719	10.5978	10.887	10.7481	10.3687	10.4851	10.7572	10.826	10.7387	10.7914	10.7975	10.596	10.5125	10.5912	10.3925	10.8824	10.6303	10.4573	10.367	10.5026	10.8803
PTEN	10.2606	10.6569	10.5041	10.9782	10.6659	10.8913	10.9871	10.4082	10.6894	10.3405	10.9444	10.8891	10.5601	10.2633	10.6874	10.7425	10.8579	10.9534	10.3585	10.6765	10.9803	10.376	10.262	10.3	10.695	10.3559	10.2102	10.763	10.6727	11.13	10.283	10.2563	10.7116	10.9912	10.627	11.0527	11.0573	10.5159	10.2019	10.6569	10.1254	10.1371	10.8389	10.7234	10.8057	10.9912	11.1579	10.7801	10.5257
DDX42	10.864	10.8017	11.2815	10.9892	10.7328	10.7649	10.1841	10.8122	11.1553	10.4882	11.046	11.0117	10.9381	10.7252	11.1881	10.3715	10.9782	10.7463	11.0344	10.6676	10.9597	10.8162	10.864	10.5393	10.962	10.671	10.9734	10.8848	11.1428	10.3848	11.1604	10.6442	10.5223	10.866	10.7463	10.8344	11.0886	11.0029	11.0254	10.904	10.8142	10.9099	10.6529	10.8037	10.9	10.8599	10.8976	10.6911	10.634
MAGT1	10.5176	10.4727	11.382	10.782	11.258	10.9274	11.3763	10.7445	10.4301	10.4361	11.0029	11.1053	10.1582	10.6839	11.2606	10.519	11.3763	10.353	11.0322	10.6911	11.0117	11.2735	10.9803	10.4913	10.7291	9.8759	10.693	10.8742	10.864	10.5682	10.3909	10.7801	10.8782	10.5791	10.4152	11.0695	11.3193	10.6659	10.7498	10.8298	9.98672	10.7554	10.1881	11.0769	10.3802	10.7783	10.7481	11.1707	10.6288
S100P	11.0936	8.02357	6.77432	11.2735	10.29	11.2263	12.0034	11.6684	11.3326	11.1274	11.9506	10.6727	11.5585	10.7498	11.6957	11.5681	10.4944	12.1612	7.10051	11.5906	12.0821	11.0865	10.0313	11.0622	12.1513	11.5498	10.7328	11.6513	7.69197	8.82741	11.5615	10.1083	11.5074	11.3653	11.8381	11.4268	10.7894	10.7197	11.3983	7.65982	12.0446	11.4496	11.4795	11.3763	11.8759	9.96085	11.5439	7.72364	8.40692
LIPA	10.6856	10.5223	11.4527	11.1027	11.0301	10.625	11.0054	10.6114	10.2872	11.0643	10.4285	10.4285	10.5864	10.3772	10.8162	10.1827	10.6549	10.3405	10.8344	10.4044	10.8017	11.3326	10.8222	10.7668	10.5142	10.4681	10.7649	10.3461	10.339	10.2719	10.2916	11.168	10.7095	10.36	10.3288	10.8448	10.3585	10.5864	10.4851	10.9758	9.99543	10.2886	10.6785	10.3728	10.4711	10.7291	9.76135	11.1326	10.6894
FYN	10.8515	10.704	10.5207	10.4301	10.606	10.4944	10.4108	10.7856	10.3701	10.4542	10.5345	10.1528	10.7765	10.7975	10.1827	10.4633	10.1908	10.0928	10.87	10.4759	10.4185	10.596	10.7838	10.7914	10.4108	10.625	10.4301	10.4108	10.3275	10.2198	10.9912	11.0185	10.5489	10.1648	10.6803	10.149	10.1018	10.7425	10.5816	10.1463	10.6911	10.6442	10.4743	10.2549	10.367	10.1162	9.85519	9.97839	10.0412
SPTBN1	10.5848	10.763	10.9734	10.6147	10.9468	10.9144	10.6096	10.9912	10.8122	10.962	10.363	10.5326	9.92709	10.5291	10.5732	10.6044	10.9803	10.094	11.0622	10.3503	10.3446	10.6213	10.7023	10.5377	10.7838	10.1977	10.7139	10.5535	11.0482	10.2985	10.818	10.866	11.0865	10.2549	10.7649	10.367	10.7197	10.9059	10.0848	10.4245	10.7554	10.2046	11.1149	11.1475	10.3303	10.3133	10.2033	10.3288	10.985
TTC39C	10.8824	10.8057	11.0096	10.818	10.7366	10.9251	10.9166	11.1807	10.9361	11.1174	10.6856	10.496	10.7291	11.0573	10.864	10.5601	10.8782	10.2392	11.0769	10.4589	10.6356	11.2032	11.2237	10.7554	10.6803	10.5489	10.8956	10.5978	10.9274	10.3955	11.0393	10.8621	11.0117	10.4213	10.7996	10.9338	10.6179	10.9912	10.524	10.4944	10.9444	10.9444	10.4589	10.8102	10.8579	10.5535	10.1662	10.4774	10.904
GATAD2B	10.6589	10.9404	10.9574	10.8803	10.704	10.7158	10.818	10.8956	11.0007	10.8976	10.5714	10.9553	10.627	11.0163	10.8782	10.7387	10.7612	10.9099	10.908	10.5059	10.704	10.8579	10.6821	10.9185	10.8142	10.8408	10.9912	10.8891	11.13	10.5879	11.0695	10.9404	10.9121	11.0163	10.9251	10.6589	10.8956	11.0054	10.962	10.323	10.9121	10.9338	10.8579	10.8515	11.1124	10.8936	10.8891	10.641	10.9643
OCIAD1	10.904	10.9251	10.8037	11.4409	10.9734	10.6839	10.8891	11.1983	11.3354	11.2155	10.8448	11.0527	10.9144	11.3763	11.1027	11.1856	10.6987	11.2032	10.9826	11.2499	10.6459	10.87	11.0669	11.0301	11.1831	10.9293	11.1405	11.2237	11.4527	10.9758	11.1377	11.1604	10.985	11.023	11.0414	10.7445	11.0054	11.3791	11.4013	11.0886	11.1957	11.3301	11.014	11.0163	11.1983	11.5439	11.3301	11.0414	11.3326
ARF3	10.7517	10.5425	10.8408	10.9574	10.6803	10.3488	10.0376	10.87	11.1579	11.0936	10.4059	10.6476	10.6231	11.0275	10.7727	10.7517	10.613	10.908	10.3728	10.5393	10.4271	10.6179	10.5912	10.7347	10.9059	10.7425	10.8824	10.5273	10.9667	10.3766	10.4082	10.9205	10.5633	10.9	10.5535	10.1937	10.7006	10.951	10.9404	10.283	10.8956	10.9643	10.6692	10.7197	11.1274	10.9404	10.7894	10.8202	10.9251
PSMB8	10.5142	10.4406	10.1151	10.1595	9.86132	10.053	9.86374	9.90232	10.4019	10.4897	9.95448	10.0084	10.5816	10.3245	9.95946	10.4743	10.0451	10.3925	10.0824	10.7006	10.2478	10.2719	9.68504	10.5666	10.4036	10.5994	10.3044	10.2523	10.1436	10.4096	10.2322	10.2845	9.85224	10.4897	10.5059	9.71969	10.1608	10.1922	10.5059	10.3148	10.479	9.93191	10.2886	10.2577	10.4897	10.2019	10.0184	10.4944	10.3347
SMAD3	11.1053	10.7216	10.9643	10.8621	11.0482	11.2107	11.168	11.0936	10.7727	10.6608	11.0909	10.7197	10.8913	10.9426	11.0163	10.7309	11.2926	10.1031	11.2032	10.7463	10.782	11.3983	11.2006	11.4071	10.4992	10.8202	10.8471	10.7387	10.8448	10.5425	11.3597	11.0909	10.9444	10.5109	10.6765	10.8803	10.7517	10.87	10.7745	10.625	10.606	10.6026	10.9338	10.887	10.8222	10.3572	10.0621	10.5567	10.7197
ARHGEF40	10.6114	10.7006	10.4122	10.6077	10.6821	11.0393	11.8683	10.0621	11.2367	10.8344	11.0505	11.2447	10.9251	11.0695	11.2685	10.9166	11.0369	11.1428	10.5291	10.4102	10.9251	10.634	10.5944	10.7517	10.5474	11.3028	10.8344	10.9229	11.322	11.7947	10.9892	10.887	10.9251	11.2211	11.1428	11.4828	10.808	11.1149	11.3791	11.1452	10.7705	10.536	11.7947	10.5782	10.7612	10.8621	11.349	10.5535	11.2059
SUMO1	10.8222	10.8803	11.2133	11.0794	10.9574	10.808	11.0549	10.9803	10.9782	11.0096	10.7874	11.1856	10.6321	10.9338	11.2006	10.8241	11.0549	10.7975	10.782	11.0865	11.0632	11.0505	11.1553	10.555	11.1957	10.6497	11.0275	11.0209	11.1782	10.8298	10.641	10.9381	11.1405	10.8408	10.8682	10.6288	11.0746	11.1174	10.9758	11.0549	10.782	11.1957	10.8493	11.0746	10.9643	11.1428	11.2059	10.9059	11.1831
COX7A2L	10.808	10.7059	10.8848	10.9871	11.1053	11.014	10.9274	10.8408	10.6911	10.904	10.9803	10.6589	10.3866	10.8278	11.0393	11.0482	10.9316	10.6459	11.3166	10.6231	11.1174	10.9444	10.7425	10.627	10.9803	10.3644	11.1326	10.9734	10.887	10.8322	10.6821	10.8222	10.9205	10.808	10.8621	10.8428	10.8762	10.908	10.6529	10.9468	10.641	10.9758	10.6096	11.014	10.8762	11.1099	10.7463	10.7957	10.8162
ZMIZ1	10.9782	10.9381	10.7517	10.9316	11.0819	10.7727	10.866	10.4882	10.9734	11.0029	10.7347	11.0254	11.0301	10.7074	10.7765	10.6968	10.5897	10.6785	10.3833	10.6856	10.6374	10.4913	10.9982	11.0369	10.87	10.9099	10.4346	10.606	11.1579	11.0163	10.5075	10.8742	10.8122	10.9574	10.4036	10.8621	11.1529	10.5326	10.763	10.6427	10.3687	10.7765	11.0007	10.6162	10.8515	10.7252	11.0393	10.8102	11.0275
PPP1CC	10.3833	10.695	11.2842	10.7425	11.1004	11.1076	11.1856	10.8848	10.5489	10.5008	11.0622	11.1201	10.2943	10.6968	11.1807	10.5345	11.4587	10.3014	11.2107	10.8298	10.9871	11.1579	10.9229	10.3644	10.9121	9.75071	10.7745	11.1053	10.9597	10.7139	10.671	10.6026	11.0482	10.6803	10.6147	11.0505	11.1604	10.6589	10.634	11.1274	10.1436	10.5732	10.5142	11.2393	10.6608	10.7498	11.1201	10.7074	10.8621
GPX1	10.763	10.5257	10.2593	10.2748	11.0695	10.9689	10.3303	10.866	10.6514	11.0275	9.85519	9.97597	10.601	10.818	10.2802	11.5718	9.47695	10.7291	10.8762	10.693	10.4836	10.7366	10.2033	11.014	10.3955	10.996	11.6193	10.7116	10.6497	11.6322	10.7498	11.1124	10.6987	10.7216	11.6852	10.3833	9.9001	10.6642	10.818	11.2499	11.0482	10.2435	10.4774	10.9574	11.4765	11.1313	11.2107	10.8535	10.6162
UBAP1	11.0721	10.826	10.2645	10.442	10.9338	10.7554	10.7074	10.5425	10.7935	10.8365	10.5092	10.4992	10.6821	10.7591	10.4052	10.9597	10.2435	11.0769	10.5109	10.6529	10.6096	10.7874	10.7273	10.7445	10.8493	10.808	10.8719	10.5425	10.7309	10.8621	10.4913	10.6894	10.8037	10.904	10.951	10.3461	10.5864	10.596	10.7894	10.866	11.1053	10.6874	10.7059	10.5714	10.8102	10.7139	10.7407	10.8891	10.7838
SEPT2	10.7668	10.4681	10.9426	10.7445	11.0185	10.763	10.8471	10.634	10.4285	10.6856	10.9782	10.7252	10.5682	10.4361	10.7612	10.3551	10.9121	10.2577	10.866	10.7957	10.8278	10.782	10.7914	10.4467	10.808	10.6096	10.4436	10.2957	10.7481	10.5345	10.3955	10.4851	10.6147	10.4315	10.4557	11.0597	10.6765	10.3701	10.5801	10.8956	10.4976	10.8365	10.5393	10.7745	10.6529	10.9274	10.6785	10.496	10.8493
BTN3A1	10.524	10.8389	10.6321	11.1653	10.5273	10.4052	10.4138	10.7425	11.1174	10.9912	10.3572	10.8037	10.8742	10.7158	10.4696	10.6162	10.3014	10.5714	10.3572	11.193	10.3347	10.7727	10.6874	10.8241	10.7649	10.8448	10.5666	10.9166	10.8222	10.695	10.7407	10.8471	11.0007	10.6549	10.8535	9.99543	10.7095	10.2776	10.8241	10.4727	10.904	10.8782	10.5764	10.4245	10.9251	10.8557	10.4605	10.7234	10.7801
NCOA1	10.2478	10.5519	10.0426	10.3461	10.141	10.1922	10.2448	10.2478	10.7387	10.5782	10.4711	10.6026	10.7727	10.3909	10.3746	10.5897	10.2633	10.7996	10.1623	10.5207	10.3309	10.1675	10.1608	10.4897	10.3644	10.7309	10.2748	10.704	10.5326	10.8037	10.2421	10.3772	10.519	10.7252	10.5308	10.3701	10.5109	10.2226	10.7059	10.2858	10.4759	10.0123	10.866	10.4805	10.627	10.5833	10.6856	10.2985	10.6026
IFNAR2	11.0436	11.4919	9.75774	11.1707	11.1501	10.3275	9.7524	11.1053	11.1225	11.1149	10.9892	10.2336	11.4179	11.393	10.9553	11.753	9.83117	11.7358	11.4735	11.5585	9.72967	10.7894	10.866	11.5648	11.6417	11.5247	11.4438	11.6754	11.5938	11.7054	11.5681	11.3193	11.2869	11.5247	11.5343	9.81261	11.2211	11.322	11.5406	11.1405	11.4983	10.8322	11.2181	11.1274	11.6228	11.5873	11.5615	11.0505	11.4326
NDUFB8	11.0076	10.7668	10.2563	10.2316	10.1279	10.0463	9.95448	10.8535	10.4496	10.8298	10.2633	9.85639	10.9444	10.5928	10.1371	10.3245	10.1189	10.0159	10.7874	10.4376	10.3833	10.4152	10.5425	10.6213	10.5748	10.6529	10.4511	10.4992	10.293	10.0438	10.606	10.6321	10.555	10.2421	10.4944	10.1422	10.1241	10.5457	10.5879	10.4743	10.7387	10.6569	10.4361	10.601	10.3347	10.3104	9.78979	9.95078	10.5308
ATF7IP	10.7591	10.6642	11.0909	11.0561	11.0344	10.826	11.0076	10.9316	10.887	10.6052	10.8742	11.0505	10.339	10.7668	11.0721	10.6821	11.1529	10.6589	10.9185	10.5291	10.8956	10.8976	10.9912	10.4851	10.9689	10.4711	10.6692	10.8365	10.8782	10.6626	10.8222	10.5075	10.808	10.6374	10.7059	10.9574	10.9553	10.8322	10.6803	10.8322	10.6529	10.9381	10.6569	10.7095	10.5879	10.864	10.9826	10.8222	10.8515
ELP3	9.89643	10.8493	10.9871	11.0561	10.634	10.6476	10.269	11.1452	10.7536	11.0622	10.7116	10.6626	11.0865	11.0369	10.9803	10.7687	10.6147	10.4185	11.0819	11.0393	10.5535	10.818	11.0527	10.7023	11.014	10.9937	10.9185	10.826	10.7745	10.4664	11.0982	10.7445	10.693	10.7158	10.9782	10.555	10.8742	11.1326	10.9316	10.8428	10.985	10.9712	10.7536	10.8936	10.7591	10.9381	10.2075	10.6549	11.0597
PAG1	10.1397	10.6746	10.6476	10.4851	10.3833	10.6147	10.367	10.6442	10.5223	10.323	10.808	10.7668	10.7366	10.7536	10.6231	10.8682	10.9643	10.4927	10.9892	10.7838	10.606	10.5944	10.5441	10.2392	10.606	10.1503	10.7387	10.9444	10.625	10.6894	10.825	10.1977	10.7158	10.5732	10.7481	10.704	10.7425	10.763	10.6765	10.8515	10.4589	10.1567	10.2448	10.9361	10.7894	10.3971	10.4976	10.6856	10.5848
UXT	11.1782	10.9689	10.5978	10.704	10.8891	10.8742	10.7116	11.1881	10.5474	10.9274	10.7536	10.4619	10.9597	11.0254	10.9468	10.9	10.8344	10.6803	11.1957	10.8621	10.9293	10.8365	10.601	11.0527	10.6765	10.9404	11.2685	11.0643	10.6874	10.7106	11.516	10.9712	10.9758	10.7387	11.0482	11.1501	10.7957	11.0794	10.8803	11.0185	11.0865	10.8891	10.8762	11.13	10.887	10.7006	10.5125	10.3971	10.8913
SIGLEC5	10.9019	11.0936	10.4152	10.5618	9.947	10.5816	10.7554	10.7059	10.9205	10.6196	10.3405	10.8956	10.3925	10.0688	8.75379	10.601	9.36269	11.2393	9.33408	10.985	10.5864	10.5026	10.5519	10.887	11.1807	11.2977	10.4036	10.9381	10.6968	10.949	9.77906	10.0426	10.4481	11.1626	11.0549	10.1716	9.41751	10.3585	10.8057	9.73179	11.5041	10.5928	11.0275	10.5041	10.7935	10.9734	10.949	10.1977	10.6179
MME	10.293	10.9782	9.68281	9.86969	10.0824	10.6442	11.014	9.85765	10.4727	10.3559	10.9338	10.904	10.6497	10.0058	9.73179	10.3474	10.1162	11.1274	9.38114	10.1397	10.7957	10.1517	10.0325	10.4511	10.6692	10.7572	9.65829	10.7139	10.3848	10.9338	9.33907	9.9747	10.2872	11.0794	10.4727	10.6803	10.269	10.3816	10.1855	10.4882	10.8365	10.0798	10.9782	10.2336	10.5978	10.6874	10.9667	9.51778	10.4805
TMEM154	10.9274	10.8936	10.904	11.0643	10.9099	10.6968	10.9534	10.4573	10.9689	10.625	11.0344	11.1881	10.4406	10.7407	11.0769	11.1807	10.7591	11.0909	9.93563	10.8428	10.7273	10.6676	10.8621	10.8344	10.949	10.763	10.887	10.7328	11.023	11.0936	10.5257	10.561	10.7463	11.0185	10.6196	10.8824	11.0843	10.818	10.8102	10.5584	10.7366	11.0769	10.8102	10.6476	11.0527	11.1529	11.2393	11.0527	10.9229
PIAS1	10.5017	10.6514	10.2734	10.4329	10.0716	10.4798	10.3687	10.1254	10.6231	10.3802	10.7074	10.519	10.4711	10.3433	10.3503	10.5682	10.5864	10.8824	10.2706	10.3303	10.4648	10.5848	9.93802	10.7252	10.29	10.7536	10.2019	10.5912	10.2802	10.555	10.5782	10.7197	10.333	10.7612	10.4664	10.808	10.1867	10.4019	10.4648	10.2455	10.6044	10.1266	10.6968	10.0148	10.376	10.169	10.6459	10.269	10.1951
CD55	10.2283	10.363	10.0211	10.5457	9.89039	10.6659	10.6569	10.5801	10.1422	10.094	10.826	10.7975	10.87	10.3816	10.1774	10.596	10.326	11.0322	10.0836	10.2102	10.6497	9.97091	9.81261	10.6894	10.7783	10.6114	10.3917	10.8471	10.4944	11.1004	10.4245	10.0058	10.4271	10.7591	10.7554	10.4138	10.1841	10.4727	10.6044	10.1397	10.5257	10.2283	10.6114	10.2256	10.1189	10.3059	10.5377	10.4406	10.2256
SNX3	10.8762	10.3772	10.6391	10.6549	10.8365	11.0958	10.6459	10.8278	10.5666	10.6676	10.5207	10.5748	10.2706	10.4257	10.5159	11.4151	10.4681	10.7765	11.0643	10.4696	10.7668	10.904	11.1452	10.5026	10.7425	10.224	11.3901	10.7407	10.6077	11.1076	10.1908	10.5441	10.7291	10.7074	11.1831	10.9381	10.6821	10.7216	10.5326	11.4298	10.7612	10.9574	10.2676	10.9404	10.536	11.0561	10.704	11.4268	10.5897
CPSF7	10.7687	10.6196	10.4696	10.2462	10.3446	10.4199	10.8017	10.5075	10.6147	10.7612	10.5567	10.5223	10.5489	10.625	10.596	10.4619	10.6442	10.6529	10.7328	10.4044	10.363	10.4805	10.2448	10.9892	10.4511	10.7481	10.606	10.6044	10.7366	10.962	10.6692	10.7765	10.8322	10.8162	10.4082	10.6442	10.5257	10.641	10.7309	10.2706	10.1774	10.0046	10.9404	10.4067	10.6626	10.3802	10.7328	10.1331	10.7158
BRI3	10.7328	10.7687	9.65203	10.0609	10.0325	10.1704	10.1098	10.2748	10.3488	10.4285	10.5618	10.0058	10.5633	10.5978	9.70377	10.8057	9.50105	10.8241	9.33808	10.053	10.2392	9.4538	10.2762	10.5879	10.536	10.8037	10.0887	10.3245	9.9053	10.4122	10.2269	10.0171	10.03	10.5223	10.5782	10.2661	9.96833	10.2295	10.2378	10.1175	10.6442	11.0669	10.5519	10.2102	10.3816	10.3288	10.1554	10.293	10.169
PSMF1	10.9381	10.4664	10.279	10.695	10.7856	10.5092	10.496	10.9099	10.8762	10.9166	9.96085	10.1937	10.2858	10.5489	10.524	11.3054	10.1345	10.6391	10.4213	10.5159	10.3014	10.8599	11.1782	10.866	10.8557	10.3118	11.1782	10.4805	10.6356	11.0275	10.2371	10.6391	10.4315	10.3175	11.2342	10.2392	10.2283	10.9534	10.6608	10.9892	11.1755	11.1579	10.2613	10.8222	10.7874	11.0436	10.6765	11.5552	10.826
SMNDC1	10.5618	10.3715	11.1099	10.9937	11.1076	10.8142	10.8428	10.479	10.613	10.6692	10.7687	11.023	9.96085	10.2858	10.9689	10.8365	10.8515	10.4152	10.1083	10.5474	10.8122	10.613	10.9468	10.2748	10.8599	9.77906	10.5223	10.3405	11.0007	10.141	9.98341	10.3787	10.6231	10.4664	10.2295	10.7517	10.9782	10.7095	10.206	10.6356	10.353	11.382	10.3089	10.7216	10.693	10.9361	10.6676	11.3002	10.996
ACSL1	10.2116	10.4821	10.3802	10.6529	9.78025	10.5682	10.6213	10.4944	10.6114	10.2462	10.6096	10.8976	10.007	9.79528	9.86614	10.3909	10.0337	10.904	9.40414	10.3687	10.2971	10.077	10.5714	9.52035	10.7517	10.0171	10.0236	10.279	10.8976	10.3802	8.71111	9.63643	10.4633	10.417	9.94062	10.3566	10.671	10.5633	10.4108	10.7783	10.7894	10.6803	10.3347	10.2943	10.6147	10.9338	10.7309	10.5584	10.8322
MX2	10.7158	10.7935	10.2364	11.1807	10.333	10.1623	10.0325	10.2348	10.8824	10.5041	10.4681	10.6374	10.8782	10.2748	10.333	10.671	10.0836	11.1027	9.81261	11.5873	10.0861	10.0287	10.4542	10.445	10.7957	10.7445	10.3104	10.1058	10.2734	10.5584	10.4138	10.3014	10.1636	10.5159	10.3687	10.4257	10.5441	10.5567	10.8389	10.6856	10.8719	11.0414	10.555	10.3071	10.8557	10.6179	10.4992	10.9597	10.7328
ERCC5	10.5816	10.7023	10.6096	10.6114	10.4589	10.4185	10.3148	10.5666	10.4648	10.326	10.3202	10.4199	10.6676	10.439	10.2661	10.0123	10.6785	10.2462	10.7856	10.3559	10.4605	10.6659	10.695	10.4992	10.4913	10.519	10.4897	10.4648	10.7765	10.2157	10.8471	10.6162	10.5801	10.2523	10.5092	10.2606	10.4511	10.3503	10.4866	10.4866	10.3559	9.91727	10.5928	10.6894	10.1151	9.80321	10.1331	10.0861	10.555
SPEN	10.9667	10.9144	10.5457	10.3787	10.7554	10.6162	10.6874	10.6727	10.8493	10.5833	10.8278	10.6391	10.808	10.6427	10.4836	10.3772	10.6856	10.7572	10.8102	10.3895	10.5223	10.6727	10.818	10.9667	10.7745	11.0117	10.3433	10.5345	10.6476	10.7745	10.7705	10.6987	10.7975	10.7705	10.625	10.7612	10.7252	10.4138	10.519	10.3216	10.6894	10.6303	10.9553	10.4361	10.6497	10.5682	10.5682	10.2256	10.6231
ERN1	10.5407	10.5125	10.8017	9.99422	10.9643	10.7407	10.904	10.1908	10.5994	10.4527	10.613	11.0669	10.606	10.6196	11.1274	10.3488	10.7252	10.5848	10.1554	10.0337	10.2872	10.6026	10.8599	10.5801	10.6659	10.4542	10.2269	10.6147	10.9803	10.5698	10.6529	10.7425	10.5291	10.6114	10.333	10.5994	11.1626	10.5732	10.5764	10.0583	9.92486	10.7498	10.7783	10.445	10.6727	10.439	10.7935	10.3202	10.613
SKP1	10.2019	10.0159	10.3687	10.6785	10.2019	10.1241	10.0742	10.2536	10.3559	10.3746	10.3089	10.2577	9.85042	10.3474	10.3375	10.5489	10.3288	10.1005	10.2661	10.1841	10.5633	10.0965	10.5008	10.0426	10.5782	9.63405	10.7687	10.4152	10.3071	9.97336	9.75191	10.3245	10.2706	9.96085	10.3375	10.0451	10.2226	10.5008	10.2845	10.6765	10.3787	10.87	9.76913	10.5848	10.2392	10.6589	10.5816	10.5393	10.2776
ARL6IP5	10.367	10.4976	10.7445	10.445	10.4496	10.36	10.5714	10.3202	10.3216	9.82313	10.6514	10.2421	10.0836	10.6894	10.5682	10.606	10.7935	10.4851	10.9019	10.5377	10.6476	10.7023	10.3986	10.5994	10.1217	10.6213	10.625	10.6821	9.9747	10.3787	10.7765	10.7554	10.1977	10.4805	10.4851	10.6213	9.72967	10.782	10.3772	10.5326	10.4851	10.3418	10.3687	10.0901	10.2706	10.0824	10.4406	10.0901	9.71736
ANXA11	11.5466	11.2761	10.9293	10.9	10.6968	10.6727	10.7765	11.3763	11.1707	10.8891	11.1274	10.87	11.4354	11.0958	10.8557	11.3082	10.8037	11.4496	11.0301	11.014	10.8824	10.9059	10.904	11.2211	11.1174	11.4071	10.9059	10.9574	10.8891	11.1274	11.3763	10.9553	10.9185	11.2869	10.9689	11.2712	10.8803	11.0843	11.1004	10.9871	11.6578	11.5074	11.5585	10.6765	11.3139	11.0185	11.0322	10.6821	10.9574
DNAJC3	10.2364	10.6894	10.4527	10.2719	10.7649	10.9121	11.0936	10.367	10.4557	10.262	10.8682	10.6911	10.2748	10.1528	10.7197	10.5273	10.6803	10.5567	10.2858	10.1908	10.6642	10.5273	10.627	10.0756	10.6459	10.3657	10.0184	10.3375	10.4992	10.7481	9.65723	10.3315	10.7935	10.6626	10.29	10.864	10.826	10.2593	10.3585	10.4913	10.2129	10.4213	10.4019	10.5345	10.353	10.5848	10.7856	10.442	10.6911
XPO6	10.7074	10.7328	9.53495	9.89882	9.56611	10.0887	9.83933	9.81607	10.3315	10.1385	10.3059	10.049	10.4185	10.1963	9.46188	10.555	9.53495	10.9361	9.77906	10.2005	9.77794	9.68393	9.95203	10.5223	10.2762	10.7023	9.77794	10.2633	10.2019	10.8428	10.3028	10.141	10.2549	10.596	10.439	10.107	9.94184	10.1083	10.4082	10.2392	10.693	9.94569	10.6374	9.93681	10.5273	10.2734	10.5159	9.78736	10.3104
IFNGR1	10.4496	10.4315	10.8122	10.4361	10.7158	10.9912	11.1027	10.107	10.2269	10.2348	11.1124	11.0054	9.86434	9.75523	10.5345	10.2348	10.864	10.479	10.1397	10.2943	10.8057	10.3303	10.7554	9.53697	10.634	9.9721	9.74301	10.1747	10.3909	10.6911	9.497	9.80445	10.496	10.5848	10.0426	10.8298	10.7649	10.0313	10.1005	10.555	10.2734	10.6642	10.3882	10.2143	10.5075	10.8102	11.0029	10.3089	10.3895
PLEKHB2	10.2719	10.217	10.4927	10.4992	10.0376	10.2563	10.0399	10.3118	10.0812	10.269	10.2957	10.2269	10.2033	9.86969	10.3461	10.4481	10.2348	10.0901	9.61684	10.4648	10.2943	10.1031	10.4557	9.86016	10.5041	10.0236	10.5059	9.916	10.2845	10.0928	9.72858	9.9917	10.2407	10.2462	10.0992	9.74197	10.4664	10.051	10.2046	10.5535	10.3772	10.8344	9.78133	10.1422	10.1922	10.4245	10.3044	10.333	10.3275
GUK1	10.7116	9.72081	8.59054	9.81607	10.6096	9.9721	9.85042	10.2407	10.4913	10.2719	9.59804	8.86756	10.5407	9.95316	9.71842	11.5131	8.14399	10.7366	10.4361	10.2748	9.81134	10.6196	9.966	11.13	10.107	10.6821	10.8976	10.5764	10.442	11.3028	10.4467	10.7006	9.52663	10.4913	11.1353	9.42383	9.50105	10.049	10.3118	10.5912	11.0597	10.1977	10.2493	10.6803	10.8162	11.0393	10.693	10.996	10.2046
BTBD7	10.8298	10.9019	10.962	10.7059	10.985	10.5666	10.9	11.1027	10.9381	10.5059	10.627	10.7216	10.866	11.2367	10.951	11.1174	10.8682	10.7856	11.0414	10.5833	10.7216	11.0076	10.8515	11.1076	10.6676	10.9803	11.0185	10.9274	10.8848	10.8493	11.1782	11.2032	11.0254	10.8891	10.818	10.951	10.7591	10.8936	10.8719	10.7554	11.0721	10.7745	10.8824	10.7957	10.5326	10.8824	10.7074	10.5489	10.4866
NLRC5	10.1774	10.3833	10.0812	10.3446	9.92205	10.3014	9.92709	10.4897	10.5567	10.0901	10.0824	10.0451	10.5075	10.0836	9.93681	10.0701	10.1855	10.2322	10.2478	10.6894	10.2957	10.3461	10.339	10.2336	10.445	10.2143	9.8673	9.96085	10.007	10.0742	10.1358	10.1463	10.3245	10.2226	9.9721	9.96085	10.0426	10.1963	10.1582	10.007	10.6839	10.1542	10.1977	10.3772	10.1855	10.1175	9.68066	10.5732	10.0848
HNRNPH3	10.818	10.496	10.5326	10.3503	10.641	10.5407	10.2322	10.1623	10.5928	10.0952	10.7328	10.8389	10.445	10.2198	10.363	10.0426	10.5326	10.4992	10.4052	10.1358	10.4821	10.3572	10.4927	10.5109	10.4664	10.693	10.1922	10.5567	10.5816	10.4882	10.496	10.4315	10.4036	10.606	10.8122	9.74087	10.7463	10.3746	10.6026	10.4361	10.2269	10.3161	11.0622	10.5912	10.3971	10.1608	10.5879	10.5041	10.1841
CTDSP1	10.6442	10.8557	10.4096	10.5223	10.3644	10.3644	10.1977	10.985	10.6874	10.9121	10.4897	10.5649	11.1626	10.9381	10.6803	10.818	10.2309	10.8762	10.4913	10.864	10.6676	10.496	10.3543	10.9734	10.7366	10.9574	10.8389	10.782	10.5649	10.6162	10.9468	10.8162	10.5092	10.9553	10.87	10.4836	10.5994	10.8269	11.0275	10.7668	11.0505	10.9059	10.7668	10.596	10.9338	10.7914	10.606	10.2364	10.7366
IKZF1	9.96457	10.353	10.7765	10.1189	10.1582	10.3895	10.3104	10.6303	10.782	9.54524	10.0812	10.5176	9.96973	10.5133	10.7252	9.53495	10.519	10.5649	10.8162	10.908	9.81964	10.2478	10.3446	10.6391	9.93563	10.2748	10.5912	10.6968	10.2478	10.601	10.763	10.7745	10.671	10.5618	9.84082	10.333	10.5601	10.8298	10.6391	10.2776	10.4897	10.3715	10.8298	10.5748	10.3288	9.51038	10.094	9.854	9.62533
STOM	10.3615	10.2087	11.0344	10.908	10.9144	10.782	10.3014	10.5519	10.8719	10.3543	10.8848	11.0185	10.4003	10.5393	11.1201	10.5075	10.5308	10.3189	10.6987	11.0275	10.6874	10.908	10.9553	10.5457	10.9144	10.326	11.0695	10.8515	10.5782	10.613	10.4152	10.7572	10.3361	10.7347	11.0982	10.7801	10.9251	10.7517	10.7291	10.8848	10.601	10.5816	10.5567	10.8017	10.8278	10.7179	10.5912	11.3054	10.442
BIRC6	10.5291	10.4285	10.8621	10.5833	10.8122	10.7935	10.8621	10.7252	10.3615	10.7783	10.4944	10.908	10.326	10.6044	10.8202	10.3833	10.9404	10.3245	10.904	10.2985	10.7687	10.7914	11.1174	10.2523	10.496	10.0649	10.2378	10.613	10.8365	10.2593	10.0033	10.7095	10.7783	10.1922	10.4285	10.8142	10.8936	10.6162	10.5714	10.4897	10.2212	10.7481	10.5698	10.8278	10.4285	10.6497	10.6288	10.634	10.8222
BUB3	10.4346	10.2734	10.996	10.7179	10.7935	10.7687	10.9338	10.5142	10.2336	10.445	10.5026	10.6356	10.049	10.3971	10.7291	9.83238	11.1501	9.78859	10.6626	10.2676	10.6442	10.7783	10.7705	9.87477	10.3104	9.74798	10.2719	10.2046	10.5142	10.2435	10.2577	10.2378	10.6303	9.84082	9.854	10.6529	10.8493	9.68504	10.2577	10.5109	9.92841	10.0084	10.0236	10.6589	10.1554	10.3615	10.4467	10.5176	10.496
MYLIP	10.4301	10.6321	10.7179	10.7366	10.7179	10.6608	10.6746	10.3746	10.5649	10.2985	10.7801	10.9381	10.1371	10.5109	10.8471	10.7179	10.7745	10.6911	9.96973	10.3866	10.4805	10.1528	10.8762	10.3071	10.8848	10.057	10.3175	10.5801	10.8493	10.5666	10.1317	10.0325	10.4774	10.7463	10.0824	10.4944	10.8241	10.4866	10.3148	10.3474	10.4944	10.9553	10.4096	10.4152	10.6514	10.8448	10.8448	10.808	10.4406
JTB	10.6785	10.4213	10.0248	9.98973	10.0812	10.2033	9.88419	10.1855	10.445	10.2507	10.279	10.0874	10.6659	10.3715	9.91231	10.4213	9.94947	10.3986	10.4648	10.1963	10.4301	10.1648	9.88419	10.6077	10.5125	10.4589	10.4727	10.4774	10.0701	10.496	10.5682	10.2448	10.1894	10.3071	10.5223	10.5273	10.2563	10.1043	10.3802	10.4589	10.6642	10.2645	10.4648	10.339	10.2435	10.1422	10.4245	10.1005	10.1229
RPS7	10.1371	10.5474	9.85519	10.0742	9.83829	10.4992	10.1827	9.88799	9.68943	10.049	10.5125	9.43402	10.4496	9.82668	9.74956	9.51449	10.6044	9.45577	11.0185	9.90839	10.641	10.2212	9.74511	9.4155	9.86316	10.0463	9.966	10.4067	9.60965	10.5026	9.92409	9.44386	10.3657	9.48711	10.2421	10.3361	9.78859	9.66284	9.39683	10.3585	9.57754	9.26407	9.72417	10.0928	9.53315	10.0248	10.1951	9.72417	9.51038
MAFK	10.9803	10.9361	10.4573	10.7291	10.7023	10.6026	10.4759	10.9758	10.7554	10.8557	10.5864	10.4003	10.9293	10.9871	10.5489	10.8408	10.5257	10.9338	10.7006	10.627	10.4619	10.6821	10.9059	10.9	10.9912	10.9758	10.8202	10.5142	10.6894	10.5714	11.2499	10.9059	10.7914	10.7801	10.7745	10.5764	10.3848	10.8142	10.8535	10.8535	10.9534	11.0096	10.6626	10.5092	10.7517	10.8913	10.5848	10.6213	10.7765
LOC100131564	10.4436	11.0643	10.4511	10.9689	10.6442	10.1908	10.601	11.5188	10.9937	11.193	10.2392	10.4605	11.1201	11.1553	10.479	10.3189	10.5801	10.4664	11.4354	10.8162	10.7158	11.0527	10.8408	10.3955	10.7914	10.9553	11.023	11.0029	10.8162	10.326	11.393	11.2263	11.1225	10.7517	10.8102	10.4406	10.0874	11.2032	10.8142	10.7914	10.6114	10.519	11.1452	11.1782	10.7745	10.5441	10.3971	10.2507	10.6968
KDM5A	9.90124	10.1648	10.8471	10.9912	10.8344	10.496	10.5944	10.596	10.8428	10.7687	10.2348	10.6608	10.3148	10.8142	10.6476	10.2816	10.8298	10.6442	10.376	10.5698	10.5291	10.5618	10.6968	10.3909	10.4851	10.3245	10.4145	10.2762	10.8102	10.2606	10.1517	10.5377	10.613	10.4527	10.4992	10.3848	10.8408	10.693	10.339	10.3133	10.2549	10.5714	10.2549	10.5393	10.625	10.6096	10.4376	10.4927	10.6839
UBE2I	11.322	10.4805	10.206	10.479	10.5782	10.1517	10.3446	10.442	10.2858	10.8682	10.496	10.217	10.6746	10.4992	10.4774	11.4527	10.3971	9.9721	10.5075	10.3189	10.524	10.4067	10.7407	10.7935	10.5075	10.6765	10.479	10.5474	9.89643	10.4481	10.6442	10.561	10.6676	10.2762	10.4271	10.4361	10.3175	10.7554	10.2549	10.3559	10.949	10.8742	10.7252	10.3202	10.5059	10.0363	9.89289	10.4138	10.3971
DECR1	10.3148	10.3644	10.0952	10.057	9.8469	10.3543	10.2256	10.1083	10.057	10.3955	10.5457	10.5567	10.4271	10.1636	10.4496	10.3418	10.0928	10.4199	10.2322	10.3939	10.3161	10.4199	10.4511	10.3175	10.363	10.0033	10.2549	10.2116	10.4882	10.2256	9.9557	10.3715	10.2198	10.3446	10.4897	9.92333	10.4481	10.3418	10.3559	10.4481	10.4633	10.2943	10.4573	10.5666	10.496	10.0836	10.2816	10.363	10.4301
GYG1	10.7234	10.2943	10.4082	10.0716	10.3028	10.7309	10.6147	10.8142	10.1477	10.0388	10.7463	10.4122	10.4573	9.61265	10.4436	10.613	10.011	10.6642	10.4443	10.601	10.8102	10.5326	10.217	10.4229	10.5801	9.71736	10.1138	10.2858	10.2116	10.4866	9.78606	10.1292	10.141	10.5041	10.2943	10.5441	10.4711	10.2102	10.2448	10.3787	10.6179	10.6179	9.79199	10.4897	10.3515	10.339	10.1138	10.4805	10.1662
MDM2	10.36	10.5649	10.4301	10.7481	11.0117	10.6821	10.9553	10.4605	10.7765	10.3	10.9166	11.0275	10.7179	10.7957	10.5502	10.6196	10.7765	10.8408	10.3772	10.6077	11.0254	10.3895	10.4866	10.2661	10.9361	9.916	10.2283	10.9553	10.6196	10.6642	9.83711	10.3687	10.5584	10.6196	10.5393	10.7158	10.866	10.6231	10.5457	10.887	10.1963	10.9404	10.4664	10.4696	10.1083	10.7838	11.13	10.5425	10.693
NFKBIZ	10.0729	10.1841	11.1027	10.5584	10.9293	11.0029	10.8762	10.3189	10.5109	9.93927	10.9316	10.8017	9.16397	10.2256	10.6968	10.1162	10.695	10.6147	10.2185	10.3	10.6626	10.519	10.8365	9.63943	10.3461	9.53495	10.1662	10.3474	10.5474	10.3715	9.79877	10.1608	10.4108	10.2734	10.2143	10.7139	10.5928	10.6839	9.96337	10.0661	10.3461	10.4315	10.1317	10.1058	10.445	10.6231	10.5326	10.7572	10.4376
OIP5-AS1	9.98096	10.2407	10.353	10.5142	10.2706	10.1397	9.71535	10.6374	10.5848	10.479	9.93927	10.326	10.5474	10.6096	10.7387	10.3787	10.4913	10.3044	10.5928	10.4082	10.4573	10.3802	10.0874	10.2593	10.439	10.0636	10.7095	10.6589	10.5207	9.9721	10.5978	10.3488	10.3644	10.3461	10.4743	9.86614	10.5833	10.7705	10.555	10.2971	10.2493	10.3118	10.2943	10.6727	10.4315	10.6288	10.4285	10.1083	10.4527
OGT	9.02365	9.58376	10.9892	10.5326	10.7975	10.7197	11.0909	10.1175	10.3104	9.55672	10.5291	10.808	8.63234	9.90232	10.8448	9.59911	10.9	9.79762	10.6676	9.83598	10.4428	10.6608	10.6987	9.91473	10.0729	9.08779	10.1567	10.1449	10.5425	9.58376	10.1761	10.2858	10.4619	10.1881	9.95448	10.6608	10.6374	10.2075	9.5218	9.99045	9.25545	10.1662	10.1636	10.326	9.66834	9.99422	10.3315	10.3161	10.0098
NDRG3	10.613	10.4096	10.3644	10.5801	10.2957	10.1449	10.1477	10.536	10.4329	10.7387	10.4481	10.6442	10.5457	10.5133	10.5928	10.326	10.3585	10.2407	10.6391	10.3722	10.4511	10.5489	10.3059	10.634	10.6374	10.4774	10.4376	10.6549	10.4913	10.0824	10.6374	10.4866	10.6642	10.5714	10.3939	9.96457	10.6303	10.5345	10.7347	10.6442	10.5816	10.6529	10.6147	10.6569	10.6874	10.4229	10.5474	9.93802	10.8557
OSBP	10.2872	10.4271	10.3971	10.4527	10.5393	10.5535	10.3971	10.5928	10.4851	10.6589	10.4003	10.2563	10.4992	10.4774	10.4301	10.3657	10.7006	10.2046	10.6427	10.3746	10.439	10.7572	10.4285	10.5912	10.269	10.3202	10.4805	10.5008	10.4122	10.3118	10.6179	10.5848	10.704	10.4185	10.4315	10.536	10.5666	10.5176	10.5159	10.1449	10.2348	10.0313	10.4633	10.7347	10.4271	10.2116	10.217	10.169	10.4315
SDHC	10.4036	10.2185	10.4727	10.1799	10.3104	10.3728	10.36	10.625	10.283	10.293	10.2283	10.4067	10.2336	10.4003	10.283	10.496	10.2872	10.2019	10.3405	10.3882	10.4866	10.417	10.2536	10.2943	10.4589	10.3746	10.5618	10.2563	10.2633	10.0476	10.2157	10.4406	10.4082	10.3245	10.3559	10.4727	10.2776	10.5223	10.4067	10.3315	10.36	10.4664	10.0901	10.5864	10.1747	10.3657	10.057	10.2577	10.279
ADD3	10.0978	10.3488	10.9361	10.4727	10.7996	11.0436	11.2211	10.0476	9.95316	9.52879	10.9381	10.627	9.75191	9.27558	10.7687	9.73298	11.3957	9.68066	10.6476	10.269	10.7975	10.864	11.0794	9.31613	10.4122	9.29194	9.99045	10.2985	10.4696	10.29	9.66952	9.57754	10.5059	9.88195	9.7353	11.0301	10.693	9.90124	9.52879	10.606	9.69721	10.3802	9.97839	10.4605	9.79199	10.2593	10.5519	10.5633	10.2019
MKNK2	10.2563	10.6374	10.1761	10.6839	10.2075	10.1254	9.77694	10.8762	10.7591	10.763	10.5223	10.4082	11.1529	10.7197	10.5308	10.3202	9.92333	11.2107	10.1345	10.6427	10.6196	10.5393	10.4301	10.8848	10.8824	11.2059	10.0337	11.0436	11.0886	10.206	11.0597	10.1436	10.3461	10.7856	9.9208	10.6147	10.8428	10.7498	10.7612	9.70162	10.5059	10.6987	10.2198	10.4436	11.0794	10.7216	10.206	9.57044	9.86016
TRIP12	10.1279	10.3014	10.2407	10.4436	10.4727	10.6642	10.3559	9.9917	10.5257	9.83598	10.7517	10.4851	10.4067	9.65515	10.693	10.1449	10.4573	10.2507	10.4185	10.5308	10.4711	10.4376	10.4152	10.1175	10.4436	10.4052	10.3687	10.5732	10.2985	10.7517	9.7931	10.2102	10.1675	10.4774	10.8762	10.4882	10.5801	10.1397	10.3515	10.627	10.4361	10.1937	10.4882	10.625	10.2783	10.5109	10.8142	10.908	10.1292
PCMT1	10.3347	10.2872	10.8956	10.7197	10.8621	10.87	10.9667	10.6179	10.2435	10.6765	10.6459	10.7914	10.4138	10.5457	10.7996	10.5223	10.9689	10.3615	10.6589	10.8599	10.8803	10.9534	10.6839	10.1567	10.7059	9.9747	10.5075	10.3866	10.4836	10.5125	9.66106	10.4301	10.8389	10.4976	10.3615	10.7006	10.7445	10.4271	10.2916	10.6549	10.3986	10.5176	10.3446	10.7705	10.6356	10.6911	10.6874	10.9274	10.5994
OXA1L	10.3028	10.2256	10.0661	9.78979	9.65105	9.98341	9.35678	10.3644	9.89766	10.3986	9.67852	9.5237	10.3644	10.5474	9.65515	9.87477	9.78495	9.83238	10.224	10.1542	9.78025	10.0517	9.62628	10.4285	9.84198	10.417	10.2523	10.1043	9.73988	9.88678	10.3559	10.3275	10.1111	9.95448	10.2019	9.68066	9.80445	10.0337	10.1138	10.3925	10.1463	9.8673	9.95078	10.3848	9.89766	9.7758	9.71076	9.25359	9.86258
IQSEC1	10.601	10.6608	10.0363	10.141	10.2283	10.2019	10.5326	10.5207	10.5519	10.3059	10.6911	10.4681	10.5535	10.1018	9.83238	10.4185	10.0543	10.5928	10.1162	10.3701	9.96833	10.053	10.5801	10.4152	10.6727	10.6514	10.1867	10.1855	10.5801	10.8142	10.3644	10.5748	10.3802	10.704	10.1991	10.2143	10.442	10.3433	10.4944	10.3615	10.555	10.2269	10.6213	10.1554	10.2448	10.5273	10.4229	10.0836	10.5176
GLS	10.283	10.1747	10.7591	10.4882	10.6459	10.5978	10.613	10.3028	10.363	10.1908	10.4496	10.5782	10.2493	10.2283	10.6427	10.1774	11.0254	10.3347	10.8621	10.596	10.596	10.8278	10.625	10.3275	10.1111	9.86258	10.1848	10.339	10.3772	10.1528	10.3433	10.5326	10.4361	10.3895	10.1229	10.7234	10.3	10.3971	10.2734	9.92596	10.1747	10.3252	10.479	10.5535	10.1241	9.94062	9.80099	10.7006	10.2816
KHSRP	10.8162	10.7801	10.536	10.5377	10.4052	10.1675	10.0661	10.333	10.5377	10.9597	10.0848	10.0438	10.3816	10.9803	9.91098	10.3	10.4229	10.333	10.634	10.1058	10.0583	10.4648	10.5897	10.613	10.3687	10.7328	10.6459	10.3657	10.3202	9.97839	10.6626	10.8298	10.4329	10.3189	10.5345	9.98901	10.2549	10.7687	10.5633	10.2796	10.7765	10.5059	10.5223	10.3288	10.3833	10.4376	9.94947	10.077	10.4619
PDIA3	10.1841	10.2283	10.5377	10.5092	10.3503	10.149	9.88303	10.2005	10.2295	10.3315	10.0992	10.3405	10.2645	10.3559	10.4866	9.8469	10.2322	10.1098	10.5601	10.4496	10.1098	10.3433	10.3615	10.3044	10.2087	10.3787	10.2916	10.283	10.2283	10.0084	10.479	10.5978	10.0438	10.2212	10.2563	9.916	10.3133	10.4573	10.3161	10.0007	10.03	9.87714	10.1951	10.439	10.2283	9.98672	10.0476	10.3728	10.1595
NUDT3	10.8037	10.8762	10.6442	10.6321	10.6162	10.5649	10.1241	10.7745	10.7894	10.9803	10.5151	10.4557	11.1365	10.8803	10.6911	10.3895	10.5816	10.5698	10.5393	10.3488	10.5502	10.6692	10.4976	10.6374	10.7273	10.7975	10.8057	10.4681	10.7252	10.5257	10.5897	10.8278	10.5502	10.7095	10.7407	10.5649	10.6514	10.5764	10.8493	10.6968	10.7273	10.625	10.8017	10.6356	10.8241	10.7095	10.6356	10.2283	10.7273
MYH9	10.1799	10.3615	9.74511	10.0812	10.0848	9.89766	9.77467	10.4199	10.6476	10.3644	10.3715	10.077	10.6626	10.333	10.0914	10.0583	9.94062	10.704	10.2102	9.723	9.9343	10.1292	10.1138	10.2478	10.376	10.6598	9.91727	10.3347	10.3303	10.4185	10.4122	10.4759	10.1331	10.6321	10.3986	10.057	10.2727	10.2143	10.4664	9.60027	10.4496	9.94062	10.7158	10.262	10.6096	10.4067	10.4152	9.81731	10.6044
RASEF	10.053	10.3866	10.5649	10.3104	10.4329	10.5489	11.0254	10.5092	10.7095	9.80792	10.8037	10.4664	10.3802	10.363	10.6856	10.7252	10.5519	10.8344	11.0076	10.2348	10.5848	10.1385	10.5059	10.5199	10.2971	10.0928	10.217	10.7612	10.4711	10.6765	11.2633	10.479	10.8493	10.5326	10.1881	10.2087	10.3802	10.6727	10.5109	10.6514	10.0716	10.0609	10.6514	10.3802	10.03	10.6569	10.7445	10.7996	9.68826
MGAT1	10.3202	10.2706	10.3044	10.1162	10.0861	10.094	9.82441	10.3955	10.4271	10.4436	9.93563	10.4052	10.5833	10.4185	10.3971	10.3014	10.2536	10.262	10.3	10.3802	10.3615	10.0451	9.92596	10.7387	10.2143	10.634	10.4774	10.03	10.0621	10.3315	10.4821	10.3833	10.055	10.627	10.4019	10.3687	10.1554	10.4152	10.5257	10.2536	10.3288	10.2019	10.3216	10.479	10.4927	10.1662	10.2886	10.206	10.2577
RAB1A	10.3071	10.1991	10.8365	10.6427	10.4633	10.5714	10.3488	10.3816	10.5864	10.1345	10.5109	10.9059	10.0543	10.2448	10.5618	10.1799	10.7309	10.2129	9.85288	10.5257	10.4108	10.2226	10.439	9.58708	10.7179	9.90232	10.3746	10.1951	10.6821	9.99045	9.45671	9.91844	10.3303	10.3909	10.0798	10.326	10.9166	10.5489	10.293	10.6497	10.3701	10.7668	9.90475	10.2364	10.2802	10.596	10.8782	10.8719	10.6096
USP34	10.8122	10.7838	10.7727	10.7252	10.8202	10.6529	10.5897	10.6077	10.8037	10.596	10.7838	10.7536	10.7216	10.4727	10.6727	10.2549	10.8557	10.7252	10.7705	10.6321	10.7291	10.6529	10.8322	10.1957	10.7572	10.7197	10.5176	10.7705	10.8278	10.5808	10.5176	10.5928	10.7139	10.5633	10.5407	10.5489	10.8719	10.5848	10.5994	10.6608	10.8682	10.7705	10.6676	10.7366	10.6549	10.6746	10.8579	10.5978	10.5142
FNTA	10.6911	10.5897	11.0117	10.5633	10.7252	10.7612	10.6968	10.5879	10.353	10.2802	10.7975	10.6803	10.7554	10.1477	10.8017	10.2845	10.8535	10.1623	10.8682	10.7554	11.0369	10.7498	10.7463	10.4199	10.479	10.2683	10.5601	10.4944	10.5584	10.2943	10.3361	10.1554	10.6497	10.2943	10.2886	10.8408	10.8322	10.3787	10.2633	10.8891	10.442	10.7328	10.3303	10.7328	10.3772	10.496	10.5273	10.4605	10.5816
YY1AP1	10.5944	10.1317	9.21062	9.82668	10.1043	9.82901	9.59025	10.0033	10.0874	10.2033	9.50929	9.52663	10.5273	10.2593	9.51038	10.4944	9.24425	10.1881	9.99684	9.85042	9.53907	9.91844	9.90232	10.6727	10.0388	10.7158	10.3028	10.1217	9.93681	10.7059	10.3	10.4511	9.666	10.1397	10.5601	9.41441	9.64998	9.78133	10.2493	10.326	10.5698	9.73868	10.3202	10.1189	10.4213	10.3772	10.3833	10.2776	10.0965
TOR1A	10.4696	10.5502	10.2157	10.3866	10.5833	10.6044	10.951	10.5748	10.0887	10.5159	10.4927	10.4944	10.1083	10.283	10.4913	10.6529	10.6096	10.5041	10.6569	10.808	10.7059	10.6569	10.3071	10.7216	9.93802	10.0978	10.4467	10.3833	10.4199	10.5502	10.077	10.5223	10.6626	10.6514	10.4301	10.7765	10.6096	10.4213	10.2536	10.3347	10.4681	10.0451	10.3028	10.6659	10.4152	10.1477	10.4573	10.5159	10.3405
ABCC5	10.439	10.8222	10.3303	10.3028	10.5441	10.5474	11.1274	10.8824	10.7801	10.2198	10.6746	10.4383	10.3772	10.6147	10.4664	10.5308	10.6608	10.818	10.4406	10.4681	10.8599	10.8493	11.0936	10.9166	10.4927	10.695	10.3303	10.8241	10.613	10.8803	10.4619	10.6044	10.6746	10.5075	10.782	10.9293	10.8515	10.7591	10.7328	10.4346	10.4821	10.3133	11.2393	10.6231	10.7407	10.9185	11.0794	10.0661	10.5489
LIMD2	10.3089	10.3275	9.70272	10.2129	9.87714	9.99543	10.0463	10.1648	10.1894	10.3118	10.0388	9.62533	10.5223	10.7139	9.50929	10.353	9.65303	10.0992	10.2507	10.0438	10.2606	10.1761	9.68281	10.7801	9.81261	10.6626	10.2606	10.1761	9.78979	10.3104	10.4573	10.3644	10.1241	10.4052	10.4122	10.2872	9.67188	10.0556	10.1662	9.61566	10.3909	10.0848	10.4257	9.94828	10.2226	9.92333	9.93311	9.78133	10.0503
MARCH7	9.76913	10.3118	11.0622	10.5732	10.8017	10.9	11.1428	10.2075	10.323	9.77906	10.9251	11.2083	9.68712	9.97985	10.8535	10.2205	11.0573	10.2364	9.99294	10.4605	10.985	10.7347	10.641	9.24059	10.5393	9.39085	9.93563	10.3939	10.6213	10.269	9.25735	9.44598	10.3787	10.2185	10.1058	11.0209	11.0117	10.1951	10.3021	10.7838	9.87951	10.4821	9.99294	10.4681	10.4199	10.9099	10.8803	10.7536	10.8535
TREM1	10.4329	10.519	9.65829	9.95946	10.0609	10.596	10.5584	9.2766	10.6529	10.2734	10.6821	10.1554	10.9871	10.3202	9.75904	10.442	9.6385	10.9059	9.32267	10.5848	9.5237	9.71643	10.1371	10.9274	10.2577	10.864	9.59025	10.3848	10.5291	11.0322	9.93681	10.3474	10.3216	10.7874	10.2309	10.1031	9.54317	10.2886	10.5092	9.89528	10.6231	10.0649	10.818	9.49795	10.5748	10.0159	10.439	9.95946	10.3503
PHC1	9.66385	10.3701	10.5008	10.3347	10.5879	10.3909	10.4589	10.3585	10.1217	10.4301	10.0325	10.536	10.0965	10.3866	10.5273	10.0211	10.763	9.97839	10.5441	10.5326	10.6114	10.7705	10.2645	10.3833	10.1317	10.1463	10.6608	10.6096	10.2309	10.2549	10.2661	10.5782	10.4648	10.2676	10.6231	10.4052	10.3644	10.3189	10.3347	10.4257	10.0701	9.78859	10.3895	10.6626	10.3615	10.1881	10.2309	10.1124	10.1503
HEATR1	9.82441	10.3	10.0337	10.2971	9.9557	9.98096	9.49995	10.5816	10.0676	10.5666	9.87832	9.91231	10.3687	10.5176	9.89766	9.9343	9.8469	9.94828	10.2129	10.1747	10.0248	10.2102	10.1528	10.0688	10.2116	10.3148	10.3059	10.2019	10.1005	9.8516	10.3925	10.1582	10.2364	9.90976	10.2734	9.39169	10.1449	10.3474	10.2706	10.1254	10.2462	10.0463	10.0978	10.1083	10.2493	10.1648	9.86016	9.82668	10.3202
PPM1K	10.3715	10.206	10.7139	10.866	10.8142	10.4897	10.6821	10.627	10.1229	10.0688	10.3118	10.3728	9.95946	10.4557	10.627	10.0476	10.904	9.92596	10.627	10.7116	10.3488	10.8913	10.8742	10.0798	10.1422	9.91098	10.6321	10.4496	10.7668	9.90976	10.5698	10.5125	10.5764	9.8469	10.1528	10.2309	10.7554	10.4836	10.3644	10.3543	9.90475	10.5633	10.1542	10.7407	9.88558	10.0716	9.67741	10.2957	10.536
TLE3	10.3687	10.4481	10.1279	10.3687	10.601	10.5441	10.808	10.0874	10.9912	10.1761	10.5008	10.5059	10.0621	10.7554	10.4681	10.6987	10.2448	10.8448	9.9747	10.0556	10.1371	10.2075	10.1124	10.826	10.4944	10.6442	10.2256	10.5816	10.7498	10.7387	10.6894	10.6303	10.7996	10.7935	10.4185	10.4759	10.6476	10.4245	10.693	9.61989	10.2886	10.283	10.8365	10.0583	10.5026	10.5816	10.6803	10.2143	10.5207
LPGAT1	10.0058	10.0197	10.7957	10.5441	10.5601	10.9166	10.9144	10.1991	10.3772	9.86016	10.8222	10.8621	9.92486	9.75071	10.5698	10.1436	10.9937	10.1977	9.88195	10.1422	10.908	10.5092	10.3746	9.24979	10.3175	9.48185	9.49124	10.1477	10.4185	10.5618	9.16114	9.60027	9.80672	10.5142	9.96727	10.8037	10.7668	9.91473	9.69618	10.2886	9.96833	10.2256	10.2706	10.1503	10.3028	10.4805	11.0746	10.7554	10.4481
YWHAQ	10.6608	10.0171	10.695	10.2421	10.4185	10.3361	10.2435	10.3361	9.71736	9.98775	10.2523	10.363	9.77024	9.90475	10.5041	9.93191	10.3572	9.42679	10.3715	10.3657	10.3071	10.601	10.5041	10.1528	10.2212	9.26619	10.0382	10.3216	10.0184	9.88799	9.94312	10.2593	10.0729	9.91231	9.76585	10.2858	10.3746	10.0596	10.4251	10.3955	9.83829	10.279	9.86856	10.4082	9.98341	9.91231	10.002	10.2971	10.1991
HCFC1	10.4589	10.6911	10.1648	10.326	10.5489	10.3405	10.339	10.7407	10.2364	10.5994	10.057	10.2295	10.8241	10.6746	10.2593	10.29	10.1867	10.1422	10.9643	10.5567	10.1894	10.6514	10.3288	10.7783	10.3515	10.8535	10.6096	10.4605	10.4229	10.5567	10.9758	11.1149	10.6589	10.5176	10.6321	10.445	10.4467	10.5393	10.5535	10.4082	10.4285	10.0007	10.6427	10.7572	10.3715	10.1623	10.1675	10.0426	10.601
STK17B	9.93927	10.0438	10.5393	10.5714	10.5801	10.5801	10.782	10.0123	10.149	9.71643	10.7387	10.7498	9.41039	10.1463	10.5897	10.1043	10.87	10.293	10.4573	9.81261	10.3543	10.1855	10.4067	9.80321	10.1747	9.41348	10.1202	10.3559	10.0914	10.0861	10.0661	9.94312	10.2421	10.4467	10.1595	10.479	10.3772	10.3405	10.0543	10.1855	9.69282	10.5567	9.76244	10.1138	9.89415	10.7536	10.6608	10.3361	9.92709
CBL	10.4542	10.3071	10.6231	10.4743	10.3089	10.5457	10.1542	10.3515	10.808	10.1616	10.5041	10.9444	9.46699	9.71535	10.4589	10.3028	10.3715	10.8599	9.80445	10.0609	10.1385	10.0836	10.4727	9.94434	10.5257	10.1254	10.4067	10.1422	10.7023	10.1963	9.77467	10.326	10.439	10.9251	10.0098	9.72417	10.601	10.5618	10.2661	10.0211	10.4376	10.4285	10.3909	10.0716	10.5618	10.5041	10.8848	10.3044	10.3288
PLXNC1	9.82208	10.5764	10.3433	9.86494	10.5059	10.9404	11.0185	9.66284	10.3275	9.21714	11.0643	10.606	9.44598	9.67629	10.2748	10.5944	10.3955	10.613	9.90976	9.93311	10.5994	10.2019	10.3303	9.53315	10.4633	9.68826	9.70061	10.4082	10.2407	10.9553	9.46799	9.78369	10.6692	10.4096	9.93563	10.8471	10.524	9.83346	9.55056	10.2087	9.88558	10.1043	10.2507	10.1241	10.1292	10.4727	11.1076	10.5714	9.77259
PSMD4	10.6727	10.5059	9.9721	9.90839	10.2676	10.0921	9.79762	10.0337	10.2734	10.6497	10.3848	10.1582	10.887	10.2364	10.1528	10.5059	9.76585	10.439	10.6692	10.5008	10.5978	10.1043	10.3515	10.8102	10.1977	10.6459	10.3216	10.4557	10.0965	10.6608	10.6077	10.442	10.4711	10.693	10.6288	9.76135	10.0098	10.1317	10.3361	10.4836	10.6785	10.5698	10.8057	10.4711	10.6589	10.5912	10.4696	10.0978	10.4138
GUSBP11	9.9678	10.0412	10.2348	10.3615	8.84155	9.90976	9.54524	10.0901	10.0609	10.1138	9.81014	9.35761	10.2019	10.2872	8.96094	9.56401	9.8493	9.95078	10.9059	9.30313	9.82313	9.4155	9.37616	10.2448	9.68393	10.1595	9.70272	10.6391	10.0556	10.2776	9.98672	9.44492	9.30492	9.97597	9.81261	10.0236	9.68393	10.0978	10.0928	10.4821	9.83711	9.26311	10.0313	11.0209	10.2322	9.54945	9.44598	9.51984	9.94569
SYNRG	10.606	10.7445	10.2322	10.4271	10.3687	10.6459	10.4882	10.6044	10.4346	10.442	10.3168	10.3175	10.4511	10.9166	10.3315	10.5978	10.5474	10.4727	10.5502	10.4406	10.0812	10.5864	10.9597	10.326	10.519	10.5944	10.3375	10.6692	10.6114	10.3572	10.8579	10.996	10.7687	10.4082	10.5519	10.1731	10.4759	10.6676	10.6427	10.3939	10.5928	10.2129	10.36	10.6821	10.5714	10.4944	10.1098	10.3503	10.6642
SP100	9.69063	10.3104	9.82901	10.6497	9.47794	9.9343	9.57251	9.71643	10.3515	10.3882	10.0583	10.3361	10.7957	10.29	9.69949	10.0543	9.76018	10.7481	10.5041	11.023	10.3148	10.1908	9.75774	10.2421	10.0165	10.7554	9.99422	10.6569	10.2295	10.6856	10.5059	10.2157	10.3044	10.445	10.5879	10.0636	10.1623	9.86494	10.5601	10.217	10.29	9.54844	10.7591	10.1867	10.5223	9.97985	10.2536	10.3014	10.326
TUBB	10.3044	10.439	10.5994	10.5748	10.3955	10.4138	10.3615	10.6659	10.439	10.4727	10.0274	10.1517	9.96833	10.8408	10.5864	10.4096	10.4866	10.417	10.6196	10.5978	10.1436	10.6096	10.5682	10.6231	10.36	10.2549	10.763	10.5223	10.5618	10.1582	10.7745	10.8344	10.536	10.2493	10.2536	10.2407	10.1385	10.7347	10.3909	10.2563	10.4467	10.693	10.2563	10.3118	10.4245	10.2256	10.1175	10.2563	10.3433
PARVG	9.81856	10.0223	9.54106	9.93802	9.31883	9.56507	9.42479	9.68181	10.2019	10.2816	9.54216	9.59239	10.4019	10.417	9.1593	9.81134	9.37918	10.4138	9.36453	9.86016	9.90349	9.71969	9.54945	10.1937	9.98775	10.5978	9.67629	9.4809	9.57044	9.69838	9.82079	10.1111	9.59025	10.1704	10.2448	9.70496	9.53204	9.73868	10.0596	9.46088	9.95448	9.91344	9.98209	9.77906	10.1449	9.63943	9.83598	9.59687	9.90839
STAT1	10.2523	9.90723	10.9912	10.8742	10.5125	10.3701	10.1005	10.5601	10.4436	10.0583	10.3028	10.7649	10.2378	9.76913	10.7856	10.5142	11.0482	10.3543	10.0661	11.3433	10.4913	10.7291	10.7957	9.83003	10.4696	9.48711	9.92486	10.1254	10.3971	9.78736	9.86258	9.92333	10.0649	10.5308	9.67741	10.5535	10.339	10.5125	10.0503	10.3446	10.3488	10.8621	9.7736	10.1937	10.1867	10.4992	9.72967	11.7054	10.3615
MDM4	9.6138	10.0388	10.2283	10.206	9.76585	9.78369	9.81491	10.2577	10.2719	9.8673	9.90839	10.002	9.71189	10.4481	10.2719	10.1031	10.3089	10.2872	9.8759	10.0742	9.74858	10.0583	10.1517	9.83117	10.3347	9.75904	10.5407	10.1922	10.5176	9.23683	10.0197	9.90124	10.0874	10.3543	10.053	9.78606	10.2198	10.5666	10.1175	10.2407	10.2606	10.4096	9.83238	10.1731	10.2157	10.3405	10.3014	10.1963	10.053
PSMB3	10.0887	10.1124	9.68181	9.76802	9.51667	9.77024	9.82901	9.75071	9.90976	10.1503	9.57251	9.47887	10.2816	10.36	9.34618	10.3585	9.30986	10.279	9.73179	9.998	9.87714	9.95448	9.4809	10.4927	9.9721	10.4648	9.88558	9.75523	9.70272	10.1567	9.74197	10.3515	9.87348	10.0861	10.3543	9.96973	9.51508	10.1542	10.141	9.83117	10.2378	9.86856	10.3433	9.95448	10.3189	9.87218	9.5827	10.2719	10.1937
MFSD1	9.98209	9.95946	10.8782	10.5994	10.323	10.7801	10.1908	10.1292	10.333	10.4108	10.4245	10.7059	10.1138	10.1371	10.826	9.86856	10.5764	10.1731	9.7998	10.3515	10.6288	10.5912	10.1937	9.86374	10.0861	9.92841	10.279	10.0798	10.2212	10.279	9.7529	10.0148	10.2392	10.3028	10.049	10.5748	10.5897	10.3866	10.1867	10.5633	9.83238	10.5489	10.1937	10.8557	10.4774	10.1018	10.5059	10.8017	10.7387
HBD	9.80792	9.83238	8.31058	10.4927	10.6427	10.3375	10.1867	9.82901	10.7856	10.1747	9.02546	8.19852	9.97839	9.4289	9.82079	11.1755	7.29639	10.6303	10.5567	10.1005	10.376	10.3772	10.7074	10.5748	10.8535	9.8469	11.5615	10.8142	10.908	11.3082	9.21244	10.2734	9.78979	10.4696	11.6578	9.15716	8.89145	10.5092	10.7197	11.3763	10.6803	10.169	10.7612	10.996	10.864	11.1653	10.8515	11.2685	9.51449
GZMB	9.52987	8.61616	9.60232	9.2622	9.96457	8.54199	10.0261	8.54596	8.91562	9.90124	9.23402	8.86908	10.5142	9.69838	9.9557	7.97194	7.73379	9.74737	8.14248	9.59567	9.90976	8.85095	9.13754	9.7998	9.54629	9.73868	8.09116	9.69063	9.59687	9.18498	9.40302	10.6196	7.57265	9.45177	9.98567	8.79726	8.703	9.89643	9.6086	8.5203	7.95339	8.35606	8.66575	8.89922	8.63701	8.61141	8.47976	8.91187	8.72555
SET	10.4406	10.2985	10.6659	10.524	10.4759	10.2283	10.0274	10.4213	10.4743	10.2421	10.1254	10.6179	9.916	10.7291	10.5474	10.1704	10.671	10.2563	10.613	10.0688	10.293	10.3971	10.1991	10.2157	10.2606	10.2185	10.5092	10.5502	10.2462	10.0901	10.782	10.5273	10.4257	10.4285	10.2916	10.4301	10.0313	10.6856	10.3189	10.1813	10.4927	10.6514	10.3746	9.83117	10.1963	10.1517	10.3461	10.5207	10.1542
SF3B1	9.90232	9.97839	10.3728	9.80218	10.2269	10.3503	10.4271	9.38795	9.80672	9.12197	10.5474	10.5257	9.60965	9.21197	10.1305	9.35115	10.5879	9.68181	9.91231	9.69949	10.1217	9.9621	10.2336	9.15882	9.83933	9.38395	9.42479	9.94947	10.0046	9.9747	9.28046	9.44287	10.0503	9.89415	9.59122	10.3118	10.3833	9.67457	9.58806	9.74628	9.81964	9.98209	9.97717	10.1991	9.64683	9.52879	10.2633	10.3488	9.55567
ZNF518A	8.92922	9.85288	10.4851	10.5026	10.4271	10.1841	10.5502	10.3833	10.053	10.367	10.323	10.4315	10.3882	10.4152	10.5425	10.4271	10.4152	10.3816	10.3687	10.1608	10.6911	10.2033	10.0517	10.1279	10.3746	10.0621	9.89882	10.2143	10.3787	10.1169	9.88077	10.1358	10.3189	10.2046	10.3189	10.7252	10.3559	10.1662	10.2157	10.7006	9.09051	10.1124	10.2734	10.2606	10.3433	10.7116	10.2719	10.0046	10.5714
MLX	10.7273	10.5912	10.4003	10.3833	10.2971	10.2676	10.2185	10.4185	10.3133	10.4122	10.4229	10.417	10.6803	10.5535	10.2858	10.7291	10.3474	10.808	10.2683	10.536	10.5059	10.2185	10.2872	10.6874	10.3848	10.6549	10.4851	10.4285	10.3715	10.3559	10.3375	10.5142	10.5782	10.695	10.5489	10.3189	10.479	10.3559	10.3895	10.6692	10.7445	10.6476	10.5535	10.3955	10.7074	10.417	10.5345	10.1422	10.3133
CALR	10.641	10.3433	10.4467	10.693	10.2872	10.0033	10.1582	10.6231	10.3687	10.6442	10.0965	10.4481	10.3347	10.6692	10.4648	10.439	9.99684	10.2226	10.5978	10.5633	10.323	10.5125	10.479	10.8037	10.4836	10.5291	10.6114	10.4406	10.2872	10.2523	10.7874	10.7727	10.4605	10.206	10.596	10.3028	10.36	10.7572	10.5519	10.4108	10.4836	10.4992	10.3848	10.6114	10.4052	10.4108	10.2645	10.4329	10.6374
SP140L	10.5502	11.0527	10.704	10.7957	10.4229	10.6288	10.2606	10.704	10.3572	10.9982	10.5833	10.0965	10.7197	11.0865	10.601	10.8037	10.5978	10.5782	11.2059	10.9643	10.3925	10.6374	10.6044	9.21999	10.353	9.3826	10.5848	10.9468	10.002	10.641	10.8202	10.9912	10.6839	10.5377	10.4229	9.64358	10.1503	10.0756	10.864	10.6529	11.1326	10.3503	10.826	10.4185	10.826	10.4082	10.3405	10.7309	10.7554
RPN2	10.5978	10.2322	9.93084	9.9557	10.107	9.92709	9.64998	9.86856	9.66952	10.1266	9.9343	9.67852	10.4245	10.0426	9.72858	10.0812	9.916	9.72187	10.4285	9.87348	10.057	9.93563	10.1786	10.4067	9.8759	10.1951	9.81134	10.0503	9.53907	9.8708	10.3585	10.376	10.0621	10.0661	10.0636	10.1704	9.78495	10.0148	10.1528	10.0874	10.0978	9.78369	10.1731	10.3657	9.79877	9.42173	9.68826	9.91473	9.74956
CAPN2	9.91231	9.93563	10.5535	10.1747	9.98341	10.1937	9.95689	10.3925	9.67188	10.1799	10.0148	10.035	9.7998	9.64472	10.1018	9.46396	10.1662	9.52469	10.2943	10.4152	10.0661	10.2748	10.3955	9.94312	10.0363	9.83598	9.92653	9.62425	9.98209	9.74737	9.78259	10.3559	9.90475	9.81607	9.94947	10.0621	10.2102	9.93927	9.96973	10.2295	10.0197	9.72638	9.68826	10.0609	9.89528	9.6406	9.98456	9.97336	10.1124
WHSC1L1	10.5489	10.7894	10.3515	10.3433	10.7668	10.5041	10.6727	10.6356	10.6549	10.693	10.3687	10.4467	10.6727	10.7023	10.6821	10.4882	10.5502	10.5125	10.9912	10.4138	10.3882	10.9689	10.5633	11.0505	10.5377	10.6147	10.8017	10.5159	10.5978	10.6179	10.5994	10.8142	10.6026	10.5407	10.6391	10.6114	10.6231	10.3488	10.6642	10.376	10.5223	10.5257	10.7975	10.8057	10.4727	10.4406	10.4052	10.4836	10.5291
ANTXR2	10.3939	10.5109	10.0197	10.1731	10.2407	10.4913	10.4496	9.70377	10.4229	10.1422	10.5732	10.4711	10.5125	10.0965	9.90232	9.98209	10.3939	10.625	10.057	10.1371	10.0824	10.3044	10.0978	10.5441	10.3133	10.6642	10.0756	10.2577	10.5879	10.625	10.049	10.1542	10.1582	10.6642	10.4573	10.4199	10.8142	10.1151	10.3133	10.0325	10.2661	9.76913	10.6162	10.4019	10.596	10.1371	10.5008	10.3882	10.4696
RBM25	10.6529	10.1528	10.5407	10.4696	10.6476	10.4866	10.323	10.0729	10.3971	10.4315	10.5601	10.6839	10.1098	10.1098	10.4315	9.98672	10.6642	10.4436	10.1894	9.74197	10.3515	10.4897	10.6096	9.74413	10.2916	10.2005	10.1813	9.97336	10.4301	10.1202	9.92205	10.1331	10.3202	10.4199	10.1189	10.4711	10.6288	10.3572	10.2971	10.002	10.4511	10.363	10.4836	10.2435	10.3275	10.2523	10.524	10.6765	10.445
GSK3B	10.0313	10.2226	10.6044	10.4245	10.7074	10.5848	10.9099	10.2645	10.3802	9.86614	10.7158	10.7023	9.44098	10.1977	10.4882	10.4036	10.7179	10.5833	9.90349	9.80218	10.7894	10.5457	10.7328	10.2507	10.3772	9.74798	10.3772	10.3644	10.2816	10.4759	10.4315	10.3955	10.695	10.7006	10.0543	10.6727	10.4019	10.2845	9.69282	9.88077	10.0848	10.7874	10.1371	10.0855	9.82208	10.0729	10.6044	10.7273	9.95448
GM2A	10.4897	10.2309	10.0412	9.95078	10.1675	10.1827	9.9721	10.5474	9.45469	10.5714	11.3957	10.2033	11.0622	10.3347	11.0505	10.4467	9.80099	10.0729	10.8936	11.0076	10.6549	10.7463	9.79762	10.5519	10.0887	11.0185	10.9782	9.97985	10.7894	10.5109	11.2393	10.3361	10.2916	11.4527	10.3216	10.6374	10.5848	10.9826	10.3615	10.7612	10.5291	9.84442	10.0701	10.3615	10.4976	10.1855	10.1977	10.7463	11.1755
EVL	10.2198	10.1554	9.75523	10.0556	9.97985	9.88558	9.46088	9.97597	10.1202	10.2295	9.93802	9.47306	10.0742	10.0274	10.1937	10.1292	9.68281	9.79649	10.2645	9.90475	9.7529	10.169	10.1554	10.094	10.0123	10.1151	9.93802	10.1305	9.98096	9.74511	10.4406	10.1841	10.1463	9.8516	10.057	10.2507	9.87832	10.0223	10.1124	9.74737	10.2676	10.2493	9.93563	9.93311	9.91231	9.59122	9.63751	9.85639	9.93191
ARCN1	10.1542	10.1636	10.1175	10.1138	9.96833	10.011	10.1031	10.0952	10.262	10.141	10.0901	10.0503	10.0159	10.3787	10.1542	9.9721	9.98209	10.1951	10.2957	10.1951	9.91473	10.1662	10.2523	10.3802	10.2676	10.1358	10.2322	10.0621	10.2858	10.0197	10.224	10.3202	10.1881	10.1716	10.3572	9.61159	10.2157	10.2985	10.2129	9.8673	10.2102	10.1005	10.0274	10.3895	10.0798	9.88303	10.0901	10.1098	10.0688
GABARAPL2	10.1175	9.69282	9.90585	9.86374	10.1031	10.1043	10.1922	9.27382	10.094	9.59687	10.1279	9.86969	9.67405	9.55885	10.1951	10.3216	9.81607	10.2549	10.1813	9.75401	10.0992	9.85519	10.1436	9.92205	9.99933	9.7353	10.7234	10.049	9.86969	10.262	9.96973	9.78859	9.83711	10.1503	10.3461	10.169	10.1331	9.92205	9.87951	10.1528	9.90976	10.0337	10.0836	10.1951	9.98096	10.0661	10.2421	10.7252	9.73868
HNRNPA3	10.03	9.99684	10.7252	10.4315	10.8057	10.634	10.8803	10.4992	10.1083	9.98456	10.4727	10.7366	9.82079	10.0609	10.606	9.26902	10.7572	9.43508	10.5345	10.2719	10.2748	10.7554	10.7498	9.54738	10.4376	9.87951	10.1623	10.376	10.6231	9.97091	10.3615	10.1151	10.5944	9.79877	9.7669	10.283	10.634	10.625	10.1422	10.5125	9.76463	10.7572	10.2661	10.2762	9.68393	10.4003	10.3175	10.5848	10.4992
SERINC5	9.55157	10.2109	10.6676	10.8122	10.6231	10.4573	10.5142	10.4743	10.6374	10.3939	10.2719	10.5041	9.45577	10.339	10.5257	9.86258	10.7894	9.90585	10.5257	9.78495	10.2075	10.4361	10.7006	9.70272	10.6608	9.5683	10.5698	10.2256	10.6608	9.79762	10.2563	9.97597	10.6856	10.4067	9.71643	10.4376	10.5764	10.4897	9.81014	10.2549	10.3118	10.864	9.90232	10.2478	10.269	10.6608	10.6114	10.262	10.606
SIK3	10.0426	10.4605	10.0887	9.89415	10.1567	10.293	10.2157	10.2087	10.3848	10.1279	10.2143	9.84807	10.4082	10.323	10.057	10.1397	9.9917	10.3585	10.1636	10.3161	9.99422	10.1151	10.1867	10.4185	10.2536	10.5125	10.2971	9.97839	10.2421	10.3657	10.5928	10.4913	10.3	10.2957	10.0908	9.36453	10.1786	10.0716	10.4511	9.76135	10.2748	10.057	10.3474	9.98672	10.0609	10.0583	10.1991	10.1894	10.2198
PXN	10.0952	10.1922	9.72081	9.76355	9.5683	9.8516	9.27466	9.854	10.3303	9.80672	10.1841	10.1098	10.1595	9.8516	10.0836	10.1241	9.44098	10.4527	9.4902	9.79528	9.71643	9.44386	9.5827	9.89643	10.3303	10.323	9.80321	10.1229	10.2269	10.3202	10.053	9.98341	9.70609	10.4589	9.95814	9.92709	10.007	9.92902	10.3715	9.59804	10.2706	9.71643	10.1747	9.63292	10.3418	10.1841	10.333	9.54055	10.0887
MRPS27	10.2748	10.3288	10.5567	10.5345	10.3361	10.3315	10.107	10.7179	10.3585	10.7668	10.1005	10.3303	10.4605	10.6589	10.5994	10.283	10.4496	9.82901	10.6968	10.2957	10.3715	10.5816	10.4851	10.3288	10.4774	10.094	10.7517	10.6303	10.641	9.9208	10.7425	10.445	10.5978	10.1229	10.6096	10.094	10.5142	10.7023	10.5441	10.4557	10.4542	10.6162	9.98672	10.7536	10.4406	10.5567	10.1716	10.2019	10.6746
ZBTB44	9.47988	10.2523	10.5897	10.353	10.5666	10.2645	10.7481	10.4003	10.1991	9.99684	10.4361	10.7705	9.95689	10.2116	10.7591	10.5474	10.9361	10.206	10.3044	10.2606	10.7445	10.4301	10.4003	9.81014	10.5682	9.85765	10.3848	10.7074	10.5059	10.169	10.1867	10.1005	10.5159	10.2593	10.5125	10.439	10.7935	10.269	10.3882	10.4927	9.64779	10.1397	10.053	10.4866	10.2019	10.5978	10.7059	10.4052	10.3044
CDKN1B	10.2129	10.2563	10.6179	10.5782	10.4573	10.6303	10.5207	10.5059	10.4897	10.0438	10.5649	10.7074	9.84198	10.4067	10.6459	10.2802	10.6514	10.1331	10.0978	10.3028	10.3375	10.2776	10.8162	9.854	10.6442	9.89039	10.3615	10.3175	10.7197	10.1894	9.95203	9.82668	10.5912	10.1098	9.74628	10.1813	10.7216	10.4329	10.2102	10.4851	10.0914	10.8599	10.0556	10.3925	10.2577	10.5801	10.5666	10.3543	10.7463
ARHGEF7	10.363	10.4511	10.3955	10.3245	10.4664	10.0503	10.4774	10.4257	10.3715	10.641	10.169	10.1761	10.5059	10.695	10.3474	10.107	10.3644	10.149	10.5308	10.2762	10.2212	10.4229	10.3161	10.353	10.5176	10.279	10.3939	10.5075	10.4743	10.1058	10.4496	10.5649	10.5407	10.1254	10.2816	9.97336	10.5474	10.4082	10.6856	10.4301	10.293	10.0211	10.2802	10.4406	10.3687	10.1704	10.0742	10.1867	10.333
PTTG1IP	10.0033	9.947	9.76018	9.64998	9.12017	10.1991	10.0688	9.8469	9.93927	9.79414	10.2116	9.9343	10.1279	9.47695	9.59687	9.8493	9.98775	10.0661	9.25946	9.86856	10.2198	9.81261	9.86494	9.93311	9.78259	10.0438	9.8708	9.73179	10.0287	10.0287	9.59911	9.15436	9.77794	10.1608	10.2283	10.5041	10.1517	9.47794	9.78259	10.2348	9.7931	9.69618	9.65203	9.71076	9.966	9.85288	9.98775	10.1345	9.94828
CD3D	9.93191	10.4361	9.68504	9.98775	9.78495	9.97839	10.0007	10.1799	9.67068	10.1241	9.80899	9.42569	10.3572	9.91344	10.0236	9.85288	10.1241	9.4227	10.8222	10.0621	9.76135	10.1542	9.85765	10.2407	9.93311	10.4199	10.0596	10.5489	9.78495	10.0058	10.7139	10.2143	10.3133	9.38211	10.4927	9.8256	9.69397	9.90475	9.99045	9.8493	10.1567	9.36453	10.2087	10.2116	9.55885	9.7736	9.49518	9.67405	9.71842
PTAFR	10.2348	10.2957	9.52469	9.68066	9.62191	9.68181	9.69158	9.26046	10.3	9.99543	9.91288	9.74737	10.2957	10.0463	9.47695	10.2116	9.6055	10.4511	9.10717	9.75523	9.89168	9.54106	9.45577	10.3701	9.78133	10.4301	9.65723	9.91727	9.86856	10.2507	9.87832	9.93681	9.93191	10.3515	9.93311	9.76585	9.87477	9.75014	10.0517	9.78369	10.224	9.62628	10.1175	9.57251	10.2198	9.98456	10.0211	9.85765	10.0438
ZYG11B	9.95689	10.4467	10.0261	10.0874	9.8516	10.1005	10.2872	10.4711	10.4927	10.4229	10.224	10.3275	10.0248	10.5584	10.1397	10.3644	10.053	10.5207	9.50199	10.0248	10.0236	10.1503	10.2478	10.1463	10.2462	10.4315	10.3882	10.0313	10.0261	10.1324	10.217	10.1813	10.3028	10.4436	9.81134	10.3715	10.2577	10.3059	10.4213	10.5407	10.6356	10.4003	10.4036	10.2198	10.3071	10.5457	10.4036	9.54738	10.6626
LILRB2	9.99684	9.81607	9.94312	9.87348	9.74956	9.93084	9.74628	9.82668	10.0798	9.99422	9.89528	9.90839	10.5649	9.64779	9.80099	9.34518	9.34908	9.85639	9.27466	10.035	9.6593	9.5218	9.95316	9.70609	9.97985	10.0517	9.06976	9.69721	9.99543	10.0517	8.8166	9.74301	9.57251	9.83479	9.52087	9.69949	10.1922	9.33907	9.80218	9.91098	9.7669	9.47887	10.0337	9.88678	9.77143	9.99294	10.0098	9.74413	10.0836
SNX15	10.5257	10.3515	10.3245	10.5928	10.5142	10.3071	9.89289	10.6196	10.7347	10.4681	10.4467	10.4096	10.5026	10.4573	10.6391	10.6303	10.0325	10.5407	10.5125	10.5142	10.2523	10.442	10.2005	10.6356	10.5159	10.5764	10.8428	10.5176	10.7006	10.519	10.7914	10.6659	10.479	10.3848	10.7347	10.1977	10.4245	10.613	10.7783	10.6162	10.439	10.6374	10.3585	10.6374	10.6856	10.8222	10.634	10.6114	10.6321
APOBEC3G	9.56097	9.76463	9.94569	9.90723	9.70162	9.47695	9.57651	9.84082	9.37125	9.68504	9.39268	9.68602	10.0438	9.70162	10.0928	9.54106	9.34013	9.15436	9.82208	10.5535	9.67188	9.94184	10.0236	9.96833	10.0503	9.6138	9.21345	10.1704	9.5082	9.666	9.73868	10.3189	9.53593	9.28522	10.0556	9.5237	9.71076	9.76135	10.1977	9.64683	9.65723	9.83003	9.15716	9.88419	9.534	9.35678	8.9751	10.0676	9.81375
UBR4	10.5092	10.524	9.92964	9.69838	10.0438	10.0211	9.12017	10.6459	10.3189	10.2075	10.2734	9.74628	10.9404	10.4882	9.78736	9.92205	9.7529	10.4743	10.1951	9.96085	10.0701	9.78133	9.64998	10.5092	10.2943	10.6987	10.2886	10.2212	10.0033	10.4052	10.3802	10.363	9.91727	10.3288	10.5441	10.2322	10.0033	9.98901	10.2283	10.1774	10.6968	9.9621	10.5457	10.007	10.5848	10.3375	10.3	9.77794	10.3833
ZKSCAN1	9.8516	9.94947	10.2943	10.3802	10.3071	10.1761	10.1761	10.2706	10.3746	10.1217	10.1662	10.3488	9.98567	9.998	10.4185	9.50105	10.2734	9.88558	10.1317	9.93563	9.88678	10.1774	10.4882	9.25065	10.1345	9.89168	9.67068	10.0517	10.4082	9.916	10.0676	9.89528	10.4743	9.998	9.73426	10.323	10.5345	10.1636	9.98209	9.81731	10.1279	10.4581	10.1162	10.3361	9.916	9.91473	10.1279	9.90976	10.3687
WDR82	9.63521	9.65629	10.049	9.89289	9.72747	9.68504	9.40414	9.74858	9.97336	10.1202	9.4741	9.89528	9.70377	9.87832	9.88908	9.55157	10.0363	9.76244	9.6385	9.66717	9.64887	9.80792	9.61788	9.63643	10.0978	9.64683	9.98341	9.43719	10.1894	9.11553	9.28249	9.64265	9.80218	9.84566	9.82079	9.38395	10.2348	10.0783	10.0412	9.486	9.71307	9.94434	9.5188	9.81964	9.92964	9.81964	9.76913	9.66043	9.89289
CKLF	10.1786	10.3895	10.2858	10.6514	10.1704	10.5075	10.5345	10.1528	10.5816	10.3925	10.6692	10.866	10.3028	10.2019	10.217	10.4406	10.217	10.7914	9.84442	10.6497	10.9404	10.3405	10.2593	10.1503	10.613	10.4696	10.2033	10.2075	10.3433	10.3701	9.70272	9.97336	10.4019	10.4511	10.5748	10.7996	10.5207	10.2478	10.2407	10.2645	10.5393	10.5764	10.7023	10.2507	10.5994	10.8762	10.4496	10.4727	10.8102
SPARC	11.2606	9.61475	8.42281	10.2212	9.81731	10.6746	9.35862	10.0798	10.8142	10.826	9.97597	9.79528	10.4527	10.9643	10.7463	10.8599	9.01389	10.3104	9.16971	9.78859	9.57251	10.6303	10.011	11.0254	9.82668	10.7517	10.9316	10.4866	10.5489	10.442	10.6549	11.1807	10.1151	10.3882	10.2178	10.2116	9.19585	10.695	10.4199	10.6874	10.671	10.7387	11.2712	10.9019	10.9404	10.2102	10.3939	11.2661	10.5978
WDR1	10.4851	10.3189	9.77906	10.0287	10.0058	9.80792	10.3375	10.3728	10.2633	10.4648	10.1963	10.1747	9.89643	10.4108	10.1567	10.3515	9.67068	10.519	9.86132	9.83711	9.80218	10.4573	10.3772	10.333	10.4711	10.3728	10.0783	9.74737	10.1528	10.2577	10.2435	10.2212	10.0236	10.141	10.2322	9.94434	10.2493	10.0476	9.79649	10.36	10.5833	10.6549	10.2719	10.0451	10.4082	9.92205	10.1449	10.2157	10.3446
DENND2D	10.2392	10.1162	9.60651	9.64265	9.4538	9.83598	9.6086	10.0136	9.73868	9.74197	9.88799	9.55056	10.1957	9.84442	9.63521	9.49518	9.92486	9.38899	10.3986	9.71969	9.47887	9.76018	10.1031	10.0978	9.95946	10.1397	9.62191	10.0887	9.70496	9.36059	10.536	9.95814	10.1138	9.3059	9.80899	9.69063	9.60748	10.1202	9.70496	9.51778	10.0661	9.97717	9.71076	10.0223	9.58376	9.40718	9.13192	9.43905	9.64472
TNFAIP8L2	9.82668	10.1151	9.66284	9.7931	9.50105	9.89882	9.60965	9.83598	9.92205	10.2378	9.6593	9.5619	10.1043	10.1827	9.60027	10.0798	9.59567	10.0914	9.96457	9.96833	9.98672	9.57153	9.39085	10.1608	9.78979	10.3909	10.1582	9.86258	9.79414	9.93563	9.89882	10.0236	9.88799	10.1774	10.0451	9.72187	9.71643	9.89168	10.1623	9.97717	10.0463	9.42383	10.2102	9.94062	9.9621	9.85042	9.75774	9.59804	9.96457
GNG10	9.89039	10.4542	10.3315	10.2563	10.3882	10.8848	10.7347	10.0928	10.496	9.61788	10.887	10.5978	9.52987	9.65303	10.4271	10.4527	10.6968	10.5441	9.43402	10.3955	10.4851	10.0556	10.2858	9.08952	10.9982	9.58075	9.92333	10.6114	10.7387	10.9293	8.82828	9.19504	10.627	10.2116	9.5442	10.695	11.0254	9.79199	10.1937	10.5393	10.0965	10.1305	9.98096	10.1648	10.5698	10.949	10.9892	10.7874	10.4836
GMEB1	10.3488	10.4913	10.5864	10.7116	10.5345	10.1317	10.519	10.7273	10.4976	10.9574	10.1991	10.4108	10.5732	10.904	10.6179	10.4138	10.5092	10.5159	10.606	10.6569	10.4406	10.8824	10.613	10.6096	10.3543	10.5026	10.6839	10.5748	10.5407	10.1951	10.4944	10.8848	10.7745	10.5912	10.671	10.2816	10.6391	10.7649	10.641	10.4199	10.4096	9.93311	10.4711	10.7309	10.6642	10.3848	10.1292	10.2845	10.9099
PPIG	10.3559	10.634	10.5142	10.5008	10.6374	10.693	11.0597	10.5223	10.4711	10.5519	10.6077	10.601	10.7023	10.4913	10.7158	9.83933	11.0622	10.6374	10.6727	10.5816	10.4681	10.8408	10.4897	10.4096	10.4759	10.6231	10.4213	10.7554	10.3461	10.808	10.8428	10.5833	10.7554	10.3802	10.5682	10.7914	10.5092	10.601	10.5732	10.5377	10.5273	9.75904	10.7498	10.6321	10.2407	10.3175	10.5978	10.1018	10.3802
CCT6A	10.4082	10.3848	10.1786	10.2507	9.99294	10.0388	9.78736	10.1542	10.0325	10.4496	10.0621	9.90976	10.536	10.217	9.916	9.88908	10.2549	9.87348	10.4067	10.0596	10.283	10.1951	10.1841	10.1623	10.2523	10.4245	10.4542	10.4619	10.0438	9.9557	10.5601	10.4185	10.1528	9.98456	10.3474	10.0965	9.93191	10.2309	10.3059	10.3572	10.3245	10.1217	10.1202	10.2734	10.2046	9.93927	9.81731	9.82441	10.1517
SSR1	9.39999	10.2886	10.4743	10.3955	10.2734	9.93311	10.1305	10.5407	10.5345	10.8936	9.84318	10.141	10.5978	10.9099	10.2493	10.0159	10.1217	10.5633	10.6856	9.74858	9.88419	10.2493	9.84566	10.8762	10.1463	10.7935	10.3245	10.2102	10.6147	10.3418	10.8142	10.7591	10.3118	10.293	10.4436	10.5092	10.1254	10.7481	10.6785	9.73298	10.333	9.98672	10.4866	10.3833	10.613	10.3216	10.0376	9.59122	10.695
HINT1	10.0992	10.2776	10.0729	9.95814	10.0476	10.0921	9.91844	10.4315	10.007	10.2872	10.1124	9.8469	10.0914	10.3303	9.73766	9.80099	10.1937	9.61566	10.5176	9.84566	10.2087	10.3288	10.3971	9.74737	10.1675	9.76585	10.0836	9.80672	10.2185	9.7353	10.1138	9.92841	10.4301	9.53092	10.1385	10.1761	9.80562	9.97336	9.91727	10.3515	10.3133	10.0388	9.59804	10.1477	10.0363	10.0136	9.65105	9.76244	9.9557
NHP2L1	10.4711	10.3347	10.4213	10.1937	10.1292	10.206	9.4838	10.326	10.2943	10.1582	10.1731	10.0184	10.5848	10.2719	10.3816	10.1151	10.5223	9.97336	10.6821	10.3071	10.4527	10.3375	9.83479	10.5633	10.3044	10.4619	10.7765	10.5326	10.3543	10.0596	10.7687	10.4199	10.1254	10.1623	10.36	10.3161	10.283	10.4185	10.3543	10.2676	10.2776	10.1774	10.1098	10.6196	10.3848	10.0223	9.9001	9.81014	10.0824
CD37	9.67741	10.002	9.89528	9.97985	9.52772	9.4289	9.67296	10.2549	9.85765	10.4664	9.25837	9.66495	10.376	10.5682	9.63751	9.92841	9.63292	10.0148	10.0596	10.339	10.0325	9.77794	9.25646	10.6114	9.69158	10.3044	10.363	10.1799	10.1704	9.99294	10.4346	10.1648	9.9208	10.269	9.87714	9.93802	10.0248	10.4003	10.2606	9.87218	9.88195	9.55355	9.93802	10.0965	10.0874	9.86856	9.62533	9.51449	10.2762
C10orf54	10.5223	10.4108	9.5082	9.83117	9.70377	9.58163	9.5188	9.99543	10.1031	10.0609	9.98096	9.95946	10.6529	10.1162	9.70964	10.4805	9.32837	10.6569	9.45271	10.1162	10.03	9.52087	9.7669	10.2226	10.0688	10.6676	9.7931	10.0676	9.62425	10.4743	9.88558	9.97839	9.82208	10.2102	10.2523	9.36059	10.0701	9.96085	10.1827	10.0543	10.5897	10.1317	10.6642	9.94184	10.606	10.5425	10.2019	9.81964	10.2448
VAMP2	9.82079	10.1623	9.87348	10.1229	9.7085	9.666	9.79649	10.2157	10.1774	10.6569	9.70377	9.81491	10.4096	10.3488	9.84082	10.1582	9.73766	10.0084	10.011	10.3288	9.68393	9.9343	9.80672	10.4711	10.1202	10.2985	10.0874	10.1385	10.3687	9.93191	10.3216	10.1371	10.0978	10.0756	9.80099	9.7736	10.1747	10.1554	10.3816	9.71076	10.1881	10.0197	10.2269	10.0261	10.3644	10.0556	9.93191	9.53495	10.1254
ZFAND6	10.6162	10.6785	10.9121	10.9426	10.6589	10.4406	10.826	10.8803	11.168	10.866	10.7252	10.9574	11.0029	11.1626	10.8344	10.8848	10.7668	11.0982	10.7252	10.5714	10.5377	10.7216	10.5764	10.7095	10.6096	10.9643	10.8241	10.985	10.8913	10.7309	11.1405	11.0163	10.7059	10.9316	10.7139	10.6196	10.6114	11.168	10.9734	10.782	10.7975	10.704	10.8448	10.5109	10.9426	10.866	10.8102	10.5519	10.9553
LAMP2	10.0376	10.0325	9.95078	10.0313	9.5218	9.88077	9.84442	9.68712	10.1542	10.0261	10.1827	10.5633	9.81856	9.39578	9.81375	9.9917	9.77024	10.1908	8.65956	10.323	9.94312	9.60132	9.93681	9.57552	10.3833	9.88303	9.80218	9.51146	9.83346	9.88908	9.04072	9.3275	9.69721	10.1977	9.52663	9.93311	10.2309	9.76585	10.2269	10.0636	10.4138	10.4185	10.1241	9.74197	10.1111	10.1827	10.1528	9.93563	10.262
POGZ	10.1855	10.6044	10.479	10.4774	10.4527	10.4836	10.5801	10.4589	10.7687	10.353	10.6114	10.2549	10.2283	10.2762	10.4229	9.99045	10.6626	10.326	10.8365	10.4866	10.6529	10.4511	10.7935	10.4774	10.5848	10.4927	10.6785	10.6196	10.6044	10.353	10.6391	10.613	10.5441	10.4376	10.3715	10.763	10.3446	10.555	10.4481	10.1608	10.445	10.7517	10.5159	10.3543	10.4436	10.4138	10.3361	10.4851	10.2886
CNOT6L	9.7353	10.2435	10.4774	10.3161	10.8762	10.4743	10.8037	10.2783	10.0701	9.85288	10.3375	10.03	10.1623	10.4633	10.7481	10.5764	10.7328	9.88303	10.536	10.1517	10.5782	10.3133	10.5567	9.78736	10.6044	9.60965	10.3315	10.4301	10.29	9.966	10.2212	10.1716	10.4199	10.0676	10.2212	10.2633	10.3028	10.2719	9.916	10.3833	9.916	10.3955	9.79414	10.2957	9.79762	10.2157	10.1241	10.0992	10.0236
NACC2	10.4003	10.5833	10.2536	10.1064	10.5698	10.4152	10.3866	10.3375	10.0211	10.5502	10.4743	10.7158	10.3955	10.1031	10.5714	10.1189	10.2185	10.3089	9.947	10.2661	10.6765	10.2845	10.2309	10.1385	10.326	10.555	9.86016	9.83933	10.3315	10.5748	9.71307	10.1317	10.4436	10.6497	10.1799	10.5864	10.6746	9.90723	10.4122	10.3	10.094	10.3446	10.3728	10.3503	10.4096	10.2971	10.6727	10.0058	10.5008
FBXO11	10.1669	10.4346	10.519	10.2916	10.3559	10.4122	10.6114	10.5176	10.1436	10.0928	10.4805	10.6894	9.998	10.353	10.3833	10.3347	10.496	10.4108	10.4619	10.4436	10.5748	10.3089	10.3461	10.0058	10.283	10.0261	10.4648	10.3772	10.4036	10.1422	10.5879	10.094	10.3925	10.3615	10.2606	10.5833	10.2448	10.3986	10.4696	10.601	10.2478	10.2957	10.3986	10.2392	10.2943	10.4052	10.1867	10.0729	10.3
WHAMM	10.3955	10.1827	10.3882	10.3848	10.479	10.0901	10.2523	10.6096	9.97717	10.2226	10.0261	10.3104	10.3118	10.5257	10.4805	9.88303	10.2157	9.89289	10.8428	10.2507	9.8004	10.4927	10.3474	10.3118	10.1503	10.0881	10.1317	10.2295	10.1285	9.95448	10.4229	10.293	10.3288	10.1799	10.1937	10.4082	10.4185	10.149	10.1991	9.86856	9.86132	10.2348	10.3615	10.4108	10.1397	9.92964	9.74511	10.0363	10.3361
SNX18	9.49795	10.1669	10.5109	9.5237	10.7874	10.887	11.1831	10.2493	9.81491	9.44098	10.7668	10.826	9.4227	9.55778	10.7498	9.93802	9.947	9.73646	10.0399	10.0171	10.8344	10.149	10.7291	9.41348	10.6427	8.91967	9.75523	10.333	10.1977	10.7996	9.08779	9.88908	10.6096	10.1463	9.62191	10.6839	10.9	9.40518	9.93084	10.7074	9.36937	10.2392	9.51246	10.4573	9.66385	10.6529	10.8408	9.90585	10.3118
EIF2AK2	9.9721	10.3245	10.8824	11.4795	10.3543	10.5207	10.2075	10.5377	10.7116	10.2493	10.0756	11.1076	10.0887	10.4019	10.2816	10.9205	10.1951	11.0369	10.1189	11.8381	10.2046	10.2985	10.4052	10.3189	10.4527	10.1018	10.3461	10.5041	10.6765	10.1867	10.367	10.323	10.2523	10.6077	10.2845	9.91965	10.0756	10.6077	10.4436	10.3303	10.6459	11.2107	10.1963	9.99933	10.5928	10.8848	10.5109	11.349	10.519
C16orf72	10.1292	10.6213	10.3161	10.1266	9.94184	10.6391	10.4866	10.0676	10.4122	9.90349	10.7366	10.5848	10.3446	10.3728	10.3418	10.7347	10.4882	10.864	10.1881	10.1217	10.445	10.3202	9.80792	10.4108	10.5059	10.4913	10.2407	10.5291	10.1397	10.6147	10.5748	10.1881	10.1623	10.555	10.4329	10.9404	10.0887	10.2762	10.3866	10.5714	10.5142	10.4329	10.5075	10.2295	10.4589	10.4496	10.695	10.0701	10.1747
ELOVL5	9.23868	9.51778	10.4605	10.2816	10.1908	10.326	10.5928	9.59239	10.1331	9.63643	10.1331	10.5879	9.23213	9.63186	10.4897	9.42071	10.4003	9.84442	9.42569	10.2212	10.0901	10.1202	10.3405	9.32456	9.96833	9.3199	9.72858	9.8673	10.4285	9.99543	9.05461	9.45271	10.0337	10.0184	9.46699	10.2075	10.6077	9.88303	9.51984	9.74956	9.29102	9.87218	9.80562	10.3059	9.86016	10.0463	10.5257	10.6077	10.269
MOB1A	9.78736	9.75656	10.4185	10.1111	10.224	10.2212	10.0887	10.0046	9.87218	9.82079	10.2226	10.4589	9.65105	9.93563	10.3559	10.1217	10.3543	9.93084	10.0812	9.98672	10.2364	10.2269	9.85288	9.81134	10.0451	9.56507	10.2734	10.3189	10.2523	9.92486	9.44386	9.91231	10.0824	10.333	9.91098	9.97597	10.3089	10.0463	10.1031	9.80321	9.70377	9.89766	9.64265	10.2226	10.0756	9.98209	10.4329	10.3418	9.83003
NAIP	9.83479	10.7139	10.2478	9.7085	9.93084	10.6114	10.2198	10.057	10.5748	8.48393	10.7856	9.88678	9.64779	10.1005	10.2577	10.4108	9.92596	11.0007	10.0463	10.1229	9.52275	9.8469	9.97717	10.0084	9.38211	10.3175	10.1229	10.3955	10.6659	11.1053	9.65203	10.3161	10.3615	11.0909	10.0046	10.4851	10.1397	10.1716	10.217	10.2719	10.5026	9.60232	11.1174	9.75774	10.4481	9.58909	10.2102	10.0621	9.70061
BAG6	10.0412	9.41348	8.70887	9.18624	9.42071	9.26136	8.7103	9.61886	9.79084	9.72967	8.932	8.72933	10.053	9.69949	8.99187	10.002	8.35218	9.79084	9.73868	9.4538	8.98047	9.34908	9.38395	10.2143	9.62952	10.1867	9.90839	9.92205	9.58376	10.1827	10.0783	9.84807	9.1357	9.58075	10.2198	8.90012	9.11275	9.36639	9.6406	9.80445	10.0928	9.25359	9.61788	9.73766	9.66043	9.69282	9.79414	9.87951	9.4579
CSTB	9.59025	9.92333	9.40935	9.59122	9.55885	9.57552	9.39792	9.54004	9.79199	9.7353	9.52663	9.51778	10.0325	10.0148	9.45993	9.84807	9.48711	10.0965	9.74197	9.93927	9.95203	9.80445	9.65203	9.99684	9.68504	9.94947	10.0197	9.55885	9.38998	9.94569	9.56097	10.0965	9.56926	9.90585	9.91844	9.49518	9.69721	9.71736	10.1217	9.88419	9.95078	9.35115	9.86016	9.75191	9.88303	9.58806	9.28249	9.29763	9.69397
OGFRL1	10.0399	10.3315	10.8535	9.92709	10.9689	10.8557	11.0369	9.74737	10.3816	9.49995	10.864	11.1733	9.57851	9.61937	10.7328	10.2485	10.8493	10.2886	9.74511	10.1292	10.8976	10.0861	10.4759	9.10543	10.4406	9.11743	9.37918	10.2129	10.3405	10.3895	8.35606	9.46088	10.4836	10.4122	9.63751	10.6321	11.0436	9.57651	9.78025	10.4527	9.38114	10.2448	10.2075	10.3133	10.1731	10.5879	11.3685	10.3986	10.2435
APP	10.1608	10.0978	10.2661	10.5897	10.3895	10.1774	9.95814	10.5897	10.4882	10.6626	9.85639	10.2116	10.03	10.5714	10.2957	10.035	10.1554	9.98209	9.86614	10.0701	9.97032	10.2157	10.6114	9.35011	10.2872	10.0287	10.4122	9.97597	10.596	9.83003	10.0159	10.3701	10.4589	10.077	10.0211	9.74858	10.2593	10.3882	10.1716	10.3488	10.5326	10.445	10.2916	10.4213	10.4527	10.641	10.3245	10.2734	10.7894
USP3	10.3909	10.2109	10.1675	9.76135	9.97839	10.1175	10.0438	10.3315	10.2957	9.9621	10.1799	10.2776	10.4681	10.0313	9.96457	9.66495	10.0676	10.376	10.3161	10.0426	10.2734	10.269	9.85639	10.4727	10.0756	10.5092	10.141	10.0287	10.0798	10.0965	10.2943	10.279	9.98672	10.479	10.224	10.269	10.1636	9.8493	9.92596	10.057	10.1827	9.74956	10.4557	10.363	10.3787	10.1385	10.141	9.75523	10.0874
SOCS3	10.3118	10.4229	9.93563	10.439	10.0098	10.8956	10.2577	10.3715	10.3543	10.0197	10.7059	10.1279	10.0476	10.2645	10.1189	10.9293	9.91727	10.1595	9.76355	10.2226	10.0688	9.91473	10.5377	10.0812	10.3728	10.0661	10.4003	10.1005	10.6442	11.023	9.81134	9.73179	10.4467	9.53788	10.141	10.1175	10.9185	10.3028	10.704	10.4633	10.634	10.6839	10.1385	10.0855	10.3245	11.0096	10.1937	10.3104	10.5833
TNRC6A	10.1567	10.7498	10.496	10.641	10.1229	10.4019	10.9444	11.2735	10.4511	11.0794	10.1675	10.4301	11.0185	11.0597	10.8037	10.9689	10.818	10.627	11.1274	10.7023	10.9444	11.0369	10.2295	11.1326	10.4481	10.7612	10.8493	10.8936	10.6096	10.5633	11.346	11.0746	10.8742	10.5345	10.7006	11.1149	10.4436	10.9937	10.9534	10.9205	10.5308	10.2322	11.0958	10.9534	10.6162	10.887	10.2198	9.37313	10.9274
LOC93622	10.3405	10.4436	10.5125	10.2549	10.4944	10.4711	10.439	10.363	10.0649	10.206	10.2019	10.2985	10.0517	10.4036	10.5393	10.0824	10.6874	9.61159	10.7975	10.0148	10.1731	10.6231	10.7612	10.5601	9.91473	10.1731	10.4052	10.3148	10.4067	10.035	10.6476	10.439	10.6162	9.90349	10.1292	10.7874	10.4152	10.524	10.0661	10.2019	10.0742	10.2802	10.2593	10.5457	10.0848	10.1503	9.7669	10.1175	10.1977
PRKAR1A	9.60132	9.46293	10.4805	10.2645	10.6514	10.4329	10.7023	9.84566	10.077	9.72747	10.2364	10.6659	9.09521	9.68943	10.5666	9.78495	10.3895	9.89882	9.47107	9.81014	10.3572	10.0399	10.4805	9.34407	10.3148	8.61915	9.7353	9.83479	10.5393	9.96457	8.68626	9.55251	9.95203	10.0033	9.37313	10.0928	10.6785	9.82784	9.69838	9.97839	9.18361	10.3014	9.67068	10.2019	9.90349	10.5944	10.6746	10.6288	10.3787
MEGF9	9.58163	9.82901	9.57344	9.84198	9.83933	9.9557	10.596	9.99422	9.90723	10.0007	10.2033	10.5026	10.1542	9.59804	9.54945	10.0861	9.73298	10.7591	9.2622	9.98341	10.4213	9.59687	9.06976	10.0701	9.82901	10.2683	9.38494	10.2536	10.1098	10.2212	9.56293	9.61788	9.90232	10.5008	10.323	10.4527	10.077	9.88908	9.84198	10.049	9.98096	9.39999	10.4152	9.81261	10.3585	10.1963	10.5092	10.0007	10.1675
EIF3D	9.86856	9.77794	9.35761	9.4701	9.5442	9.64358	9.32084	9.35678	9.39169	9.95316	9.4701	9.10543	9.67509	9.7736	9.24607	9.33907	9.43402	9.42999	10.0136	9.79084	9.66834	9.4902	9.54629	9.98209	9.4155	9.97336	9.78369	9.68181	9.58492	9.486	9.70964	9.76244	9.71969	9.61265	9.78369	9.00317	9.48815	9.62092	9.68602	9.62952	9.78979	9.12724	9.68602	9.77794	9.41146	9.3199	9.21999	9.04256	9.70272
HSPA9	10.0848	9.98209	10.2916	9.97091	9.99422	10.1292	10.0248	9.77694	9.84318	10.1675	9.7758	9.94062	9.4902	10.0184	10.094	9.81261	10.4511	9.4538	10.3701	10.1582	10.1229	10.3687	10.5207	9.89415	10.0046	9.57153	9.88799	10.0688	10.1229	9.65105	9.56507	10.1662	10.283	9.5082	9.81856	10.0399	10.0363	10.1189	9.7669	10.0798	9.95814	9.54524	9.55355	10.3347	9.58806	9.83829	9.36842	10.035	9.93927
RFWD2	10.2971	10.2816	9.96085	9.82901	10.2046	10.323	10.3474	9.74087	10.1595	9.75656	10.6894	10.1774	10.0399	9.80321	9.89643	10.4199	10.2269	10.445	9.98341	9.93084	9.99933	9.98672	10.1005	10.0223	10.5308	10.0046	9.78736	10.3028	10.0058	10.5601	9.90723	9.9557	10.0716	10.601	10.0363	10.2269	9.99294	9.93563	9.86856	9.94312	10.6727	10.479	10.0688	9.89415	9.89168	10.4467	10.4519	10.5407	9.99294
PDE7A	9.9621	10.1385	10.6727	10.4836	10.671	10.3986	10.2289	9.96973	10.536	9.40826	10.7914	10.5864	9.76585	9.67952	11.0622	9.34013	10.949	9.64165	10.5159	9.89415	10.4481	10.4096	10.3701	9.48138	10.3715	9.25891	10.2462	10.3608	10.8579	9.75071	10.3446	9.75656	10.3572	9.69618	9.74413	10.5879	10.7914	10.5273	9.77024	10.0388	9.59687	10.6608	10.1266	10.5698	9.78025	10.5308	10.0676	10.2336	10.1018
HIST1H2BK	9.51778	9.33311	9.145	10.0223	9.29939	9.11743	9.19863	10.1317	9.77694	10.0701	9.16397	9.78736	9.43719	9.96337	9.19674	10.0556	9.00595	10.8322	8.5702	10.3044	9.49902	9.65105	9.15148	9.65303	9.84082	9.45671	10.0007	9.81134	9.82784	9.04452	9.06434	9.31341	9.06707	9.80218	9.69397	8.84236	9.44098	10.2116	10.0261	9.85288	9.59911	9.67188	10.3418	9.74413	9.95814	9.90475	9.9208	9.99543	9.66834
RAF1	10.0388	10.1517	9.35011	9.37815	9.497	9.83711	10.0084	9.5134	9.99294	9.64998	10.0412	10.0123	9.97717	9.50929	9.55567	9.67952	9.74737	10.2802	9.21999	9.67952	9.74413	9.49124	9.38795	9.78259	9.86856	10.1111	9.52879	9.91965	10.0098	10.0661	9.73238	9.6055	9.58376	10.094	9.49902	9.80321	9.80321	9.47887	9.90475	9.81491	9.95316	9.73766	10.057	9.65408	9.91727	9.75401	9.9721	9.80218	9.723
RBM6	9.53495	10.3746	10.0596	10.6821	10.1266	9.82313	10.0836	11.1553	10.7463	10.8848	9.96457	10.279	10.7481	10.9361	10.0812	10.0287	9.77794	10.1436	10.4711	10.1463	9.916	10.0914	10.4664	10.077	10.3315	10.6692	10.2593	10.3787	10.782	10.1371	10.7387	10.6589	10.4496	10.3687	10.7074	8.9751	10.3433	10.5593	10.6114	10.1841	10.4727	9.60651	10.5377	10.5944	10.7252	10.3687	10.3189	9.65515	10.7498
TPMT	10.1031	10.1202	10.5782	10.5159	10.6497	10.3446	10.1991	10.2719	10.3202	10.6052	10.2536	10.5618	10.2448	10.479	10.4527	10.3118	10.2577	10.2185	10.4138	10.2577	10.3418	10.7095	10.323	9.98456	10.5714	9.98672	10.6727	10.326	10.4019	10.1881	10.4271	10.4557	10.2075	10.3488	10.3104	9.86258	10.1716	10.5535	10.36	10.4229	10.4573	10.5682	10.0476	10.0621	10.6459	10.3189	10.4619	10.524	10.3315
IL16	10.2858	10.0861	9.22648	9.41441	9.37918	9.51246	9.36162	9.6593	9.50929	9.82208	9.65408	9.29571	9.94569	9.71643	9.41039	9.81856	9.34812	9.70732	9.73079	9.69158	9.3059	9.52772	9.58376	9.92486	9.65723	10.2348	9.6385	9.71842	9.59804	10.0159	9.85889	9.86132	9.78259	9.7758	9.54004	9.4741	9.58163	9.6617	9.89289	9.56293	9.93927	9.68826	9.88195	9.8469	9.87951	9.19771	9.26902	9.2097	9.89643
RABGAP1L	10.0159	9.86132	10.6303	10.4019	10.763	10.363	10.3189	9.38114	10.3461	9.75774	10.2075	10.524	10.323	9.78259	10.4376	9.94184	10.8102	9.95448	10.1043	10.4527	10.7801	10.4245	10.3895	10.0098	10.1397	9.80899	10.3657	10.217	10.3657	10.4257	9.47107	9.56926	9.68826	10.2087	10.1463	10.2886	10.5816	9.83711	10.094	10.4774	9.61066	10.2336	9.70609	10.0337	9.74737	10.3071	10.5714	10.695	10.2734
SPPL2A	9.94828	9.92709	10.7309	10.3746	10.5026	10.5026	10.6288	9.91844	10.0729	9.79528	10.2462	10.4271	9.55056	9.95078	10.496	9.73766	10.5833	10.2762	10.1449	10.1977	10.5944	10.3986	10.4213	9.80899	9.81491	9.71189	10.0978	10.2706	9.93802	10.2802	9.81261	10.353	10.0676	10.5519	10.0517	10.5801	10.3245	10.1345	10.224	10.0412	9.57153	9.86614	10.2336	10.4557	10.1317	10.035	10.3585	10.818	10.1331
TXNL1	10.2336	10.0399	10.0636	9.75774	9.79414	9.92841	9.966	9.88558	9.79528	10.0058	9.85042	9.99684	9.83479	9.95814	9.77906	9.98567	10.0848	9.78259	10.0098	9.916	10.149	10.0007	9.95448	10.0556	10.0517	9.7736	10.1542	10.035	9.80562	9.947	9.91098	9.57651	10.2129	9.75191	9.97717	10.1018	10.0136	10.0171	10.0688	10.3245	10.1908	10.0363	9.85042	10.323	9.80792	9.91844	9.87951	10.353	9.95814
DYNLL1	9.85765	9.32172	9.93311	9.61066	9.59122	9.58075	9.28919	9.947	9.48921	9.998	9.19166	9.53495	9.30126	9.93311	9.5237	9.92964	9.4227	9.40826	9.43719	9.83933	9.76244	9.65303	9.52559	9.7353	9.70964	9.68943	10.2645	9.78025	9.48486	9.39085	9.54738	9.77694	9.63186	9.43298	10.1151	9.1827	9.5619	9.96973	9.83711	10.2143	9.74197	9.34308	9.65723	9.80562	9.78495	9.51449	9.54629	9.79199	9.59567
TLR4	10.269	10.5407	10.5732	10.3175	10.9553	10.7668	11.4013	9.91727	10.9338	9.98567	11.1501	11.3301	10.0223	10.5223	10.8719	10.5109	10.9059	11.1733	9.81134	10.6821	10.5666	10.4557	10.5618	10.5326	10.7765	10.2706	10.2816	10.2916	10.8408	10.8535	9.73079	10.5502	10.6391	10.7481	10.5618	10.5457	9.98672	10.5944	10.3021	10.613	10.323	10.5207	10.5897	10.0325	10.4573	10.4511	10.9597	10.5125	10.3418
DGCR2	10.262	10.0928	9.69511	10.0661	9.53204	9.76018	9.52987	9.85288	10.1175	10.36	9.61265	9.93084	10.2143	10.2075	9.61265	10.1813	9.65629	10.7554	9.51778	9.53907	9.73868	9.8673	9.79877	10.1043	10.0033	10.1991	9.98096	9.74197	10.0636	9.7931	9.62952	9.85765	9.91231	10.0248	10.1951	9.79528	9.75656	10.0742	9.75904	9.61159	10.4036	10.0543	10.2256	9.66495	10.4019	10.2378	9.84442	9.6055	10.2802
EBP	9.7085	9.69158	9.69063	9.94828	9.61566	9.76585	10.002	9.86969	9.47306	10.0978	9.27466	9.71076	10.3059	10.2563	10.1241	10.007	9.45993	9.54216	10.4443	10.1436	10.0376	10.141	9.53092	10.6162	9.57447	10.4271	9.92205	10.1867	9.6307	9.87348	10.6911	10.6288	9.71307	9.96973	10.5801	9.88195	9.71412	9.84082	10.4251	9.77143	9.61475	9.14125	10.2957	10.3028	9.90723	9.29303	9.48815	9.43298	9.74413
RHOG	9.87477	9.78025	8.9372	9.43113	8.7007	9.12107	8.81913	9.25265	9.79877	9.84198	9.25065	8.97329	9.99933	9.62425	8.56157	10.1111	8.67458	10.0824	8.61915	9.63186	9.36162	8.96285	9.40302	9.91098	9.76913	10.1124	9.47509	9.28249	9.21452	9.62628	9.30878	9.29303	9.26407	9.82313	9.83829	9.22458	9.15835	9.52087	9.65515	9.21244	10.2046	10.1704	9.42479	9.30039	10.0952	9.40618	9.27466	9.42679	9.61886
DEF6	9.75523	9.78979	9.02183	9.37918	8.79522	9.04158	8.98657	9.70496	9.59025	9.7758	9.31428	8.98409	9.52663	9.82901	8.6761	9.44696	9.01576	9.62533	8.85384	9.0121	9.12197	9.13844	9.43814	9.49995	9.64887	9.79762	9.29391	9.09051	9.33614	9.42383	9.40935	9.38211	9.2967	9.35297	9.33206	9.1907	8.90783	9.39473	9.29486	8.89805	10.1083	9.71969	9.46505	9.33122	9.8493	9.35395	9.30878	8.95905	9.62425
MDC1	10.6874	10.262	10.5682	10.6179	10.818	10.4257	10.5489	10.7727	10.4185	10.5801	10.4759	10.2075	10.5377	10.5879	10.7407	10.2019	10.8057	9.97597	10.8742	10.3433	10.4003	10.5682	10.9871	9.93802	10.5109	10.1636	10.3644	10.4346	10.704	10.1111	10.7445	10.7059	10.7023	9.93681	10.3	10.8162	10.6676	10.4882	10.5912	10.2336	10.5714	10.6911	10.4976	10.634	10.0688	10.1799	9.71842	10.2212	10.5092
UHMK1	10.1503	10.4589	10.7536	10.2776	10.808	10.4633	10.864	10.3175	9.97839	9.96337	10.7425	10.4927	10.1385	10.4376	10.8298	10.5026	10.9205	10.1636	10.9316	10.4315	10.7309	10.6549	10.3585	10.3728	10.0007	9.95814	10.5308	10.7801	10.2593	10.524	10.7273	10.5425	10.2378	10.4944	10.5377	11.0936	10.2295	10.5407	10.1279	10.6642	9.57552	10.2364	10.1608	10.4619	10.1254	10.1151	10.339	10.3275	9.75904
XPNPEP1	10.7425	10.1567	10.4633	10.4213	10.3909	10.3059	10.0676	10.8428	10.4257	10.782	10.2129	10.4019	10.3405	10.4851	10.4511	10.4511	9.90585	9.9343	10.5326	10.5601	10.094	10.693	10.7059	10.5291	10.5816	10.5666	10.6391	10.2309	10.4573	10.1841	10.3488	10.5584	10.363	10.2407	10.3772	10.262	10.3909	10.7179	10.6987	10.7366	10.8891	10.7425	10.4185	10.4633	10.7273	10.5502	10.053	10.6026	10.818
WSB1	9.5237	10.0636	10.1266	10.3474	9.88195	9.99294	10.2858	10.1827	10.1799	10.0742	10.2407	10.4633	9.98672	10.141	10.224	9.28249	10.0184	10.2348	9.87218	10.217	10.206	9.6593	10.1675	9.60452	9.53788	9.86016	9.79199	9.9721	10.2493	10.0874	9.67188	9.8469	9.77259	10.0824	10.0388	10.3275	10.2886	9.98209	9.72967	10.0476	9.78495	10.1345	10.1217	9.85288	10.1229	10.2661	10.1385	10.1951	10.5273
TRAFD1	10.4271	10.1449	10.3925	10.6288	10.0412	10.1636	9.44098	10.3288	10.4774	10.1855	10.2157	10.4759	10.3133	10.1503	10.4036	10.5666	10.3275	10.555	9.69397	11.2287	10.4927	10.3715	10.0596	10.4648	10.3882	10.3816	10.3148	10.1582	10.376	10.1266	9.90475	10.1202	9.94947	10.7139	10.2087	10.0543	10.367	10.3644	10.323	10.1305	10.2309	10.5584	10.367	10.0517	10.6442	10.5291	9.96973	11.3301	10.4681
SPCS2	10.1648	9.66043	10.4944	10.0098	10.1623	9.99422	9.96727	10.1716	10.0742	9.96973	10.1951	10.0716	9.67629	9.81375	10.2256	9.88419	10.3154	9.86016	9.93311	9.98901	10.339	10.0729	10.0556	9.71969	10.0914	9.52559	9.94434	10.0901	10.1477	9.55778	9.88678	9.66952	9.76355	9.92964	9.78606	10.002	10.3474	10.1528	10.1894	10.2796	9.75774	10.1031	9.59239	10.3375	10.0661	10.0007	10.0661	10.3245	10.0274
PHF2	10.0621	9.87218	10.4036	10.4096	10.4648	10.4315	10.2549	9.86132	10.2971	10.0914	10.293	10.6213	9.50301	10.1731	10.5326	9.63292	10.2858	10.1305	9.86494	9.32925	10.0676	10.4019	10.2676	10.1436	10.3446	9.75774	10.002	9.78606	10.2322	9.98567	9.93563	10.2957	10.1279	10.2606	9.76802	9.95814	10.3715	10.1774	10.0248	9.24329	9.71842	10.5879	10.1761	9.72638	10.0992	10.2269	10.2985	10.1648	9.97839
SRSF6	9.49995	9.9917	9.8759	9.89039	10.0033	9.88678	10.1436	9.7669	9.70732	9.95689	9.60651	9.72081	9.74737	9.26046	9.72528	9.1034	10.3245	9.2622	10.0609	9.70162	9.84566	10.2462	10.2462	9.54106	9.73766	9.60651	9.62738	9.75401	9.84198	9.35958	9.29939	9.78259	10.0701	9.16206	10.0261	10.1397	9.76135	9.74197	9.4227	9.85042	9.43402	9.37815	9.62309	9.88558	9.38795	9.54216	9.77794	9.92964	9.85889
SERBP1	10.6894	10.8202	10.6589	10.4185	10.6626	10.3133	10.3728	10.7572	10.4805	10.1371	10.4882	10.2943	10.5748	10.7705	10.6569	10.4711	10.7023	10.5801	11.0482	10.5764	10.479	10.7687	10.6303	10.9404	10.4605	10.7234	10.7347	10.808	10.4376	10.3	11.2926	10.9293	10.7765	10.519	10.6459	10.5345	9.83479	10.8824	10.6626	10.763	10.8222	10.4605	10.4376	10.4122	10.3543	10.5732	10.4003	10.1477	10.0337
LUC7L3	10.3133	10.2129	10.8389	10.5075	10.5764	10.8017	10.8493	10.3	10.1279	10.0503	10.7197	10.7006	9.90723	9.86374	10.6321	9.8673	11.023	9.86614	10.5474	10.2645	10.6303	10.627	10.704	9.52469	10.1279	9.87832	10.1463	10.353	10.367	10.094	10.0848	10.0274	10.6968	9.88799	10.0223	10.4696	10.5326	10.2378	10.0211	10.4992	10.0517	10.442	10.3361	10.496	10.0621	9.97091	10.2087	10.625	10.2392
CYTH4	10.0287	10.224	9.2115	9.46799	9.11553	9.67509	9.10991	9.34618	9.76018	9.92841	9.67405	9.28722	9.94828	9.97717	8.90096	10.2507	8.98136	9.87218	9.30878	9.91231	9.32548	9.2415	9.45671	9.92709	9.74956	10.1704	9.52469	9.57344	9.49518	10.2816	9.57044	9.56611	9.74511	9.83346	9.77794	9.43298	9.56731	9.49332	10.0451	9.51567	10.3148	9.66385	9.99422	9.27039	9.96085	9.57552	9.72747	9.40302	9.91344
NBR1	9.52772	9.85639	10.2005	10.0928	10.217	10.2776	10.1636	9.58599	9.99543	9.74413	10.1774	10.4185	9.70609	9.60232	9.9917	9.52275	10.3175	10.0274	10.0363	9.96337	10.0952	10.0695	10.1058	9.80792	9.89643	9.66284	9.62479	9.76244	9.96833	10.1449	9.68943	9.6307	9.89039	10.1422	9.57651	9.86374	10.293	9.61066	9.54216	9.94828	9.49124	9.62191	10.0451	10.279	9.88419	9.75191	10.1189	10.4271	10.0716
NARS	9.92596	10.035	10.2676	9.88799	10.1774	10.0184	9.81607	10.169	9.73988	10.0848	10.1031	10.2198	9.6055	9.85288	10.1477	9.22259	10.1371	9.51984	9.83117	10.0783	10.3059	10.1217	10.1623	9.49747	10.1083	9.65829	9.99294	9.72134	10.1463	9.497	9.43298	9.74511	10.0476	9.9747	9.82441	9.88419	10.2478	10.107	9.98567	10.5994	9.76244	10.0688	9.58492	10.2593	9.77794	10.1292	10.1731	10.0211	10.1043
EHD1	9.98567	10.3559	9.27466	9.71643	9.54004	9.72967	9.94062	10.2269	10.2593	10.2957	9.91965	9.73179	10.7158	10.2143	9.57153	10.5732	9.38114	10.4897	10.1385	10.1636	9.92486	10.007	9.56401	10.5978	9.916	10.7856	10.0399	10.3361	9.82668	10.5944	10.4681	10.2719	10.0033	10.2019	10.367	10.0583	9.91965	9.99045	10.4605	9.534	10.4257	9.65723	10.8202	9.947	10.3014	9.95316	9.80445	9.98567	10.3644
CR1	9.66284	10.1058	9.95316	10.2185	9.87951	10.5223	10.5075	10.695	10.1951	9.83479	10.4082	10.6514	9.74197	9.86494	9.76018	10.1371	10.0992	10.269	9.41441	9.89528	10.1991	9.78979	10.5489	9.09051	10.7252	9.96727	9.8516	10.1731	10.3175	10.2706	8.5631	9.62533	10.4944	10.1266	9.87477	9.87218	10.6213	10.3543	10.1922	10.5273	10.2872	10.5125	10.049	10.1031	10.2816	10.6162	10.5782	9.90349	10.6821
CAT	10.0503	9.2115	9.97091	9.99684	10.1005	10.4821	9.87832	9.54629	9.4701	9.34712	10.1397	9.85765	9.42569	9.64265	10.0701	10.4851	9.75904	9.88678	9.52514	9.21808	10.3028	9.88678	9.73646	9.57153	9.91344	9.36738	9.87348	9.72417	9.65303	9.65303	8.85137	9.71736	9.47306	10.0084	9.60027	9.98209	9.22359	9.22734	9.72081	9.33524	9.92333	10.439	9.78606	9.08239	9.52987	10.2563	9.92709	9.70732	9.66952
TLR2	9.60339	10.0621	9.85639	9.84807	8.90012	9.77794	9.20873	9.06707	9.32172	9.66385	9.83829	10.3909	9.6617	9.39999	9.39683	9.87218	9.41652	10.6096	9.24711	9.80792	9.79649	9.45896	9.32925	9.65515	9.23766	9.78606	9.49518	9.64577	9.16017	9.95203	9.33122	9.60132	10.0123	10.496	10.0661	9.9747	9.88303	9.71842	9.66717	10.1881	10.0136	9.2415	10.2226	9.7085	10.2748	9.83479	10.3772	9.6385	9.51829
SBF1	10.3	10.4633	9.74087	9.83346	9.71189	9.83117	10.0363	10.2872	9.95814	10.4152	10.0084	9.8493	10.5109	10.1716	10.0261	10.2005	9.82901	9.99294	10.03	9.91098	9.96085	10.0661	10.0337	10.4019	10.1623	10.4944	9.95814	10.363	9.80099	10.6839	10.6608	10.3986	10.0812	10.4301	9.97839	10.0503	9.90475	10.0046	10.2198	9.72858	10.1582	10.0824	10.5748	10.1018	10.3044	9.66227	9.93084	9.67741	10.0543
BCAP31	10.0874	9.82208	9.50929	9.6617	9.24425	9.38694	9.11743	9.72081	9.97985	9.91844	9.78859	9.70609	10.0058	10.1908	9.47306	10.141	9.4155	10.057	9.5946	9.65105	9.70272	9.45177	9.50404	10.206	10.0165	10.3104	9.80792	9.7998	9.4902	9.90124	9.8708	9.7529	9.75774	9.90232	10.1542	9.18707	9.70272	9.77467	9.93927	9.42479	10.1662	10.0716	10.2295	9.6138	10.0223	9.88678	9.54216	9.42789	9.88799
EIF4E2	10.1716	9.998	9.40414	9.31071	9.51038	9.38494	9.1008	9.5619	9.53092	9.8493	9.71643	9.30313	9.91965	9.666	9.30411	9.64415	9.23213	9.998	9.43814	9.70272	9.8004	9.38899	9.38494	10.2645	9.77024	10.3189	9.8493	9.6406	9.35862	9.72081	9.73766	9.68393	9.39085	9.86016	9.8256	9.61566	9.34618	9.59567	9.9343	9.62309	9.63186	9.68281	9.82901	9.83933	9.92709	9.76244	9.67296	9.76802	9.64165
ZMPSTE24	9.74956	9.8673	10.5425	10.1397	10.5928	10.4346	10.8579	9.83238	9.81375	10.0148	10.4059	10.6288	9.58492	9.7085	10.6589	10.0978	10.5425	9.98775	10.1937	10.0798	10.6026	10.4329	10.269	9.57851	10.0543	8.96464	9.81607	10.1774	10.1162	10.3245	9.34908	9.93311	10.2256	10.2577	9.89528	10.5666	10.5584	9.92709	9.70377	10.3175	9.34518	9.947	9.83346	10.169	9.84566	10.1761	10.5944	10.4619	9.92964
PRDM2	10.0337	9.90232	10.4866	10.1636	10.4897	10.4108	10.3657	9.90124	10.0716	10.1031	10.1922	10.3133	9.45029	9.86856	10.3585	9.98456	10.4019	10.0583	10.0313	9.51246	10.3089	10.2734	10.4138	9.51778	10.1922	9.33122	9.93084	9.87348	10.3746	9.76409	9.60965	9.9621	10.2606	10.1358	9.92205	10.3014	10.3118	10.1385	9.74858	9.89168	9.46138	10.4122	10.0668	9.966	10.0287	10.0952	10.2295	10.2435	10.2493
COX7C	9.145	9.35115	9.39892	10.1385	9.67068	9.69949	9.3275	9.16701	9.43814	10.0756	9.59687	8.7309	9.43455	9.14034	9.4155	9.97985	10.1331	9.07441	9.85765	9.6617	10.1058	10.1463	9.22081	9.1649	9.60965	9.65515	9.65515	9.77024	9.09427	9.95078	9.58075	9.28335	9.54524	9.26511	10.1567	9.64577	9.08598	9.6086	8.96638	9.67405	9.15622	8.33561	9.33907	9.61475	9.34214	9.54844	9.74413	9.86258	8.85053
CAPZA2	9.11275	9.67405	10.908	10.1841	11.0254	11.0527	11.1782	9.49795	10.1517	8.71893	10.7957	10.9293	8.1447	9.64165	10.7838	10.5535	11.1428	10.0812	10.3433	9.46293	10.9	10.333	10.1254	8.81753	10.2645	8.41227	9.88678	10.3543	9.99933	10.4836	8.60771	9.61428	10.1503	10.4245	9.71307	10.9892	10.3418	9.65629	9.27466	10.339	9.08144	10.0274	9.4155	9.73179	9.20216	10.5618	11.2791	10.8493	9.56401
CFLAR	10.5326	10.6529	9.82668	10.2295	10.1317	10.1963	10.206	10.0824	10.4866	10.1774	10.5633	10.3802	10.4743	10.1951	10.2916	10.6746	9.95078	10.9166	10.1774	10.5584	10.0848	9.81134	9.82313	10.3848	10.5912	10.4376	10.2212	10.5833	10.5457	10.8762	10.4361	10.1963	10.3059	10.6459	10.5833	10.5257	10.4096	10.442	10.7554	10.4036	10.6476	10.2706	10.5879	10.0412	10.4664	10.5584	10.6179	10.3315	10.4096
GSR	10.4019	10.1881	9.96727	10.2046	10.3216	10.2198	9.83598	10.3133	10.0136	10.2116	10.3746	10.3071	10.0609	10.3059	10.1908	10.4573	9.97336	10.3866	9.97091	9.94062	10.3189	10.3347	10.3275	10.323	10.3559	10.4406	10.3816	10.1138	10.0211	10.2676	10.2633	10.3405	10.2212	10.6303	10.496	9.54004	10.1908	10.3148	10.2075	10.4019	10.3882	10.6391	10.3515	10.3644	10.5567	10.5764	10.5584	10.1371	10.2269
LPIN1	10.7309	10.8142	10.333	10.4138	10.4619	10.601	10.2676	10.9293	10.2816	10.4633	10.4774	10.555	10.8448	10.7649	10.7116	10.763	10.4315	10.1786	11.2367	10.6459	10.6147	10.7116	10.2985	10.9316	10.4285	10.3461	10.8936	11.0096	10.519	10.2087	11.2083	10.7957	10.6077	10.4992	10.6692	10.7387	10.1582	10.4096	10.7074	10.5474	10.6374	10.641	10.6727	10.4542	10.7139	10.4648	10.0223	10.3375	10.5618
RIT1	9.1357	9.8256	10.0701	10.4052	10.1894	10.2971	10.5026	10.0556	10.2378	9.94828	10.3315	10.3848	10.0874	10.1111	10.3446	10.0928	10.0503	10.2493	9.64472	10.1786	10.0649	10.0426	10.0688	9.81261	10.0874	9.79032	9.93927	9.98567	10.4589	10.5059	9.64165	10.0742	10.4229	10.4361	9.94184	10.0363	10.4003	10.0836	10.0583	10.0676	9.59804	9.71412	10.3701	10.1005	10.2348	10.4882	10.4589	10.1799	10.4152
TCF25	10.1162	10.2448	9.25065	9.76244	9.44098	9.42071	9.47214	10.2295	10.0914	10.4992	9.52559	9.71307	10.5912	10.5816	9.56611	10.1595	9.39999	10.1209	10.2378	9.87832	9.7669	9.82784	9.33524	10.8599	9.77906	10.8682	9.90585	10.1608	9.73766	10.8017	10.6642	10.4346	10.2507	10.2322	10.4346	9.67629	9.87951	9.98775	10.3925	9.62628	9.95203	9.21906	10.7481	9.92596	10.4376	9.9621	9.92486	9.70272	10.2185
HAL	9.79877	10.5345	9.44884	9.64165	9.93927	9.99045	10.4527	9.59687	9.91231	10.4185	10.2858	10.2448	10.367	9.58163	9.66952	10.2985	9.629	10.6821	9.29939	9.37221	10.1111	9.82079	9.30313	10.2198	10.0621	10.3347	8.99886	10.0171	9.92596	10.4976	9.4538	9.76135	10.0171	10.4743	10.169	9.79414	10.1567	9.79762	9.73079	9.497	10.1761	9.27382	10.4897	9.75071	10.3375	10.1894	10.5698	8.59894	10.2157
TLR1	9.81375	10.1774	9.83238	9.88678	9.56401	10.0874	10.224	9.29391	9.70162	9.86132	10.4557	10.053	9.74511	9.5082	9.56097	9.94312	9.66495	10.1528	9.26046	10.2309	9.83238	9.52559	9.74858	9.77794	9.88799	9.88908	9.78859	9.74301	9.96337	10.2364	8.9455	9.52663	10.0223	10.217	9.58492	10.0517	9.92964	9.68181	10.0399	9.87477	10.1162	9.9557	9.88908	9.65515	9.80899	9.85765	10.1043	9.89643	10.0609
NOP16	10.2157	9.79084	9.77143	9.65723	9.64577	9.60965	9.53593	10.0756	9.4902	10.4376	9.51146	9.50404	10.002	10.1202	9.60339	9.91473	9.57153	9.34308	9.88678	9.97336	9.98567	9.9001	9.476	10.2283	9.81964	9.98775	10.0928	9.6385	9.73868	9.58163	10.2957	10.1449	9.46799	9.88419	10.283	9.81134	9.77024	10.1124	9.95203	10.2198	10.0033	9.98901	9.7931	9.94434	9.91344	9.70377	9.53907	9.5827	9.91844
VAMP3	9.71736	9.723	9.63751	9.48921	9.62092	9.7998	9.44386	9.69618	9.5082	9.68602	9.723	9.59911	9.78979	9.74197	9.46293	9.77906	9.4941	10.0701	9.16701	9.97091	9.65461	9.37507	9.40518	9.49747	9.64358	9.45577	9.65105	9.57964	9.51567	9.71736	9.37221	9.45177	9.41441	10.0901	9.54629	9.65203	9.76585	9.4838	9.5683	10.0274	9.70061	9.63643	9.36269	9.78736	9.84318	9.57251	9.90475	10.1358	9.46906
C9orf78	9.9917	9.65105	9.50715	10.2536	10.4082	10.2116	9.58909	9.67852	10.4052	9.96085	9.70496	8.9062	9.80321	9.57964	10.4082	10.904	9.49613	10.2087	10.8719	9.83479	9.34214	10.5994	10.8936	10.1595	9.76244	9.65203	11.258	10.0716	9.79199	11.1807	9.94184	10.1799	9.79649	10.3572	11.1782	9.39268	9.69618	10.3014	9.8493	11.2314	10.0363	9.50614	9.7669	10.5257	9.61475	10.4851	9.86374	10.9019	9.76355
CASP8	10.0463	10.1005	10.0463	10.29	9.97597	9.95203	9.73426	9.96727	10.326	10.1477	10.1786	10.1397	9.486	9.95448	10.1463	10.1881	9.87348	10.2734	9.54945	10.0824	9.56731	9.77467	9.7529	9.83346	10.262	9.91844	9.96833	10.1331	10.4927	9.98672	9.8673	9.71969	9.89528	10.0609	9.75191	9.66717	10.1894	10.2129	10.496	10.1623	10.2226	10.3746	10.1799	9.67741	10.2845	10.4633	10.4673	10.0313	10.1345
GLIPR2	9.76018	9.81375	9.57651	9.56507	9.43113	9.63521	9.80672	9.87348	9.68066	10.0274	9.78369	9.96457	10.1648	9.80672	9.57964	9.90349	9.28819	10.1567	9.4941	9.86258	9.94184	9.54629	9.20216	10.2378	9.74413	10.0848	9.58163	9.85519	9.68181	9.88077	9.86016	9.83479	9.80445	10.2633	10.0836	9.61684	9.74197	9.73426	9.93191	9.72747	9.87218	9.41248	9.88558	9.64358	10.3474	9.86016	9.83003	9.8256	10.2129
TMC8	9.49613	9.76585	9.19335	9.36589	9.19294	9.21244	9.20121	9.53315	9.78259	9.60651	9.45896	8.90698	9.74858	9.81261	9.05184	9.17151	9.34618	9.29194	9.72967	9.23496	9.15835	9.5946	9.05986	9.93681	9.47794	10.1841	9.39892	9.53315	9.40518	9.68602	10.4696	9.89289	9.49902	9.3199	9.73179	9.67796	9.31786	9.41441	9.50199	8.96285	9.47887	9.1649	9.64998	9.5188	9.35252	9.01121	8.92961	8.70555	9.37723
MGST3	10.5425	10.0123	10.2087	9.93191	9.57754	9.80899	9.28146	9.87714	9.39364	10.2645	10.0007	9.51246	10.2309	10.0952	9.81261	9.89766	9.30683	9.63521	10.3202	9.9557	10.2593	10.1371	9.52469	9.83829	10.1254	9.94184	10.3361	9.63186	9.79877	9.97597	10.4096	10.1991	9.43615	10.1841	10.5176	10.1043	9.86316	9.70609	10.0649	10.5441	10.3189	10.1922	9.72528	10.0742	10.1345	10.2033	9.47107	9.78859	10.1799
SATB1	10.3701	10.536	9.87832	10.0343	10.1151	10.0287	10.1043	10.3446	10.3397	9.70061	10.2448	9.70732	9.96337	10.4664	10.0159	10.36	10.536	9.99684	10.6288	9.77694	9.85639	9.98341	10.4096	10.0636	10.1937	10.2157	10.4976	10.6427	10.1138	9.74197	10.87	10.1266	10.7407	9.67188	10.1761	10.0596	9.55567	10.4229	9.93681	10.0965	10.5601	10.5666	10.2019	10.1799	9.59122	10.262	9.84807	9.68602	9.43905
SNRPD3	10.3433	10.0583	9.72417	9.64887	9.75071	9.58492	9.402	9.63751	9.72638	9.96833	9.81134	9.66043	10.1675	9.85519	9.85042	10.0412	9.86614	9.68602	10.1175	9.74301	9.85519	9.67296	9.57754	10.0992	10.1058	10.2802	10.1761	10.2448	9.88558	9.8469	10.0709	10.1951	9.78133	9.854	10.3303	10.0184	9.497	9.84442	10.1305	10.0688	10.0543	9.7669	9.81261	10.1517	9.57251	9.56731	9.59025	9.50404	9.6617
SLC38A7	10.519	10.2802	9.58163	9.79528	9.64265	9.43508	8.9582	10.5457	9.83598	10.6727	9.01653	9.52772	10.9274	10.3802	9.06074	9.89882	9.52469	9.77024	9.50404	10.2295	10.0098	9.51146	10.3644	10.0824	9.92964	10.169	9.68826	9.81607	9.36162	10.1138	9.90585	9.97985	9.92841	9.42479	10.2364	9.46906	9.77143	9.83238	10.1731	10.6026	10.0248	9.45671	9.55472	9.62191	9.90839	10.0914	9.36365	9.08952	10.149
SSB	9.63643	10.2198	10.1331	10.1151	9.68712	9.88419	9.8759	10.2185	9.68504	10.363	9.68181	9.89643	10.2421	9.8493	10.4138	10.0197	10.2407	9.70496	10.1799	10.4361	10.2005	10.1018	9.94947	9.79877	10.1175	10.3089	9.91473	10.7095	9.96973	10.2734	10.1704	9.90232	10.1229	9.7669	10.6356	9.6055	9.70496	9.84198	9.9001	10.0426	10.5008	9.43814	9.97336	10.0661	9.8708	9.5237	9.69618	10.0463	9.86969
IER3	10.4664	10.1338	9.88558	9.88558	10.2593	9.51038	9.45177	10.4346	10.3161	9.89289	10.1908	9.94312	10.7074	10.0007	10.3161	10.2957	8.94712	10.7116	9.78025	9.61159	10.3405	9.14034	9.24425	10.2087	10.3925	10.7347	10.0688	10.4913	10.3955	10.0583	9.72528	9.99933	9.4902	10.0058	10.5142	9.84442	10.3216	9.88077	10.3216	9.39085	10.2858	9.51246	10.4301	9.58806	10.439	10.7705	10.0236	10.3028	9.66284
FOXK1	10.1881	10.0965	10.3202	10.4805	10.4213	10.2005	10.4052	10.3939	10.2256	9.86374	9.96727	10.1567	9.75904	10.3133	10.3701	9.55672	10.3071	9.74956	10.6147	9.73079	9.76463	10.3644	10.3728	9.87832	9.71969	10.0363	10.3543	10.0952	10.4851	9.74301	10.5441	10.625	10.5273	10.1567	9.87951	10.2336	10.0798	10.627	10.1636	9.34308	9.81491	10.3833	10.3104	10.2872	9.83598	10.1058	10.0463	9.99933	10.0729
RALBP1	10.0148	10.0901	9.61989	9.90232	9.65203	9.94947	9.72528	9.4941	10.5159	9.71969	10.3939	9.83598	10.4727	10.1058	9.77024	10.3882	9.87477	10.2295	9.46505	9.71535	9.94434	9.66952	9.92486	9.81607	10.094	10.1855	10.1358	10.323	10.0426	10.1908	10.1422	9.85288	9.6617	10.283	10.1841	9.88303	10.2645	10.0287	10.1799	10.077	10.2563	10.2816	10.0159	9.92205	9.85042	10.5377	10.4301	10.782	10.0583
LRRFIP2	10.6821	9.81731	10.376	10.262	10.6213	10.283	10.3347	10.2957	10.269	10.3433	10.5425	10.1881	10.3433	9.947	10.2322	10.2295	10.0609	10.2957	10.3802	10.2157	10.1881	10.3657	10.3347	10.1371	10.1867	10.0313	10.1189	10.0033	10.0848	10.3866	10.1279	10.5159	10.3488	10.524	10.2256	10.1991	10.2212	10.2046	10.29	9.90723	9.83117	10.4346	10.7216	10.1786	10.0399	10.1397	9.93563	10.3347	10.367
TLE4	9.67188	9.64577	10.3405	10.3059	10.51	10.1058	10.693	9.90475	9.88799	9.67068	10.2563	10.5944	9.51146	9.68602	10.5092	10.0596	10.3515	9.80445	9.80321	10.2256	10.2645	10.0236	10.2212	9.57344	10.1542	9.38595	9.63405	10.1083	10.1786	10.0836	9.40718	9.46906	10.1799	10.0313	9.41039	10.7095	10.5633	9.56097	9.68943	10.1542	9.50614	10.3687	10.1138	9.916	9.9721	10.2478	10.5567	10.2676	10.5059
CLEC2B	10.224	10.0084	10.693	10.0824	10.6642	10.5008	9.666	9.79199	10.5535	10.3288	10.6874	10.4036	9.84082	10.2033	10.1747	10.3315	9.73426	10.5912	9.99422	10.6162	10.1867	10.4743	10.8471	10.3615	10.2776	10.4467	10.496	10.2493	10.5535	10.7498	10.5944	10.5407	9.69838	10.6911	9.83711	10.2421	10.4257	10.6874	9.947	10.2226	10.3644	10.2143	10.1623	10.0171	10.1716	9.966	10.3986	9.91231	10.1855
KPNA6	10.353	10.3405	10.1043	10.3189	10.3488	10.0729	10.1937	10.4681	10.4361	10.4257	9.90475	9.87218	10.224	10.5308	10.0325	10.4315	10.03	10.3833	10.4605	10.1937	10.0621	10.4271	10.3089	10.808	10.4271	10.4036	10.6676	10.3	10.3154	10.4496	10.5041	10.6476	10.445	10.353	10.3728	9.79762	9.92841	10.5075	10.4633	10.1908	10.6077	10.3644	10.4003	10.2633	10.333	10.4774	9.99684	10.1841	10.3245
NDEL1	10.4836	10.053	9.83003	9.67296	10.0928	9.98672	9.7931	9.86016	10.2493	9.8469	10.0978	10.0901	9.93563	9.66834	9.89415	10.4019	9.70377	10.4346	9.44786	10.0274	9.85288	9.66495	9.93084	10.03	10.3405	10.1747	9.67509	9.9557	10.0836	10.1731	9.74737	9.79649	10.0159	10.3986	9.83117	9.96833	10.2762	10.0033	10.353	9.8759	10.3866	10.5457	9.9343	9.64577	10.1608	10.1636	10.2462	10.0033	10.2295
HMGN3	10.2185	9.86856	10.6785	10.3882	10.5159	10.4527	10.0033	10.1235	10.141	10.3895	10.2185	10.4882	9.8516	10.0084	10.4927	9.32837	10.4527	9.58376	10.2226	10.1855	10.4245	10.5041	10.606	9.46799	10.442	9.82313	10.3161	10.0812	10.326	9.65408	10.0313	10.0901	10.1018	9.72417	10.1217	10.1005	10.4315	10.1977	10.1058	10.5879	10.0313	9.93802	9.69511	10.4882	10.0159	10.077	9.89882	10.4443	10.0451
ENO1	9.66834	9.66952	8.93626	9.24979	9.11743	8.91052	8.6199	9.55567	9.44598	10.0476	9.0762	8.75872	9.81375	9.77467	8.73011	9.68602	8.75064	9.3275	9.26808	9.43905	9.33408	9.0762	9.11275	9.91844	9.44884	9.81607	9.48711	9.33311	9.14411	9.40099	9.39578	9.87832	9.37616	9.29004	9.81491	8.93116	9.13844	9.54106	9.67296	9.40099	9.74301	9.24792	9.39268	9.43402	9.90124	9.30411	9.08598	9.01037	9.67068
FOXN2	9.62952	9.84566	10.6626	10.1175	10.9982	10.8037	11.2815	9.80562	9.37313	9.05091	10.6608	10.6459	8.74572	9.31341	10.5125	10.2283	11.0393	9.55355	10.1786	9.8516	10.7745	10.326	10.2407	9.3558	10.0325	8.13247	9.61566	9.9208	9.74737	10.1542	9.15436	9.58163	9.83479	9.98672	9.476	10.5714	10.7158	9.50199	9.22081	10.4052	8.81096	10.2309	9.44098	9.84082	9.35761	10.1991	10.5864	10.6179	9.7353
ZNF747	10.3895	10.4759	10.0928	10.3515	10.269	10.002	10.0952	10.5833	10.0824	10.6231	10.011	10.0412	10.4805	10.5801	10.1716	10.5159	10.0236	9.96727	10.4633	10.3361	10.2421	10.3746	10.3175	10.5199	10.2706	10.1528	10.5567	10.293	10.4138	10.1608	10.5474	10.6374	10.3275	10.1951	10.1731	10.0337	10.2256	10.4821	10.6549	10.4619	10.3474	10.5801	10.326	10.3433	10.2599	10.3816	10.0887	9.97985	10.4245
FRAT2	9.89882	10.3572	9.88678	9.77694	9.28578	10.0621	9.63521	9.75523	10.3118	9.73426	10.1503	9.92964	9.66043	10.0543	9.72187	10.2435	9.666	10.6162	8.98228	10.0412	9.89643	9.40414	9.26808	10.1018	10.4019	10.2478	10.0223	10.0223	9.99294	10.0388	9.78859	9.43209	9.76585	10.4727	9.61265	10.0861	9.99933	9.76913	9.91844	9.73868	10.3728	10.2676	9.62425	9.47695	10.2309	10.3585	10.3848	9.58376	10.1111
PPP6R3	9.54844	9.61212	10.6803	9.92841	10.7407	10.8471	11.1004	9.45074	9.68393	9.06799	10.6288	10.7179	9.22259	9.52987	10.6096	9.62309	10.8278	10.0438	10.2985	9.83003	10.5897	10.4976	10.442	9.40302	10.1449	9.12644	9.35488	9.96457	10.0688	10.1799	9.45993	9.98096	9.9557	9.97717	9.66495	10.9121	10.3955	9.71643	9.94569	9.9747	8.66253	9.92205	10.1567	10.1813	9.21714	9.65203	10.1813	10.2886	9.8708
LOC283070	9.81964	9.84442	9.60748	9.46088	9.52559	9.86016	10.1124	9.74413	10.0621	9.97985	9.916	10.0426	10.1922	10.0171	9.67068	10.1483	9.99422	9.20773	9.73766	9.85639	9.43905	9.61566	9.5619	10.1254	9.62848	9.9343	9.67296	9.5134	10.2143	10.149	9.84566	9.85042	10.0399	9.79084	9.47887	10.0148	10.03	9.64472	10.2762	9.85519	10.1305	9.53697	10.3044	9.60339	10.007	9.69838	9.86856	9.64472	10.057
GBP5	9.7931	9.72417	10.3585	10.5425	9.81261	9.95448	9.54945	9.04633	10.2661	9.54844	9.7998	10.0399	10.4944	9.41961	10.1043	10.1463	10.5273	10.1841	10.0248	11.258	9.58708	10.367	10.3572	9.86258	9.37221	10.4185	9.34214	9.8708	9.66043	9.854	10.3543	10.2075	9.2488	10.4108	9.85639	10.2645	9.0882	9.79084	9.89039	9.68712	9.56926	9.74628	10.011	9.80899	9.92841	9.51984	9.06525	12.2519	9.534
SMARCE1	9.76244	9.76355	10.1731	9.98973	10.1977	10.3044	9.96833	9.49228	9.84082	9.86258	9.83238	10.36	9.39792	9.82784	10.3728	9.50199	10.4245	9.14216	10.2816	10.0978	10.2129	9.94062	9.98567	9.53495	10.1704	9.13939	10.1124	9.93311	10.2348	9.24196	9.67952	9.82441	9.98567	9.74956	9.57044	9.93681	10.4229	10.1799	9.60132	9.96457	9.12724	9.86374	9.48815	10.1279	9.47107	9.96973	9.90124	10.007	9.76463
TRAPPC1	9.33012	9.04452	8.9751	9.09521	8.87478	9.14125	8.99537	9.14216	9.39792	9.92964	8.77893	8.6683	9.71643	9.91965	8.82655	9.53956	8.51356	9.36889	8.89414	9.31428	9.22648	9.16299	8.70719	10.149	9.11553	9.68504	9.54216	9.25837	9.0999	9.26711	9.47509	9.65303	9.09899	9.28819	9.72417	8.32652	9.1034	9.57098	9.64265	9.30039	9.31205	8.99447	9.62533	9.62952	9.497	8.98739	8.92454	9.04158	9.55672
ZDHHC18	10.0836	10.2916	9.33408	9.49332	9.22259	9.49995	9.82079	9.6406	10.0363	9.72187	9.9208	9.9621	10.2563	9.74087	9.534	10.0836	9.40935	10.5326	9.01653	9.97597	9.63582	9.46608	9.19585	10.1716	10.011	10.3925	9.55355	10.0136	9.86374	10.2845	10.0742	9.53907	9.75904	10.5026	9.76244	9.82441	9.88195	9.68393	9.94434	9.65829	10.3375	9.90475	10.3161	9.48486	10.0701	10.0426	10.1648	9.54216	10.1358
PRDX1	10.2816	10.0376	10.3446	10.0798	10.1595	10.1162	9.81134	9.8516	9.74956	10.0136	9.98672	9.81731	10.2087	9.95946	9.92841	9.99294	10.1279	9.7736	10.4927	10.4067	10.5732	10.5207	9.99045	10.3585	9.90585	10.3059	10.1254	10.1162	9.77906	10.0978	10.0812	10.1623	9.87951	10.1217	10.2776	9.99045	9.7669	9.88678	10.077	10.2943	10.0649	9.79414	9.9747	10.3161	10.1827	9.59296	9.91344	9.99422	9.76135
COCH	9.86258	10.3133	10.555	10.323	10.6529	10.7273	10.8241	10.1449	10.6044	9.86856	10.9712	10.3882	10.6026	10.3687	10.866	10.3089	10.5682	10.3848	10.9712	10.1716	10.9059	10.3585	10.326	10.269	10.2283	10.3986	10.4271	10.8102	9.97839	10.479	10.8557	10.4122	10.4376	10.5833	10.7612	11.0643	10.3572	10.4315	10.6196	10.536	9.55251	10.29	10.7197	10.333	9.86969	10.2448	10.6514	10.606	10.2478
ANAPC5	10.0325	10.1595	9.34308	9.74197	9.75774	9.4186	9.71189	10.1582	9.81607	9.9557	9.49124	9.44884	10.3515	9.96085	9.31071	9.41039	9.22081	9.47695	10.1517	9.73988	9.78369	9.65829	9.75904	9.90976	9.61684	10.1623	9.6593	10.0928	9.80792	10.077	10.269	10.2762	9.97336	9.6055	9.93802	9.27849	9.54524	9.81856	9.9557	9.78133	9.84442	9.25545	10.0914	9.98901	9.72081	9.534	9.51246	9.26046	9.72417
GTPBP3	10.3014	10.3909	10.1358	10.4542	10.1867	10.0609	10.1083	10.671	10.107	10.3202	10.0159	9.66952	10.3315	10.6529	10.1031	10.5092	10.1704	10.1747	10.3118	10.2392	9.75904	10.1175	10.5308	10.1162	10.3161	10.2872	10.4573	10.3044	10.4096	10.1761	10.6303	10.4589	10.4727	9.93311	10.4542	9.82668	10.1477	10.4436	10.6589	10.2762	10.2421	10.4866	10.2633	10.2046	10.417	9.89039	9.55251	9.84082	10.4003
KRTCAP2	9.5619	9.57754	9.78859	9.9917	9.10249	9.30492	9.26808	9.61066	9.77794	10.1595	9.23868	9.32925	9.70732	10.4406	9.39578	9.63943	9.6593	9.56926	9.65303	9.43814	9.5683	9.92596	9.42071	10.3772	9.5082	9.92333	10.0901	9.73298	9.57447	9.27288	10.1151	10.0438	9.55056	9.63186	10.107	9.35206	9.25169	10.0451	9.76802	9.40935	9.60651	9.30683	9.56293	9.67629	9.74413	9.06434	9.1309	9.47695	9.65408
TRIM21	10.3543	10.2462	9.4579	9.9621	9.48921	9.38011	9.39683	9.5683	10.0476	10.107	9.78606	9.42071	9.80792	9.74301	9.11743	10.5502	9.49332	10.0388	9.34618	10.3615	9.7085	9.64887	9.90839	10.0325	9.88558	10.2322	9.59911	9.74511	9.2488	9.82441	9.71643	9.87714	9.60339	10.0992	9.75656	9.67796	9.36738	9.73646	9.50105	9.37313	10.3418	10.3816	9.9208	9.31786	9.96727	9.52469	9.57251	10.3787	9.476
PRDX2	9.63751	9.4538	8.06219	9.47509	9.2255	9.55672	8.80771	9.69063	9.72081	10.0098	8.44036	8.43438	9.40414	9.61066	9.42383	10.9758	8.32335	9.7353	10.1305	9.44598	9.01653	9.49613	9.63292	10.2706	9.57851	9.53092	11.014	9.38795	9.34308	10.704	9.55885	9.57344	9.19771	9.44098	10.8408	9.06525	8.87478	9.57851	9.74511	9.94184	10.3515	9.40099	9.73426	10.0596	9.48921	9.61566	8.85137	10.479	9.49613
CD24	10.4805	9.89415	10.8298	10.1098	10.7914	8.93806	9.28634	10.0848	10.1963	9.59911	9.38308	9.85952	10.1991	10.4821	9.95448	10.8557	10.7838	8.89596	9.7758	9.73298	10.7234	10.2129	9.83117	9.77084	9.55472	9.05714	10.1345	10.2886	10.2577	9.40618	9.80321	9.72858	9.73079	9.55056	10.2748	10.6911	10.1827	10.0621	9.95448	10.5457	9.4838	10.3986	11.023	10.8298	10.1043	9.94434	10.1124	10.1058	10.4467
RASA3	10.1058	10.1951	10.0978	10.0463	10.03	10.0952	9.50404	10.2102	9.91473	9.83117	9.74413	9.81375	10.4329	10.0438	10.1358	9.83346	9.9721	9.60232	10.4019	10.1124	9.66043	10.0476	10.1813	10.2075	10.0992	10.0798	10.1279	10.1098	10.0756	10.002	10.1554	10.0451	10.0136	9.65105	9.9747	10.0046	10.1358	10.2507	10.2886	10.019	10.0583	9.88303	9.99045	10.1331	10.0046	9.99045	9.46396	9.63405	10.1202
TBC1D1	10.2633	10.2719	9.36059	9.59354	9.64779	9.86374	9.84318	9.65203	9.99422	10.1731	9.94434	9.89289	10.29	9.79762	9.80321	9.83829	9.40718	10.606	9.38998	9.78736	9.55251	9.74087	9.83346	10.3543	9.81856	10.4992	9.61066	9.94828	9.7998	10.1786	9.90976	9.98901	9.62092	10.442	10.4245	9.70609	9.89039	9.81014	10.0325	9.88303	10.3275	10.0914	10.3059	9.66717	10.2507	10.0171	10.0363	9.94312	9.83346
GPSM3	9.68943	9.43905	8.48125	9.23593	8.79966	8.76582	8.89057	9.23593	9.56611	9.58075	8.86233	8.87813	9.46293	9.49795	8.71814	9.86374	8.51282	9.71736	8.27709	9.23213	8.96371	8.77454	9.00874	9.40935	9.52559	9.49124	9.17336	9.13375	9.20399	9.26311	8.8432	9.1008	9.0306	9.46088	9.18666	8.61544	9.14963	9.38114	9.57447	9.03156	9.80899	9.88077	9.06707	9.15334	9.56611	9.37221	9.34214	9.23496	9.46608
SUPT4H1	9.85288	10.0451	9.59804	9.74087	9.476	9.74087	9.47509	9.30313	9.81856	9.88558	9.75656	9.78369	10.1358	9.77794	10.0211	9.8708	9.62628	10.0363	9.57754	10.1043	10.077	9.74301	9.17384	9.99422	9.86016	10.206	9.78259	9.966	9.5442	10.0688	9.53204	9.62952	9.4741	10.1582	10.1908	9.79649	9.79414	9.80672	9.77467	9.85765	9.79199	9.48711	9.77467	9.85889	9.87832	9.69949	9.98672	9.86374	9.66043
KCTD10	10.2448	10.2046	9.947	9.77794	10.3202	10.1477	9.92964	10.1774	9.69158	10.4927	9.72638	10.0337	10.1317	10.1595	10.141	10.2309	9.79414	9.74087	10.4774	9.88361	10.3245	9.86969	10.224	10.4376	10.0399	10.1005	9.74511	9.72858	10.1018	10.1704	10.2283	10.2802	10.339	9.95203	9.94434	10.1385	10.2462	10.1229	9.90585	10.1292	9.68181	9.86494	9.92964	10.3585	9.91965	9.947	9.85288	9.76018	10.03
AP1G1	9.90839	9.93191	10.0148	10.0978	10.1449	10.007	10.0636	9.64165	9.95203	10.1616	9.98209	9.86132	9.60027	10.0412	10.1098	9.89168	10.0621	10.0649	9.87951	9.73868	9.77143	9.93084	10.3148	9.79084	9.91727	9.92709	9.75071	9.79528	10.0609	10.0046	9.65105	10.0861	9.99684	10.0729	9.98901	9.66495	9.96337	9.80445	9.84318	9.71969	9.9917	10.1241	10.0399	9.90349	10.1567	9.80899	9.78133	10.0412	10.224
EIF4E	9.69511	9.59025	10.4346	10.1761	10.3746	10.262	10.3802	9.8493	9.82313	9.88419	9.83933	10.1908	9.24059	9.92486	10.5008	9.97597	10.4664	9.40302	10.0274	9.88678	10.3585	10.279	10.3488	9.21906	9.95448	8.99886	9.83829	10.0007	10.2364	9.86494	9.17336	9.62848	9.9721	9.57651	9.62952	10.1138	10.4138	10.0197	9.85042	10.169	9.79528	10.2005	9.63405	10.0248	9.9557	10.0798	10.1371	10.2633	10.0621
BAG1	10.9553	9.60452	8.0285	9.12914	10.4003	10.0583	9.71076	9.83117	10.1623	10.1124	8.67137	8.661	10.3161	9.44196	9.40668	10.7234	7.61595	10.0543	9.94569	9.53092	8.88506	9.89168	9.88908	10.5848	9.98567	10.4329	10.1963	10.0661	9.89168	10.9404	10.1436	10.4897	9.42679	10.0261	10.5008	8.82655	8.807	9.80562	9.7529	10.3816	10.7309	9.93563	9.66284	9.9208	10.0861	10.2435	10.3488	10.5474	9.49124
BZW1	9.497	9.78859	10.5092	9.97839	10.3615	10.4036	10.6589	9.64779	9.69397	9.12644	10.6476	10.2645	9.11648	9.27466	10.4003	9.57153	10.5489	9.39085	10.1841	9.90723	10.2802	10.2916	10.1774	8.99366	10.2378	9.13844	9.76913	9.71535	10.1855	9.74858	8.84832	9.51778	9.99045	9.74737	9.48815	10.1908	10.5978	9.51038	9.53788	9.95448	9.43298	9.91844	9.14963	10.011	9.56926	10.0438	10.224	10.107	9.98901
CEPT1	9.06525	9.71189	10.0861	10.2493	10.0836	9.9917	10.1358	10.2364	9.66043	9.67629	9.86258	9.91965	9.70272	9.87348	10.2283	9.497	10.353	9.79414	10.1477	9.9001	9.76018	10.1005	9.95814	9.7736	9.40518	9.58599	9.98209	9.99543	9.96085	9.28046	10.1608	9.91344	10.1175	9.65629	9.98672	10.0836	9.80792	10.0388	9.47214	9.44696	9.48921	9.18624	9.74197	10.1675	9.72967	9.75904	9.65203	9.75191	9.83117
SUZ12	9.29486	10.011	10.2748	9.70609	10.442	10.5732	10.8222	10.011	9.5827	9.67188	10.479	10.0688	9.30683	9.83238	10.279	9.83479	10.8824	9.71969	10.4481	9.79199	10.6608	10.29	9.66952	9.82614	10.3216	9.2493	9.69282	10.519	9.7669	10.3446	9.83479	9.42789	10.2046	9.96833	10.0325	10.8557	10.3104	9.58492	9.82668	10.3189	9.30126	9.77906	9.69838	10.1922	9.73868	10.367	10.3148	9.98096	9.7931
C5orf15	9.92841	9.70964	10.4681	10.269	10.5176	10.353	10.7006	9.92333	9.42679	9.76913	10.2748	10.3418	9.69063	9.50715	10.4346	9.63643	10.6179	9.32548	10.0636	10.2971	10.4467	10.3474	10.4315	9.41248	9.87951	9.40935	9.87477	9.49902	10.0729	9.60748	9.29194	9.72081	10.2102	9.65515	9.49124	10.376	10.3728	9.81964	9.57754	10.1385	9.39169	10.2212	9.916	10.0197	9.6385	10.0123	9.85042	10.6626	10.1151
TOP2B	10.0649	10.1305	10.1963	10.1774	10.3433	10.0848	10.1503	10.0313	9.74628	9.68712	10.1111	10.0033	9.76913	10.0098	9.93084	9.62848	10.3816	9.69063	10.0688	9.9721	9.67629	10.1636	10.4185	9.58163	10.1908	9.80672	9.83598	9.90585	9.79649	9.81607	10.169	9.8759	10.3347	9.64683	9.67852	10.1449	9.90976	10.0184	9.64998	9.82784	9.86614	10.3	9.77694	9.96833	9.6307	9.98775	9.92205	9.82208	9.97091
SERTAD2	10.1528	10.4573	9.98096	9.94434	10.1747	10.4245	10.5748	10.3059	10.3418	10.4138	10.1813	10.0517	10.0211	10.3986	10.035	10.1542	10.4329	10.3488	10.6162	9.98456	10.2283	10.0171	9.91727	10.5008	10.3245	10.3515	10.2507	10.3715	10.5714	10.3375	10.7291	10.4152	10.4003	10.3816	10.03	10.7216	9.99045	10.4633	10.596	10.1991	10.3347	10.2102	10.217	10.0363	9.85639	10.279	10.049	9.7758	10.2005
TFDP1	10.1241	9.68943	9.90976	10.283	10.8278	10.5519	10.0337	9.86614	10.1867	9.92333	10.0463	9.62309	9.57964	9.68066	10.3245	10.9803	9.75401	10.3275	10.8389	9.44	10.011	10.6321	10.7765	10.5059	10.2046	9.72134	11.0769	10.2392	9.91231	10.8448	9.94947	10.3	9.96337	10.3474	10.8365	10.1083	9.79528	10.3104	9.97336	10.8344	10.5109	10.3728	10.0084	10.4481	9.80218	10.7366	10.3375	10.9185	9.90654
SCAF8	9.97717	9.92205	10.2143	10.2316	10.1522	10.1786	10.2706	9.94828	9.8256	9.78606	10.1855	10.2102	9.30313	9.7353	10.2198	9.51984	10.2943	9.67068	9.87832	9.90124	9.70377	10.0636	10.5291	8.99931	9.85639	9.1846	9.73426	9.69397	10.0952	9.51567	9.87714	9.97717	9.93927	9.69511	9.62425	9.80099	10.2392	9.9917	9.69721	9.7669	9.7736	10.2762	9.55985	10.049	9.72638	9.88908	9.9747	10.011	10.1881
ZSWIM6	9.74301	9.61684	10.1542	9.50105	10.3059	10.4096	10.479	9.81964	9.65829	9.55157	10.4329	10.3701	9.39683	9.35761	10.2462	9.82313	10.2706	9.723	9.80218	9.4928	10.3687	9.91098	10.1648	9.33614	9.83346	9.36639	9.57964	9.47214	9.88303	9.77794	9.29486	9.47887	9.91098	9.94062	9.45469	10.4557	10.2845	9.71076	9.66834	9.57447	9.31428	9.97839	9.77906	9.75656	9.78736	9.89882	10.2563	10.2706	10.0426
ZFP36	9.6617	9.77024	9.53593	9.6138	9.39268	9.93563	9.49124	9.08779	9.54945	9.52469	9.58163	9.59354	8.64268	9.72858	9.11275	9.93681	9.20399	9.47887	8.9709	9.22734	9.2714	9.20494	9.72858	9.62628	9.36269	9.33524	9.31071	9.08334	9.52772	9.79199	9.09337	9.50715	9.58708	9.71842	9.23496	9.38494	9.47509	9.47306	9.43209	9.34712	9.57851	10.0887	9.59025	9.05986	9.38395	9.43719	9.58909	9.998	9.60748
REL	10.1894	10.2593	10.1217	10.3728	10.3175	9.80099	10.0171	10.3543	10.2523	10.3715	10.1582	9.87477	10.4821	10.4696	10.1867	10.2536	9.81134	10.3288	10.055	10.3014	9.81731	10.2661	9.92964	10.4542	10.1371	10.5393	10.4527	10.3687	10.4727	10.3216	10.4984	10.606	10.3433	10.3559	10.3071	9.95203	10.094	10.4346	10.5502	10.3971	10.0887	10.0517	10.3802	9.91965	10.2185	10.1305	10.2776	9.88908	10.141
PGD	9.17634	9.21625	9.00685	9.45074	9.15148	9.29391	8.81984	9.78495	9.93563	9.64577	9.36738	9.43209	10.262	9.55251	9.59354	9.76463	8.91052	10.4315	8.74659	9.18624	9.66952	8.91718	8.43367	9.98775	9.6307	10.1827	9.70162	9.37411	9.46188	9.66385	9.32925	9.51667	8.92883	10.262	10.0058	9.35761	9.76355	9.77694	10.0159	9.05283	9.69158	9.00063	10.1716	9.55885	10.2462	10.0649	9.87714	9.28249	9.83598
ATP5G2	9.28249	9.83346	9.43402	9.52275	9.48486	9.41146	9.38395	9.95946	9.30986	10.0399	9.32648	9.48486	10.0426	10.0824	9.4941	9.92486	9.56401	9.44696	10.1229	9.64998	9.7931	9.68066	9.03156	10.1894	9.37313	10.0783	9.95203	9.88195	9.35011	9.68066	10.2816	9.92205	9.66952	9.75656	9.88799	9.7669	9.63405	9.72858	9.8469	9.9208	9.34119	9.01653	9.86258	9.71969	9.63943	9.45271	9.46699	9.2719	9.6307
USP48	9.79528	9.49795	10.3288	9.83933	9.70553	9.92964	9.12644	9.97985	10.3028	9.75401	10.2886	10.3347	10.0783	9.23683	10.3089	8.75699	10.3772	9.69618	9.50715	9.71842	9.62628	9.43719	9.58075	9.03803	10.0223	9.91344	9.79528	9.81375	10.3154	9.43719	9.76135	9.18361	9.36453	9.9721	10.0376	9.73646	10.4952	10.0583	10.1449	9.9343	9.54524	9.74511	9.91727	10.3866	10.1477	9.87891	10.1747	9.63521	9.78736
KPNA4	9.71189	10.0676	10.3986	10.2448	10.4866	10.4213	10.7197	9.89643	10.0376	10.0636	10.2336	10.3746	9.65629	9.89643	10.3275	9.75523	10.4074	10.0952	9.9721	10.2364	10.3118	10.2309	10.5535	9.83598	10.2005	9.67741	9.95946	10.0701	10.1189	10.217	9.36453	9.90475	10.2563	10.1305	9.65629	10.2734	10.4774	10.1449	9.8256	10.1241	9.62848	10.1827	10.0503	10.1595	10.0136	10.2886	10.376	10.6321	10.1266
SHC1	10.4122	10.0211	10.1111	10.1005	10.0451	9.95316	9.92333	10.417	10.0463	10.2916	9.91288	10.0248	10.3189	9.83829	10.1005	10.1675	9.95814	10.053	9.91344	10.3816	9.99684	10.2606	10.1827	10.29	10.1648	10.2378	9.91965	10.1397	10.0783	9.73868	10.1747	10.2676	10.1567	10.169	10.2706	9.88678	9.86856	10.1867	10.363	10.0914	10.1292	10.3939	10.0729	10.1292	10.2549	10.1098	9.88908	10.1855	10.4019
C5orf56	9.27849	9.52559	9.66495	10.1463	9.05808	9.42383	9.80218	9.84198	9.87477	9.9343	9.4289	9.96085	10.2734	9.80562	10.0596	9.34407	9.68712	9.91727	9.81491	10.6213	9.51146	9.77906	9.61684	10.1675	9.26619	10.0136	9.50301	9.60452	9.64779	9.52275	10.3189	10.053	9.51038	9.56401	9.60339	9.81375	9.61788	9.77906	10.0676	9.41146	9.26511	8.75064	9.85519	9.73079	9.79528	9.28634	9.22458	10.0887	9.89039
UBE2H	9.60651	9.63751	9.73079	10.1894	10.8535	10.641	10.353	9.85519	10.5584	9.40618	9.74197	9.97839	9.42071	10.03	10.7649	10.7783	9.93927	10.7197	10.7591	9.92486	9.55885	10.7006	10.6497	10.4589	9.95203	9.90839	11.4042	10.2661	10.1175	10.8719	10.4257	10.5732	10.262	10.613	10.9444	10.0211	9.81607	10.3687	9.91231	10.9185	9.8759	10.0033	10.3833	10.4138	9.89039	10.4301	10.6231	11.1856	9.64358
PARP9	9.72638	9.62309	10.2075	10.4573	9.95946	10.0337	9.53315	8.95566	9.85288	9.24979	9.87348	10.3089	9.5619	8.67531	9.78495	9.60651	10.3347	10.1385	9.54004	11.1053	9.63186	9.96337	9.98209	9.52559	9.5442	9.32084	9.40826	9.15622	9.55157	10.0211	9.11553	9.17245	9.16206	9.78859	9.22259	10.2019	9.83933	9.4741	9.4579	9.90976	9.69949	9.8493	9.55672	9.56611	9.81134	9.76018	9.25946	11.2367	9.65629
GTF3A	10.0636	9.72747	9.70377	9.55472	9.66952	9.64887	9.85519	9.94062	9.44786	9.78859	9.59239	9.36269	9.72417	9.49518	9.4701	9.54844	9.72081	9.24979	10.2364	9.4941	9.54844	9.53204	10.0412	9.61322	9.58654	9.32313	9.78133	9.78736	9.90349	9.55985	10.1731	9.87951	9.83238	9.19955	9.85889	9.32267	9.53788	9.79528	9.45469	9.94062	9.91727	9.38595	9.50929	9.90585	9.38595	9.40987	9.4838	9.41441	9.4809
UBE2A	10.4927	9.98672	10.6968	10.1567	10.5377	10.3245	10.4301	10.0812	9.89039	9.74956	10.3446	10.5159	9.4838	9.90839	10.3543	10.1229	10.5994	9.85765	10.1292	9.8708	10.4152	10.3118	10.6442	10.0007	10.2478	9.73179	9.89766	10.053	10.035	10.0274	9.5134	9.89168	10.1292	10.3089	9.78859	10.1786	10.2087	10.2198	10.0123	10.3104	10.1867	10.7649	9.82079	9.72417	10.1279	10.0688	10.2593	10.3895	10.0978
HNRNPU-AS1	9.5218	9.75071	10.5159	9.94947	9.76244	10.0742	9.70162	9.74197	10.1786	9.34013	10.1881	10.3543	9.72858	9.0306	10.3939	7.79578	10.6303	9.58599	10.0742	9.80672	9.86969	10.1397	10.0729	9.00595	9.69949	9.43402	9.67188	9.65629	10.2943	9.37313	9.64779	8.93455	9.8469	8.89922	9.50614	10.3315	10.2676	9.89766	9.41348	9.91231	9.78133	9.85519	9.70272	10.0463	9.69282	9.9557	9.99422	9.94569	9.71535
RUNX2	9.90976	9.9208	10.1937	9.63186	10.6569	9.97336	10.2087	9.41248	9.89882	9.50715	10.0426	10.3986	9.40099	9.4701	10.353	9.76018	10.4052	9.68826	9.37723	9.03617	9.78133	10.2435	10.2269	9.92964	9.90723	8.86991	9.5082	9.55251	10.0742	9.81014	9.05714	9.42569	9.96833	10.0098	8.97329	9.6307	10.3202	9.63943	9.45271	9.68943	8.99279	9.88678	9.5946	9.82901	9.72528	9.54524	10.4082	9.62533	9.85042
AP3S1	10.0701	9.89039	10.149	10.0965	10.1083	10.1716	10.2289	10.0438	9.70272	9.88908	9.95946	10.0223	9.61265	9.77906	10.0313	10.1345	10.1567	9.76355	9.66717	10.326	10.1189	10.1229	10.3833	9.41751	10.3433	9.52879	10.0517	9.77259	10.1675	9.76135	9.40099	9.58806	10.0861	9.75071	9.66043	10.2256	10.2129	10.0007	9.80617	10.293	10.035	10.5326	9.49995	10.0033	9.81261	10.2143	10.0978	10.0171	10.1567
ATP8B2	9.32925	9.7529	9.966	9.82784	10.011	10.0197	9.89882	9.81134	9.96337	9.30986	9.87218	9.88195	9.38114	9.89766	10.0609	9.74301	10.4542	9.33808	10.4376	9.43615	9.56293	10.3848	10.1241	9.71076	9.44598	9.50404	10.2157	9.95814	9.97717	9.67068	10.3474	9.96457	10.0211	9.77467	9.69511	9.74301	9.8469	9.98456	9.67952	9.2676	9.60965	9.46088	10.1503	9.8256	9.67296	9.50404	9.67068	9.7529	9.38694
INPP4A	9.6307	9.33614	10.0783	9.79199	9.70964	9.70272	9.55672	9.63643	9.5442	9.38114	9.74737	9.98775	9.49124	9.03433	10.0517	9.10444	9.9557	9.30362	9.64779	9.61989	9.71189	9.72528	9.92709	9.08779	9.69618	9.29571	9.43615	9.29846	10.0197	9.12644	9.28722	9.26902	9.65303	9.39473	9.3199	9.57447	10.0058	9.96727	9.57602	9.47887	9.43719	9.74858	9.2217	9.7931	9.50199	9.76355	9.35011	9.68281	9.93311
FMNL1	9.96337	9.94828	8.87478	9.59025	9.17816	9.06707	8.85053	9.15436	10.0836	9.62628	9.39169	9.18536	9.88419	9.94434	8.76837	9.80899	8.72702	9.9001	9.06354	9.28146	9.09193	8.94623	9.01489	9.85288	9.69721	10.2661	9.13844	9.17054	9.55567	9.88303	9.2488	9.56097	9.24711	9.70272	9.64779	9.18794	9.16017	9.55355	9.5082	8.74819	9.88303	9.4741	10.0376	9.18361	9.82668	9.41961	9.44492	9.28522	9.55472
AMPD2	9.65515	9.69949	8.36433	9.26511	8.89145	8.52151	8.88219	8.01572	9.61475	9.61684	8.96371	8.95058	9.93084	9.65408	8.61693	9.1907	8.42433	9.15716	8.45471	8.91637	8.58645	8.34421	8.92611	9.34908	9.67509	9.99422	8.6761	8.91677	9.20596	9.63292	9.30411	9.33408	9.27558	9.24059	9.27994	8.37862	9.36937	8.80623	9.51246	8.84982	9.49518	9.46505	9.37723	8.77822	9.5237	9.09752	9.04256	9.09145	9.41197
SMARCA5	9.41751	9.49124	10.7328	10.3202	10.6727	10.8389	10.9251	9.6617	9.75401	9.55355	10.2256	10.5601	9.35395	9.18707	10.6026	8.82479	11.0076	9.19674	10.1058	9.65303	10.5584	10.5008	10.524	8.8141	9.9208	8.43812	9.63239	9.83238	10.1371	9.68393	8.85978	9.20319	9.87832	9.77259	9.24241	10.8742	10.6659	9.54945	9.42679	10.2421	9.49332	9.87477	9.36059	10.2523	9.42122	10.053	10.1704	10.4229	10.1397
IMPDH2	9.61475	9.7931	10.2226	9.94184	9.96337	9.89415	9.7524	9.93563	9.7669	9.57851	9.56507	9.98341	9.36409	9.39268	10.0426	9.37815	10.2336	9.53593	9.55251	9.88558	9.6307	9.99045	10.1963	9.20873	9.87714	9.75656	9.51667	9.37125	9.9343	9.2967	9.20873	9.62738	9.51984	9.52469	9.42569	9.51246	10.0688	9.89289	9.71969	9.51667	9.90585	9.62952	9.71643	9.74858	9.78606	9.65829	9.46906	9.83238	9.70732
IDH1	10.1254	9.87714	10.8241	10.2985	10.4681	10.2348	9.90475	9.92486	9.82784	9.79084	10.1747	10.5682	9.3059	9.67741	10.367	9.97839	10.1358	10.0136	10.1331	10.442	10.6968	10.1991	10.3118	10.1083	10.0701	9.62738	10.2845	9.95203	10.0248	9.82901	9.17987	9.93927	10.0325	10.4619	10.2507	10.2748	10.4036	10.051	10.011	10.3986	9.85042	10.3895	9.88077	10.2283	10.3882	10.5075	10.4315	10.6096	9.98672
PSMC1	9.78859	9.81134	9.26808	9.39169	9.21625	9.50301	9.18078	9.4579	9.62628	9.64265	9.5946	9.31786	10.1704	9.39892	9.47214	9.37507	9.34308	9.77259	9.7931	9.53697	9.61265	9.5134	9.29303	9.67852	9.46699	10.1477	9.36889	9.57552	9.42173	9.70162	9.76355	9.93802	9.53848	9.83598	9.90349	9.15524	9.45177	9.42383	9.7931	9.79649	9.67405	9.00317	9.91965	9.58376	9.43209	9.34518	9.40302	9.50929	9.5134
VAMP8	9.45896	9.56293	9.57153	9.62425	9.45177	9.26311	9.31248	9.34214	9.28634	10.0046	9.04909	9.17336	9.58075	9.81607	9.09899	9.38011	9.12107	9.26988	10.1422	10.0184	10.2448	9.50301	9.28046	9.86614	9.35862	9.8673	10.0148	9.69158	9.39892	9.73179	8.94473	10.0098	9.37221	9.2217	10.1894	9.15835	9.57552	9.3558	9.998	10.3772	9.78025	9.41146	9.71189	10.035	9.79649	9.28434	9.18179	9.23766	9.62191
WIPF2	9.23683	10.0426	9.497	9.75904	9.69838	9.69511	9.75523	9.83479	10.1554	10.0812	9.60339	9.93563	10.1517	10.0363	9.79877	9.74858	9.58163	10.3059	9.70732	9.89882	9.56097	9.73079	9.31341	10.5125	9.71842	10.2493	9.75401	9.95078	10.0084	10.011	10.0824	10.107	9.71412	10.3202	9.86374	9.85042	9.79649	9.91965	10.1704	9.27941	9.7998	9.34119	10.353	9.81856	10.1005	9.68066	9.916	9.61788	9.78369
CUL3	9.78133	9.59687	9.75191	9.49613	9.87348	9.96457	9.86016	9.19674	9.60339	9.25946	10.0211	9.91844	9.35011	9.18624	9.58806	9.27749	9.83711	9.73079	9.60965	9.5025	9.95078	9.70496	9.93311	9.24425	9.52469	9.33012	9.44786	9.60232	9.49656	9.74087	8.9514	9.08779	9.67629	9.71189	9.39268	9.84566	9.947	9.5827	9.63186	9.70377	9.74956	9.38011	9.79084	9.85765	9.57344	9.40826	9.84198	9.97597	9.60132
TRANK1	9.80321	10.1731	9.8493	10.0901	9.56507	9.5946	9.00501	9.57552	10.4036	9.486	9.998	10.1331	10.3175	9.88558	9.9747	9.86494	9.7669	10.4711	9.59567	10.3925	9.67068	9.60232	9.6138	9.90585	9.79877	10.4346	9.54738	10.2283	10.0596	10.2226	10.5291	9.82901	9.23161	10.5944	10.0676	9.62848	9.74087	9.70061	10.1503	9.38595	10.1554	9.78259	10.1528	9.50929	10.0563	10.0376	10.3746	10.4681	9.5218
CCNL1	9.54738	9.7085	10.0123	9.91231	10.2549	10.2143	10.3848	9.55157	10.0007	9.55251	10.3275	10.2309	9.74628	9.25646	10.0716	9.55567	10.1841	10.0399	9.98456	9.81134	9.854	9.88303	10.0676	9.95448	9.67952	9.70377	9.57552	9.7736	10.0451	10.2289	9.63943	10.002	9.83933	10.1477	9.6055	10.0463	10.0861	9.73766	9.6593	9.5237	9.63405	9.22648	10.2748	9.87477	9.33808	9.61265	9.93802	10.0609	9.84566
AKAP10	9.88077	9.916	9.98456	9.76463	9.90475	9.82668	10.2563	9.95814	9.94312	9.47509	10.2005	10.1841	9.71736	9.56401	9.81014	9.5134	9.65723	9.85889	10.0914	9.79762	10.36	9.95689	9.98672	9.92333	9.61159	9.90475	9.58376	9.82901	9.8256	9.61886	10.3245	9.99684	9.854	10.2448	9.73298	10.1799	9.59354	9.88195	10.1477	9.98209	9.58075	9.66043	10.29	9.98672	10.077	9.63292	10.0123	9.79649	9.54106
BCR	10.1202	10.2748	9.36453	9.71189	9.95316	9.34812	9.24792	9.916	9.84442	9.80562	9.66385	9.90723	10.3202	10.2706	9.8516	9.40935	9.30492	9.96337	10.2563	9.49124	9.44	9.46799	9.75071	10.1813	10.0649	10.36	10.1848	9.86132	9.78859	10.1662	10.3939	9.79877	9.88077	10.1005	9.8673	9.76913	9.5683	10.0914	9.92964	9.8469	10.3895	10.3866	10.1436	9.74301	10.2005	10.0412	9.73646	9.35488	10.0223
FAM192A	10.3657	9.83598	9.91473	9.89528	9.89168	9.76802	9.60339	9.98341	9.93802	10.149	9.90349	9.68943	10.0171	9.9208	9.70061	9.88558	9.82313	9.77467	9.9208	10.049	9.9621	9.75774	9.80321	10.2129	9.92709	9.94062	9.85288	9.87951	9.94062	10.1254	9.82901	9.94569	9.85224	9.78133	9.95689	9.65515	9.90232	9.916	9.92841	9.76463	10.0159	9.97985	10.1595	9.95316	10.206	9.89289	9.79877	9.92486	10.0248
EPM2AIP1	10.3848	10.1799	10.1517	9.72244	10.2802	9.91098	10.0901	10.2256	9.7353	10.3909	9.97403	9.70496	10.2719	10.0928	9.80562	9.81731	9.99933	9.89766	10.3089	10.2478	10.2435	10.224	10.2087	10.4003	9.92333	10.03	9.92653	9.8516	9.96457	9.86374	10.5008	10.4361	10.0887	9.62309	9.79084	10.1528	9.75191	9.73988	10.0914	10.3161	9.99684	10.1951	9.78369	9.93802	9.62738	9.84318	9.69282	9.69511	10.0636
ERCC1	10.0223	10.1704	10.0438	9.85639	9.7758	9.93927	9.63186	9.998	9.76913	10.0621	9.76913	9.62191	9.99543	9.87714	10.0388	9.85639	9.66717	9.29939	10.4152	9.88908	9.62191	9.80899	9.86969	9.98567	9.9621	9.80218	9.87714	9.99684	9.83829	9.86132	10.2593	10.217	10.0184	9.83003	9.75774	9.81731	10.2033	9.94312	10.1747	10.0148	9.7529	9.92486	9.86374	10.0836	9.86614	9.37411	9.64779	9.5134	9.92486
C5orf51	10.0136	10.007	10.5176	10.3375	10.3044	10.5345	10.1292	9.8256	10.2462	9.73766	10.1542	10.1345	9.55472	10.1855	10.3657	10.0756	10.5377	9.98341	10.5649	9.70964	10.2226	10.3014	10.4836	9.98901	10.1229	9.89882	10.2116	10.0046	9.98341	9.46088	10.3288	10.3503	10.1908	10.2661	10.0007	9.95078	9.91844	10.2407	9.68826	9.74413	9.86374	10.5075	9.87218	9.98456	9.87477	9.9917	10.3059	10.3303	9.52469
YPEL2	9.58708	9.67952	10.1977	9.99933	10.3118	10.1951	10.4436	9.98456	9.63643	10.0887	9.83598	10.2283	9.51038	9.69397	10.3	9.69949	10.1747	9.64577	9.57651	9.84318	9.83598	10.0376	10.4648	9.59122	9.77694	8.99976	10.053	9.56097	10.1636	9.67296	9.30788	9.63292	10.1648	9.76018	9.69282	10.0376	10.2985	9.7669	9.666	10.0123	9.54369	10.1254	9.63751	9.94312	9.84442	10.3644	10.1774	10.1031	10.094
COPB2	9.97336	9.72528	9.45271	9.4809	9.43615	9.77467	9.39364	9.58376	9.69511	9.70732	9.60027	9.53315	9.71412	9.60452	9.44696	9.476	9.486	9.69511	9.66385	9.65723	9.64779	9.54945	9.63751	9.60748	9.75191	9.7931	9.63751	9.723	9.43402	9.4701	9.606	9.67405	9.6406	9.71307	9.81607	9.6406	9.62628	9.61788	9.87348	9.7353	9.8256	9.79199	9.77259	9.86374	9.71189	9.45993	9.50404	9.70609	9.53697
RAPGEF2	9.60232	9.90976	9.80099	9.74858	10.2816	9.9208	10.536	9.39892	9.8493	9.62191	9.8708	10.2626	8.78896	9.41348	10.0649	9.85765	10.0742	9.73426	9.02968	9.66952	10.0556	9.69721	10.0783	9.25265	9.98901	8.89922	9.41652	9.64998	10.1747	9.76018	8.74742	9.51567	9.99294	10.0451	9.12914	9.76802	10.3303	9.80321	9.43113	9.6385	9.28819	10.0236	9.62092	9.59239	9.5188	9.81491	10.3028	10.0136	10.002
GABPB2	9.8708	9.7669	9.98901	10.0688	10.1371	10.2129	10.0287	10.2336	10.002	9.61066	9.76355	9.73298	9.67296	10.1517	9.99543	9.60339	10.1503	9.51667	10.0517	9.80899	9.97717	10.1162	10.5223	9.77467	9.74197	9.70272	10.1937	9.85042	10.1867	9.4227	9.95448	10.03	9.8708	9.76244	9.80562	10.077	10.1043	10.0363	9.91344	9.44492	9.81793	9.82784	9.70964	10.1449	9.84198	9.4741	9.29763	9.65303	9.80562
WBP2	9.91098	9.54738	8.66025	9.74413	9.10717	9.21999	8.9455	9.29102	9.89289	9.71412	9.17432	8.83501	9.61066	9.77694	8.6495	10.0887	8.41531	9.92486	8.90266	9.40935	8.82479	9.21539	9.44786	10.1517	9.38114	9.70964	10.0248	9.0762	9.476	9.78133	9.28919	9.59122	9.18624	9.52087	9.98341	9.01489	8.99004	9.49518	9.62425	9.51984	9.9747	9.76355	9.66834	9.11083	9.77467	9.74737	9.32648	9.93681	9.44983
ZNF75A	10.4727	10.5698	10.2212	10.5601	10.4019	10.1595	10.671	10.4557	10.2212	10.5618	10.1716	10.2886	10.3044	10.4927	10.4067	10.4067	10.1582	10.1317	10.671	10.4019	10.2845	10.5978	10.353	10.4257	10.4152	10.2593	10.6821	10.6213	10.6162	9.94828	10.5377	10.4573	10.417	10.0287	10.5326	10.279	10.3347	10.6427	10.4836	10.4467	9.83479	10.2536	10.3405	10.5159	9.9343	10.3939	9.87477	9.9621	10.6476
HERC1	9.71307	9.89766	9.43113	9.40518	9.65408	9.79649	9.40518	9.58806	9.85519	9.5134	9.7931	9.38899	9.73646	9.46088	9.59025	9.71189	9.83933	9.83829	9.89882	9.30039	9.19504	9.48921	10.1083	9.41092	9.8493	9.92486	9.59687	9.40099	10.0463	9.46608	9.55355	9.52469	9.66834	9.64165	9.8469	9.21906	9.8673	9.76018	9.9208	9.67068	9.71412	9.77794	9.64577	9.4155	9.39268	9.7353	9.81491	9.45671	9.78606
C17orf62	9.3654	9.30039	8.81051	9.07262	8.50825	9.33311	9.13657	9.31428	9.38998	9.60965	9.13519	9.04909	9.54216	9.59567	8.60131	9.30683	8.77893	9.61684	8.72555	9.4809	9.19585	9.10633	9.18842	9.65203	9.22825	9.53788	8.99537	9.12425	9.16114	9.36269	8.81579	9.12644	9.58075	9.21714	9.23213	9.45177	8.93496	9.12914	9.44884	9.06074	9.60027	9.36738	9.17721	8.83297	9.51984	9.27558	9.01302	9.13469	9.48711
CDK13	9.7529	9.76018	9.81856	10.4866	10.206	9.53907	9.91727	10.5257	10.3728	10.3866	9.88419	10.224	9.6307	10.3939	10.053	10.4913	9.41751	10.3161	9.8516	10.5666	9.76355	9.88419	10.2734	9.88558	10.1855	9.74413	10.2295	10.3275	10.5732	10.2348	10.1786	10.1636	10.353	9.98341	10.206	9.72081	9.96973	10.4743	10.6213	10.141	10.3	10.4481	10.1254	10.094	10.3361	10.6803	10.5601	10.1436	10.4913
YPEL1	9.44696	9.43615	10.1623	9.91727	9.9917	9.48921	10.1894	10.0171	9.82901	9.88799	9.72967	9.93191	9.77467	10.2348	9.94062	9.56507	9.67296	9.64998	9.70964	9.60651	9.52987	9.79649	10.0171	9.85639	9.78495	9.61066	9.41146	9.73766	9.99422	8.92377	9.94569	10.2295	9.98456	9.34119	9.51667	9.4809	9.74628	10.1503	9.90839	9.69063	9.84318	9.7559	9.78025	9.79877	9.46906	9.62309	9.42173	9.19771	9.69838
CHTOP	9.95316	9.7736	9.42569	9.55056	9.59239	10.0007	10.0848	9.71189	9.81964	9.89766	9.96337	9.73646	9.72967	9.9001	9.6617	9.82784	9.73988	10.0171	9.98209	9.6385	9.96337	10.049	9.87477	9.99045	9.70162	10.2734	9.76355	10.002	9.55985	10.0798	9.92964	10.0649	10.053	10.0159	9.68504	10.0197	9.69949	9.61684	9.89766	9.87951	9.63521	9.71736	10.1554	9.86614	9.54106	9.68181	9.67629	9.43113	9.81014
GARS	10.1731	10.1031	9.35862	9.61566	9.31248	9.34407	9.37918	9.98775	9.53204	10.1716	9.82668	9.38795	10.2129	9.94062	9.666	9.66284	9.61886	9.5683	10.4696	9.82901	9.63292	9.7998	9.87714	10.0861	9.65105	10.1098	9.7085	9.854	9.59122	9.79414	10.2719	10.1827	9.78369	9.46608	9.79199	9.35862	9.39792	9.61989	9.99933	9.67509	9.86016	9.67405	9.92333	10.0123	9.53956	9.32548	9.22825	9.27288	9.58806
SEL1L	9.00063	9.44492	10.0874	9.68602	10.1761	10.3816	10.5912	9.06434	9.13754	8.81837	10.217	10.269	9.07757	9.39792	10.0742	9.11179	10.2762	9.46906	9.75191	9.63292	10.1463	9.91344	9.89643	9.19166	9.30788	8.86269	9.19254	9.58806	9.58806	10.0701	8.79966	9.4941	9.67852	9.72858	9.25359	10.1747	10.4346	9.02713	9.09427	9.64358	8.76917	9.1357	9.7998	9.91231	9.34812	9.38011	10.2734	9.91965	9.6055
MAST3	9.43298	9.76913	8.70957	8.90436	9.15716	9.16397	9.44598	9.34712	9.74087	9.49332	9.37125	9.41751	9.91098	9.43905	9.26711	9.01905	8.9574	9.9917	9.35297	9.39999	9.16785	9.06434	8.93537	10.0274	9.54317	10.0952	9.1357	9.46799	9.54004	10.0325	9.46188	9.7736	9.57153	10.1528	9.67296	9.43508	9.42999	9.31248	9.52663	8.96189	9.50503	8.84155	10.1292	9.45993	9.78133	9.39578	9.854	8.87563	9.46188
ZEB2	9.76355	9.50454	10.7572	10.1977	10.4361	10.0676	10.1229	9.88303	9.25065	9.57964	9.91098	10.5308	9.15716	9.4809	10.4122	9.25837	10.1018	9.08419	9.31248	9.43298	9.947	9.90839	10.3559	8.96997	9.60232	8.78661	9.57044	9.07977	9.81731	9.60339	8.0395	9.37313	9.53848	9.73426	9.26808	9.96337	10.1731	9.75401	9.47695	9.92205	8.93626	9.916	9.11083	9.52987	9.64887	10.0451	10.2523	10.3148	9.85765
TNRC18	10.2493	10.2858	10.0046	9.87477	9.94828	10.1554	9.94434	10.1704	10.4573	9.93311	10.2478	10.0848	10.1031	10.1761	9.80672	10.3461	9.73079	10.4681	9.79528	9.97839	9.85889	9.92333	10.1317	10.1716	10.1124	10.445	9.84807	9.68281	10.0154	10.3488	10.1005	10.0636	10.2185	10.3275	10.1503	9.89039	10.0399	9.8759	9.91965	9.9621	10.5425	10.0412	10.0621	9.74087	10.3895	10.4542	10.3543	9.94434	10.1083
KIAA0040	10.1305	10.0649	9.27288	9.2488	8.92053	9.61566	9.25646	9.63405	9.72747	9.71736	9.61989	9.37723	10.0274	9.40414	9.35761	9.79762	9.53204	9.83598	9.19166	10.2435	9.37411	8.79966	9.4941	9.61788	9.8673	10.0399	9.43402	9.57044	9.49228	9.86969	9.27941	9.02365	9.69063	9.86258	9.46906	9.63405	9.57851	9.37221	9.86614	10.0376	10.3848	10.2606	9.74628	9.26808	9.61066	9.41146	9.55355	9.85042	9.82668
METTL23	9.59239	9.77143	9.92709	9.77467	9.98567	9.76355	9.723	10.2593	9.34908	9.68181	9.52087	9.45469	9.48921	9.85042	9.71969	9.51778	9.86856	9.38595	9.94434	9.85889	9.60748	9.7736	9.92841	9.72417	9.75656	9.28919	9.64779	9.82668	9.66717	9.02365	9.82313	9.81856	10.1005	9.44	9.5237	9.9557	9.49613	9.86016	9.71076	9.95814	9.98209	9.99933	9.28919	9.80445	9.59239	9.73426	9.34618	9.534	9.54945
THUMPD1	9.70272	9.78259	10.3816	10.2269	10.2858	9.9621	10.5377	10.1358	9.63751	9.80899	10.0952	10.1813	9.91473	10.035	10.4851	9.854	10.7059	9.55672	10.5618	10.1151	10.1636	10.2593	10.3245	9.80562	9.87218	9.56731	10.1397	10.0426	10.1595	9.56926	10.0861	10.1043	10.3986	9.82668	9.64472	10.3059	10.1266	10.2957	9.82784	9.89289	9.5082	9.74413	10.1517	10.2005	9.76244	9.7085	9.70732	9.83711	10.1385
CCDC88C	9.90585	9.81261	10.3772	10.2523	10.2845	9.98209	9.89039	10.0517	10.2185	9.74087	9.83003	10.0649	9.44696	9.92596	10.2971	9.85889	10.0874	9.69397	10.2157	9.77467	10.0007	10.0848	10.3816	9.8469	9.9001	9.52663	9.9343	10.0649	9.88908	9.59025	10.2129	10.5864	10.1217	9.67068	9.84198	9.81014	9.65203	10.2661	9.72187	9.29846	9.91098	10.2661	9.666	9.65829	9.78979	9.65515	9.76244	9.86016	9.75523
PLCG1	10.5567	10.808	9.65303	10.0426	9.95448	9.90475	9.74737	10.5978	10.2706	10.5601	9.8469	9.63292	10.5801	10.5207	9.7529	10.1841	10.1608	9.90232	10.8891	10.2019	9.71842	10.1477	10.4696	10.1266	10.3361	10.5109	10.3071	10.6459	10.3572	9.96337	10.9643	10.3728	10.5833	9.62628	10.2719	9.69282	10.0836	10.5059	10.4138	10.0836	10.7745	10.2845	10.3559	10.3245	10.2075	10.1813	9.47887	9.74956	10.206
SFT2D2	9.41248	9.18794	10.3	10.0517	10.0636	9.71535	9.81014	9.65629	9.67741	9.73179	9.83711	9.81856	9.51829	9.73426	10.0136	9.43814	10.1317	9.49902	9.91844	9.80321	10.1317	9.80321	9.98341	9.44147	9.63292	9.37723	9.61788	9.7085	9.78314	9.54106	8.95566	9.96833	9.81856	9.63943	9.72747	9.94062	9.95448	9.72747	9.57251	9.58708	9.32837	9.86016	9.2766	9.69565	9.53593	9.61684	9.83479	9.8493	9.59122
SMS	9.99933	9.56143	9.76463	9.60132	10.2421	9.78606	9.52275	9.62425	9.67405	9.77143	9.77906	10.0148	9.63405	9.64887	9.71736	9.86132	9.8708	9.5827	9.35678	9.63521	9.82668	9.97717	9.55885	9.61566	9.75401	9.37125	9.54106	9.73868	9.43113	9.63186	9.41652	9.76018	9.8673	9.82784	9.68281	9.6617	9.71307	9.7085	9.62191	9.64215	9.72858	10.1111	10.0952	9.54945	9.87348	9.723	10.1358	9.74087	9.84442
CAMK1D	10.2435	10.0609	9.64779	9.69618	9.35206	9.25837	9.534	9.41146	10.1292	9.76463	10.0223	9.80321	10.3071	9.85639	9.6406	10.1922	9.81964	9.50105	9.25545	9.54738	9.47214	9.30411	9.35206	10.0476	9.68281	10.0861	9.8759	9.93927	10.0337	10.1436	10.1623	9.56611	9.64779	10.1058	9.86132	9.77084	10.1881	9.71307	10.2776	9.81375	9.69838	9.97336	10.1582	9.45425	10.0463	10.3245	10.1151	9.81856	9.91727
CD46	8.90178	9.33907	10.2256	9.45469	10.1189	10.3848	10.7838	8.67531	9.29939	7.96878	10.4406	10.5502	8.46372	8.59755	10.1922	8.85222	10.5601	9.19419	9.10902	9.47988	10.0184	9.87714	9.8516	8.26262	9.43814	8.21394	8.62285	9.30492	9.28819	9.61989	8.11652	8.74819	9.27941	9.68504	8.56384	10.4245	10.3657	8.9892	8.45471	9.24792	8.24335	9.46799	9.04404	9.38114	8.70887	9.43298	10.2348	10.6476	9.402
AMD1	9.57754	9.7353	10.1774	9.78025	10.1463	10.2507	10.4648	9.4289	9.7998	9.18315	10.283	10.1189	9.4186	9.41248	10.1175	9.947	10.4285	9.65303	9.93927	9.66495	10.333	9.94947	9.98096	9.52879	9.98672	9.30788	9.402	9.93563	9.75071	9.96973	9.50105	9.53204	9.84442	9.79528	9.50404	10.2129	10.3059	9.33808	9.45671	10.0159	8.95476	9.87832	9.71535	9.476	9.78859	9.76913	10.3615	10.0476	9.38998
CUX1	10.1813	10.1397	9.61886	9.73426	9.90723	9.71842	10.053	10.4301	10.0636	10.1397	9.98901	9.83117	10.4036	10.1648	9.7736	10.0337	9.69721	10.4805	9.88077	9.55056	10.035	9.71189	9.73766	10.0621	9.97336	10.4138	9.86374	9.77467	9.85519	10.1043	10.007	10.3802	10.2309	10.2283	10.0978	10.0159	9.83117	9.87951	9.98456	9.76913	10.1528	9.98567	10.3816	10.0136	10.1704	10.141	9.97839	9.55157	10.2536
CHMP1A	10.0098	9.87832	9.59354	9.66952	9.79877	9.60132	9.83711	9.98209	9.80218	10.1005	9.5827	9.48275	10.077	9.9721	9.63405	10.3446	9.2415	9.98901	9.67068	10.1648	9.78259	9.76913	9.73079	10.1345	10.0438	10.0756	9.74087	9.79649	9.62952	9.92205	9.86614	10.0676	9.96457	10.0426	9.723	9.79877	9.64779	9.72638	10.0798	9.99543	10.2435	10.3315	10.1827	9.69397	10.0517	9.85889	9.61475	9.49902	9.9917
LMNB1	9.72858	10.0729	10.077	10.0399	9.9621	10.2985	10.0914	10.224	10.03	9.52987	10.3925	10.1151	9.68602	9.72528	9.94312	10.0098	9.8759	10.3	9.43298	10.0261	10.1528	10.0412	10.094	9.38011	10.1991	9.57851	9.74628	10.2845	10.3446	10.3189	9.1593	9.88558	10.1704	10.0503	9.89289	9.53092	10.0148	10.0887	9.86016	10.206	10.206	9.99294	9.91844	9.71412	9.69721	10.3925	10.479	10.4315	10.283
GSTO1	10.1517	9.5946	9.33206	9.35862	9.30788	9.11179	9.21999	9.42173	9.40518	9.84082	9.67188	9.11365	9.98775	9.40099	9.33614	9.79649	9.19419	9.54524	9.37125	9.8469	9.70609	9.33614	9.29004	9.72187	9.57251	9.84442	9.6307	9.44287	9.06707	9.5946	9.18794	9.43113	9.41039	9.63292	9.99543	9.3275	9.26619	9.32172	9.43905	10.1058	9.72638	9.88908	9.65629	9.64165	9.95689	9.66043	9.43719	9.90232	9.02885
ALDH9A1	10.2322	10.0007	9.75656	9.70272	9.4809	9.31428	9.23766	9.8673	9.80445	9.90723	9.7529	9.46799	9.71535	9.93084	9.85889	10.0248	9.58599	9.89168	9.52275	9.3558	9.38694	9.53697	9.83829	9.53593	10.1189	9.99933	9.56731	9.80321	9.76355	9.73988	9.723	9.83003	9.72081	9.6138	9.75523	9.47107	9.58492	9.8256	9.73766	9.82313	10.3315	10.107	9.5218	9.60132	9.88799	10.0325	9.50929	9.44196	9.92333
MSL1	9.9557	9.88077	9.58909	9.17432	9.47306	9.78025	9.80562	9.73179	9.67952	9.53697	10.0248	9.83479	9.64358	9.45671	9.50301	9.7931	9.53697	9.93563	9.31071	9.88077	9.72858	9.3372	9.60651	9.60651	9.74087	9.93191	9.33808	9.83598	9.94434	10.3059	9.97985	9.66717	9.97717	9.96337	9.42789	9.94569	10.0928	9.64358	9.68712	9.69721	9.94434	9.65105	9.95814	9.54738	9.90585	9.81731	10.1894	9.74511	9.6406
CYP4F3	9.68066	9.67296	9.66385	10.0412	9.60651	9.67629	10.2348	9.99684	9.94184	9.73646	10.3833	10.7838	9.5237	9.58376	9.4902	9.9557	9.70609	10.4836	8.67995	9.31692	9.68181	9.22458	9.65629	9.31341	10.2886	9.73988	9.22648	9.79199	10.0661	9.50301	9.07441	9.61886	9.85639	9.87832	9.91727	9.60748	9.74858	9.7758	9.5188	8.6387	10.1031	10.3572	10.1675	9.46396	9.86258	10.283	10.293	9.27749	9.98209
PIGB	9.26046	9.4701	9.89643	9.53092	9.67296	9.93802	10.3895	8.8731	9.57044	9.52559	9.78736	9.94434	9.09051	9.31937	10.0197	9.07527	9.84566	9.75523	9.10633	9.9621	9.80792	9.65723	9.78369	9.27749	9.32359	9.40414	9.31786	9.12817	9.89039	10.007	9.21345	9.25946	9.54738	9.84198	9.22458	10.1841	9.75523	9.39892	9.52987	9.44287	8.6495	9.15148	9.5237	9.44884	9.69063	9.63405	9.4902	9.67629	9.81134
DNAJC7	10.4185	10.1855	10.0236	9.91844	10.1162	9.95946	9.72187	9.99294	9.88558	9.69949	10.1083	9.80562	10.1397	10.1189	9.85519	9.80321	9.83598	9.94947	10.29	10.0583	9.93927	10.0742	10.1894	10.0901	9.94248	10.2816	10.0171	9.83346	9.72417	9.90585	10.2549	10.1774	10.0609	9.84318	10.2102	9.90654	9.73426	9.82441	10.053	10.3089	10.2407	9.98096	9.9557	9.98096	10.0184	9.61159	9.75191	9.88303	9.84807
ELF4	9.47509	9.41039	9.22825	9.39892	8.88219	9.05808	8.60204	9.18078	9.65303	9.19771	9.23496	9.17634	9.80218	9.63943	9.41652	9.534	9.25545	9.66495	8.98318	9.68943	9.31883	9.15716	9.01905	9.76135	9.39085	9.85519	9.31162	9.31162	9.28522	9.35761	9.54106	9.53315	9.03803	9.666	9.71736	9.0735	9.40826	9.42789	9.64683	9.19674	9.54004	9.54106	9.39683	9.24711	9.78259	9.00232	9.33206	9.73988	9.33206
FAM46C	10.1669	8.22411	8.62519	10.2283	10.5575	10.5633	9.14216	8.87478	10.8322	9.43905	9.06394	8.82741	9.44386	8.46508	10.0007	10.8719	8.0677	10.7727	10.9274	9.12107	8.76269	10.4836	10.9574	9.38694	9.91098	8.06426	11.8871	10.0978	9.78606	11.0393	8.73415	9.06163	9.08952	9.76463	11.4013	9.74511	9.60132	9.87832	10.2421	11.385	9.4289	9.73646	9.92486	10.8535	8.7426	11.3685	10.0543	11.8645	9.67405
NCL	9.19674	9.44884	9.96833	9.65629	9.77259	9.71736	9.13754	9.80732	9.93311	9.67952	9.57754	9.71535	9.63643	10.1449	9.84198	9.23213	10.0033	9.53495	9.78259	9.38899	9.34812	9.89882	9.95946	9.39792	9.70496	9.54844	9.96973	9.81491	9.59354	9.04256	10.2407	10.0287	9.64683	9.58376	9.61886	8.36801	9.45271	10.0649	9.7758	9.53697	9.69511	9.70496	9.3275	9.55985	9.52879	9.42479	9.52879	9.44386	9.27424
PHLPP1	10.1963	10.6856	9.59687	9.78606	9.94312	9.83003	10.1704	10.0412	9.92709	10.536	9.99045	10.3044	9.78369	9.89528	9.966	10.0463	9.84807	10.5584	9.02456	10.3089	9.56611	9.28919	9.947	10.417	9.89289	10.7668	10.1305	9.59025	10.3133	9.91231	8.92053	9.78979	10.0248	9.8708	9.93681	9.64779	10.0046	9.89039	9.99684	9.89766	9.89039	10.0928	10.4213	9.84566	10.1528	10.3361	10.149	10.2322	10.2462
FAM53B	10.3275	10.0058	9.61566	9.61886	10.0901	9.28634	9.86856	9.88419	9.81731	9.84442	9.666	9.67188	10.1786	9.97091	9.67509	9.83598	9.30411	9.68393	9.76463	9.82784	9.60651	9.79877	9.89289	9.94828	9.87477	10.2762	9.4289	9.74858	9.58708	10.0261	10.0965	10.2129	9.89766	9.90475	9.70162	9.60027	9.72417	9.68943	9.96457	9.6593	10.0476	10.1463	10.1083	9.42789	9.66952	9.81014	9.68281	9.25169	9.76913
RSU1	10.1331	9.03334	9.57552	9.7998	9.53593	9.62848	9.33012	10.1517	9.7736	10.1331	9.51778	9.45074	9.46088	10.4711	9.94184	10.2102	9.46906	9.51246	9.77024	9.1846	9.32084	10.0756	10.0742	10.169	9.51038	9.58163	10.353	9.68066	9.6138	10.1855	10.0399	10.0848	9.58163	9.723	10.0848	9.3372	9.12295	9.77259	9.89882	9.75774	10.2185	10.0583	9.28434	9.73988	9.97839	10.2507	9.8759	10.2005	9.9721
IL1R2	9.52087	9.74858	8.89145	9.17987	9.13192	9.43615	9.94828	9.04356	9.5237	9.29939	9.96833	10.0676	9.8759	8.94396	9.22734	9.42789	8.69454	10.4082	8.49321	9.05003	9.58599	9.04545	9.05625	10.011	9.79762	9.99045	8.82741	9.36269	9.3654	9.87832	8.91562	9.35206	9.43905	10.0476	9.69949	9.44696	9.44492	9.57251	9.7736	9.37221	9.97091	8.92301	10.417	9.27466	9.97985	9.88077	10.1018	8.90266	9.89882
HMHA1	9.74087	9.46557	8.58802	9.13754	8.85815	8.8166	8.70957	9.06976	9.45896	9.54738	8.93537	9.08334	9.44786	9.59025	8.47232	9.35958	8.66413	9.38694	8.87563	9.04256	8.92611	8.8731	9.11553	9.32548	9.19335	9.58806	8.91351	9.1593	9.13844	9.09611	9.38494	9.25065	9.20033	9.25312	9.39364	8.68035	8.92961	9.13286	9.2719	9.00143	9.723	9.81856	9.48486	9.03334	9.4838	9.27288	9.16701	8.91187	9.16785
RNPS1	9.54629	9.145	9.44492	9.42789	9.46293	9.43719	8.72462	9.46749	9.43402	9.36059	9.51984	9.27849	9.23766	9.32925	9.54844	9.40414	9.51667	9.48486	9.42999	9.04633	9.10991	9.57754	9.36937	9.68504	9.21999	9.27994	9.54945	9.40826	9.15436	9.17816	10.0236	9.99045	9.14313	9.29846	9.23868	9.25169	9.2115	9.42479	9.67852	8.86908	9.37815	9.59911	9.1487	9.27288	9.26619	8.97172	9.17987	9.39892	9.13939
UBE2L3	9.90475	10.1111	9.67068	9.75071	9.67509	9.59567	9.74087	10.1463	9.78859	10.4944	9.4538	9.88077	10.1636	10.3315	9.68712	10.0661	9.77467	9.854	10.1704	10.1031	10.0211	9.82441	9.59687	10.4052	9.80672	10.2046	10.1991	10.1648	9.72858	9.79528	10.1567	10.2706	10.2295	10.0136	9.97091	9.81964	10.0325	10.0992	10.2748	9.97985	10.3059	9.70609	10.4467	10.1881	10.1217	9.86132	9.92841	9.54945	10.2957
RAPGEF6	7.91971	9.19504	10.0007	9.93311	9.62848	9.62628	8.88551	9.59025	10.0274	9.13239	9.52772	9.98096	9.34407	9.54945	10.1111	8.8141	10.5008	9.8493	10.1279	9.28522	10.0388	9.5683	8.54436	9.486	9.36589	9.44492	9.83238	10.107	10.2087	9.46699	9.88419	9.07441	9.2255	9.94947	9.90124	9.71307	9.95203	9.80218	9.79084	9.20773	9.10717	8.785	9.6593	10.224	9.65203	9.52987	9.70496	9.33907	9.71307
PARL	10.4376	9.77467	10.2046	9.83711	9.88558	9.96973	9.76355	9.98901	9.82441	10.2269	10.0609	9.70964	10.269	10.002	9.97839	9.91344	10.0583	9.72528	10.3461	9.74087	10.5273	10.0058	9.79199	10.3245	10.0098	9.81731	9.947	9.61265	9.84082	10.1018	9.8256	10.0388	9.85042	10.0274	10.1175	10.4122	9.96457	10.0812	10.0171	10.2845	10.0861	10.1528	9.96833	10.1774	9.99045	9.99933	9.94434	9.51567	9.93563
SMARCC1	9.64165	9.94569	9.916	9.82079	9.76135	9.40414	9.65203	9.77143	9.9208	9.85519	9.48711	9.77467	9.62848	9.92333	9.7758	9.55885	10.0084	9.60339	10.0084	9.6086	9.53495	9.75656	10.0476	9.39473	9.9557	9.65105	9.61989	9.88419	10.0399	9.50929	9.73238	9.81731	9.86258	9.58599	9.47794	9.42071	9.8759	9.95814	9.78369	9.55472	9.79414	10.077	9.61886	9.67509	9.63292	9.90723	9.82313	9.45577	9.91098
PUM1	9.43209	9.32359	9.9747	9.91965	9.9721	9.80562	9.86258	9.4186	9.45177	9.16017	9.93191	10.0046	9.50105	9.01037	9.84807	8.98409	10.2087	9.19254	9.76018	9.40826	9.73426	9.84566	9.8493	8.7907	9.58492	9.26711	9.46906	9.11648	9.52275	9.30986	9.31692	9.1846	9.51667	9.12552	9.53907	9.94312	10.1189	9.20596	9.38899	9.63943	9.028	9.68393	9.32267	9.64265	9.35252	9.31883	9.78606	9.72528	9.51246
NEIL2	10.1422	9.83711	9.62533	9.70061	10.2198	9.73868	9.98096	10.0543	9.94828	10.3474	9.42383	9.65408	10.169	10.2005	9.73646	10.1623	9.61265	9.2719	10.3059	10.0033	9.89415	10.0928	10.0382	10.5425	9.98096	9.69949	10.262	10.1018	9.91727	10.2392	10.3089	10.262	10.0836	9.98901	10.3418	9.94947	9.7529	10.0543	9.90124	10.0861	10.0836	10.141	10.0148	10.0874	9.49613	9.72528	9.27382	9.77966	10.1005
WNK1	10.1018	9.39268	9.05283	9.80792	9.78259	9.34712	9.25451	9.26988	10.1636	9.24607	9.48486	9.03803	9.85288	9.44386	9.43719	9.52987	9.10444	10.3644	9.90585	9.07803	9.10543	9.89528	10.0123	10.141	9.45731	10.0376	10.2493	9.9001	9.63751	10.0649	9.98096	9.80792	9.145	9.85889	10.3175	9.4701	9.1846	9.58708	9.54317	10.1266	9.93311	9.47695	9.92205	9.5237	9.58909	10.0211	10.3715	10.3939	9.35115
EPB41	10.1937	9.50199	8.42579	9.46396	10.0978	10.1463	9.69003	9.4809	10.4315	9.71189	9.00407	8.80771	10.3971	9.40302	9.5946	10.4346	8.22043	10.7347	10.2212	9.56507	8.58973	10.3	9.98456	10.3787	9.38494	10.4805	10.7407	10.2435	9.47107	10.9059	10.36	10.2748	9.4289	10.2075	10.8936	9.15237	8.84832	9.69511	9.75071	10.5782	10.141	9.12956	9.72967	9.58163	9.68602	10.333	10.4866	10.7765	9.44492
FGD3	9.11179	9.49902	8.58262	8.92703	8.55277	8.81837	8.87478	9.04822	9.35862	9.41751	9.01905	8.90965	9.69397	9.5237	8.51579	9.26988	8.44036	9.86132	8.932	9.15835	8.98565	8.74416	9.14411	9.75904	9.26711	9.92964	9.09051	9.34812	9.07441	9.71969	9.67296	9.26046	9.28335	9.2967	9.32084	9.00874	8.90529	9.06525	9.24059	8.72462	9.40618	8.9849	9.45271	8.90012	9.65629	9.2217	9.23402	8.83257	9.3199
RAB5B	9.51146	9.53788	9.43905	9.52879	9.37723	9.31692	9.32548	9.36269	10.0171	9.66717	9.40826	9.64472	9.39578	9.7669	9.61066	9.48486	9.28634	9.89643	9.00317	9.35395	9.36365	9.31883	9.5683	9.67952	9.54945	9.72967	9.72187	9.67296	9.78736	9.43905	9.71076	9.68281	9.44098	9.99684	9.6406	9.24329	9.59122	9.90232	9.92205	9.34618	9.46799	9.74301	9.60748	9.16971	9.69158	9.55985	10.0171	9.62848	9.55355
TLK2	9.9208	10.1358	9.80672	9.93563	9.86614	9.82079	10.1623	9.73362	10.1648	9.854	9.99294	9.9721	9.79649	9.9557	9.78259	9.75904	9.85765	10.0742	10.0184	9.84082	9.9747	9.88077	9.98901	9.96337	10.077	9.74197	9.94184	9.57851	10.0136	9.92709	9.83598	10.007	10.1385	10.0325	9.70964	9.82208	9.71189	9.95946	9.71842	9.666	10.2116	10.1894	9.86969	9.63943	9.97597	10.1279	9.947	9.96973	9.93681
RAB24	9.37815	10.3503	8.80923	9.28046	8.93537	9.37815	9.55567	9.36059	9.63405	9.46699	9.63943	9.47794	10.3728	9.28722	8.54661	9.62952	9.00143	10.0848	8.85137	10.0211	9.7353	9.47887	8.95566	9.62793	9.64683	10.4067	9.06074	9.74087	9.01653	10.4067	9.51667	9.42383	9.40414	9.89039	9.49332	9.34308	9.34518	9.08861	9.80321	9.36937	10.0874	9.29004	9.89528	9.31692	9.92205	9.49613	9.61066	9.67296	9.80099
PHACTR1	9.76463	9.47794	9.51146	10.2802	9.78736	9.51778	9.99933	10.445	9.63943	9.98096	9.3654	9.74301	10.1937	9.56926	10.2734	8.89365	9.72187	9.77143	9.39892	9.62191	9.89766	10.0123	9.44492	9.72081	9.35958	9.93311	9.9747	9.50503	10.3925	9.45896	9.61159	9.82313	9.88419	10.0517	9.73766	9.82313	9.97336	10.2606	10.0033	9.97597	9.56293	10.002	10.1018	9.486	9.62952	9.66495	9.31071	9.21714	10.2378
GNAZ	11.0096	9.2967	8.5299	9.80321	10.149	10.2478	9.46608	10.1124	10.5633	10.5978	9.28335	9.74956	10.1528	10.9293	10.6213	10.417	8.80923	9.84082	8.9849	9.70377	9.68712	10.2392	9.61475	10.8956	9.61886	10.6196	10.5257	10.141	9.72081	10.5041	10.3882	11.0643	10.0928	10.5273	9.9621	9.86494	9.03617	10.36	10.417	10.0104	9.7085	10.3615	10.9689	10.5008	10.8017	9.78259	10.2364	10.9468	10.3559
STAMBP	10.2256	9.82313	9.92596	9.96833	9.998	9.83238	9.63643	10.2198	10.0058	10.1189	9.79649	9.7931	9.89289	9.71412	9.92486	10.2269	9.86132	9.80672	9.39473	9.99933	9.80445	9.86614	10.1477	9.30126	10.1582	9.77694	9.84318	9.84442	9.9721	9.45177	9.38998	9.81607	9.9621	9.81261	9.76018	9.5827	9.83711	9.82901	9.83479	10.0812	10.2005	10.2478	9.53593	9.75401	9.94312	9.81134	9.534	10.002	9.89168
ATP5C1	9.97091	9.76244	9.32084	9.50929	9.68181	9.77143	9.5918	9.20494	9.09899	9.53593	9.70791	9.10805	9.56926	9.07527	9.18536	9.44386	9.74413	8.95653	10.0197	9.73179	10.2776	9.50199	9.4227	9.30313	9.5683	9.39792	9.15436	9.99422	8.95566	9.79084	9.16876	9.0306	9.72858	9.2622	9.60452	9.723	9.27288	8.91562	9.11275	10.0236	9.4227	9.28722	9.67509	9.33311	9.1649	9.46699	9.58708	9.71189	8.9682
SMC1A	9.65723	9.55056	10.1138	9.81261	9.38211	9.61886	9.41348	9.88195	9.74511	9.5683	9.59567	9.72417	9.17054	9.37815	9.57651	9.4838	9.83479	9.31428	9.77143	9.72081	9.82079	9.62092	10.0007	8.86233	9.98209	9.5134	9.57754	9.55056	9.8516	9.37723	9.30986	9.37723	9.7353	9.33524	9.4809	9.75656	9.9621	9.83003	9.49228	10.0503	9.93681	9.74087	9.29102	9.92841	9.61989	10.0098	9.61989	9.9001	9.81731
GAK	10.2845	10.077	9.36365	9.51778	9.55472	8.95392	8.78149	10.1881	9.98901	10.2549	9.54945	9.35862	10.4619	9.96833	9.29303	9.76244	9.34712	9.81375	9.2766	9.7758	9.44696	9.18991	9.88303	9.76913	9.9747	10.3375	9.55056	9.65408	9.39473	9.50503	9.71842	9.56293	9.6593	9.44386	9.77694	9.44386	9.73298	9.5082	10.0084	9.77259	10.326	10.3882	9.7353	9.44786	10.0248	9.87348	9.51667	9.38595	10.077
VBP1	9.66952	9.9343	10.326	10.049	10.2633	10.4542	10.6356	10.1162	9.68281	9.7669	10.333	10.2392	9.33907	9.53495	10.445	9.64779	10.5944	9.54317	10.217	9.93802	10.5257	10.3488	9.83933	8.84832	10.2033	9.4809	9.85639	10.0399	9.92841	9.723	9.35206	9.14963	10.3746	9.6307	9.33408	10.627	10.4696	9.78671	9.6385	10.1761	9.73766	9.52227	9.73079	9.98341	9.70061	10.0887	10.2676	10.376	10.1162
UBE2G2	9.57964	9.93311	9.7736	9.35115	9.5188	9.52087	9.46699	9.90976	9.58806	9.83003	9.82208	9.53204	10.1162	9.79877	9.65629	9.91098	9.88908	9.82079	10.4003	9.93191	9.58163	9.71076	9.16299	9.90839	9.8516	9.91231	9.97091	9.83117	9.74413	9.47214	10.2645	9.84442	9.90839	9.85639	9.86969	9.81491	9.51667	9.7529	9.83238	9.72417	10.1098	9.58599	9.68393	9.67852	9.98209	9.8673	9.476	9.00063	9.77143
SFSWAP	9.99045	10.1018	9.86374	9.94569	9.64358	9.72858	10.2845	10.339	10.279	10.1229	10.0197	9.80099	10.4851	10.5273	9.99045	9.71643	10.0211	10.1774	10.5732	10.0729	9.74301	10.2816	9.75656	10.5682	9.83003	10.4257	10.0636	10.3059	9.98456	10.1345	10.9361	10.5207	10.1963	10.0848	10.1855	10.2102	9.86614	10.1731	10.2985	9.8708	10.1345	9.52879	10.3866	10.0798	10.0965	9.70272	9.86258	9.72858	10.1477
LY9	10.5519	10.3925	9.65629	9.90124	9.7931	9.53315	9.38694	10.4152	10.1675	10.5176	10.0098	9.4741	10.2407	10.7765	9.59804	10.7023	10.0313	9.83346	10.2536	9.76135	9.51667	10.2143	10.7139	10.1217	10.169	10.3071	10.4108	9.90124	9.95078	9.51246	10.4711	10.0928	10.4185	9.1357	10.1977	10.3148	9.6593	10.1005	10.2523	9.45469	10.5075	11.046	9.6138	10.0476	10.1648	9.96833	8.66973	9.67852	9.78025
CSTF1	9.43719	9.59354	9.0735	9.00143	9.99684	9.54945	10.6911	9.12998	9.13375	9.53204	10.2421	9.57907	9.57044	8.87854	9.28919	9.38998	9.4289	10.6427	9.34013	9.4902	9.55157	8.92053	9.2115	9.06434	9.87832	9.18536	9.21244	9.27849	9.54738	9.63405	9.22081	9.03803	10.0274	9.66227	10.0783	10.4542	9.75071	8.65731	8.71969	9.84807	9.92205	9.64779	10.1229	9.39364	9.92486	9.42789	9.80321	9.2255	9.19504
SACM1L	9.46088	9.53495	10.107	9.58599	9.97091	10.0274	10.7059	9.31162	9.27382	9.32084	10.2507	9.98672	9.04633	8.95304	10.0824	9.44	10.2493	8.99366	9.65723	9.4928	10.0084	9.79762	10.2845	9.02968	9.64779	8.88383	8.99447	9.42383	9.56097	9.31937	9.07882	9.04158	9.70377	9.05376	9.14125	9.99294	10.2322	9.35761	9.20773	9.78025	8.76269	9.40826	9.08779	9.9621	8.71738	9.38114	9.92596	10.0184	9.46799
BRK1	9.78369	9.63405	9.51567	9.4941	9.55985	9.70609	9.38795	9.69838	9.65629	9.94184	9.34013	9.41248	9.77794	10.0046	9.45271	10.057	9.35395	9.7758	9.80672	9.64165	9.8493	9.71412	9.21452	10.1202	9.59122	9.80445	9.91098	9.68504	9.2766	9.83346	9.67509	9.93191	9.51146	9.82079	9.92841	9.55672	9.46699	9.69721	9.65629	9.74087	9.74628	9.20596	9.67952	9.81375	9.71535	9.44884	9.42479	9.41146	9.49228
IPCEF1	9.74511	9.9721	9.68066	9.916	10.002	9.95078	10.1371	9.90723	9.79762	9.84318	9.86614	9.84082	9.46906	9.90585	9.57251	9.83711	9.98672	9.52772	10.1138	9.71189	10.0716	9.78369	10.0248	9.62952	9.93084	9.74087	9.50929	9.75656	9.6086	9.58075	9.92709	9.77467	10.2157	9.99045	9.74858	9.93927	9.89643	9.68281	9.18179	9.43814	10.0148	9.77024	10.0136	9.93084	9.67952	9.67629	9.57651	9.69158	9.65829
ATG12	9.56293	9.95203	9.97597	10.333	10.3418	10.0248	10.169	10.4633	10.2645	10.2157	10.2593	10.0978	9.57344	10.5092	10.4406	10.3104	10.1083	10.0887	10.2046	10.3543	9.87832	10.2536	10.2706	10.1662	10.2845	9.74628	10.442	10.4329	10.496	9.83117	10.1083	10.2116	10.5714	10.2816	10.3161	9.79084	10.2872	10.5207	10.283	9.96833	9.79762	10.2507	9.98775	10.3189	10.2269	10.2075	10.3909	10.2185	10.0197
CD81	9.60965	9.29571	9.52879	9.14688	8.98136	8.76491	8.89316	9.37032	9.2622	9.63943	9.20684	8.91391	9.69618	9.58492	9.26619	9.02546	8.80847	9.14963	9.40099	9.28722	9.05283	9.08144	9.12107	10.1331	9.45731	9.67188	9.32598	9.56401	9.24329	9.36162	9.84807	9.71643	9.37411	9.28146	9.2311	9.58163	9.2217	9.16701	9.38114	9.17054	9.49795	9.52087	9.2097	9.03433	9.43615	8.94881	8.62141	8.96554	9.41805
NUP210	9.21345	9.67629	9.41652	9.38211	9.20873	9.21625	9.10633	9.73646	9.41652	9.55778	9.43719	9.28819	9.92596	9.46396	9.60132	8.92961	9.44983	9.01121	9.84198	9.53788	9.35862	9.41348	9.43209	9.38494	9.43719	9.51038	9.47306	9.66717	9.69511	9.1907	9.96085	9.7669	9.46088	9.11648	9.62533	9.64683	9.48275	9.50404	9.48815	9.54684	9.37313	9.13754	9.48275	9.57651	9.402	9.46799	9.03711	9.00734	9.55985
PNRC1	9.80899	9.32648	9.86132	9.51984	9.73766	9.55567	9.56143	9.54317	9.46505	9.12724	9.56401	9.76018	8.91796	9.35862	9.8708	9.95946	9.90976	9.57044	9.63186	9.2622	9.44598	9.68504	9.83598	9.58806	9.63405	8.96997	9.66952	9.60027	9.71076	9.74413	9.62738	9.36937	9.57044	9.71076	9.36365	9.92486	9.88799	9.6385	9.64472	9.32925	9.35011	10.1058	9.20596	9.51667	9.51038	9.52663	9.95946	9.98209	9.51829
REM2	10.1867	10.962	9.86614	10.0376	9.45577	9.95689	9.89643	9.44196	10.4067	10.4003	10.3986	10.333	10.1731	9.93927	9.90723	10.3955	9.98096	10.3701	9.38595	10.1202	9.92596	9.87348	10.1162	9.74087	10.141	10.6659	9.53788	9.80099	10.4605	10.4542	9.75839	9.41348	10.4821	10.107	9.58806	10.1636	10.1317	9.66952	10.0783	10.2455	10.2762	10.2719	10.7649	9.99543	10.6894	10.3028	10.5441	9.38998	10.5407
USF2	10.6746	10.0261	9.55778	10.0992	10.1358	9.86132	9.63751	10.2762	9.77467	9.99045	9.9917	9.64577	10.5714	10.2916	9.82784	10.3175	9.38694	9.80562	10.3939	10.1827	9.62952	9.62191	9.57851	10.5649	9.73646	10.1567	9.86258	9.87477	9.78133	10.363	10.5326	10.4036	9.88678	9.79762	10.1704	9.78495	9.98209	9.71969	10.1517	10.0992	10.1331	10.224	9.83117	9.70609	10.0543	9.86614	9.70964	9.4538	10.3014
HCAR3	8.91884	9.89882	8.90178	9.36842	8.36284	10.0325	8.73749	7.96702	9.06707	9.10805	9.46505	8.87728	8.94223	9.06893	8.65273	9.38114	8.90266	9.54945	8.67137	8.8291	9.09427	9.0263	9.35862	8.9372	8.84571	9.36842	9.69511	8.75064	9.34812	9.534	8.16475	8.03141	9.61566	9.49332	8.83579	9.84082	8.86403	9.0735	8.88645	8.26262	9.38595	9.05545	8.5219	8.93537	9.4538	9.25359	8.6666	9.87832	9.64998
PHF20	9.9747	10.03	9.47695	9.59804	9.54844	9.20033	9.68504	9.5946	9.96457	9.75071	9.83479	9.50199	9.94062	10.0756	9.73079	9.86969	9.59025	10.0337	9.82784	9.534	9.45074	9.59911	9.42999	9.966	9.6406	10.3503	9.86614	9.76018	9.534	9.90349	10.2448	10.0914	9.7736	9.91727	9.76913	9.7085	9.38694	9.84318	9.96833	9.54216	9.96457	9.55472	10.323	9.50404	9.80321	9.32456	9.57552	9.2766	9.63186
IFNAR1	10.1217	10.3585	9.82441	9.57964	9.486	9.86494	9.59804	9.72417	10.0426	9.76244	10.2985	9.66717	9.8708	9.6385	9.43402	10.1018	9.69511	10.1704	9.57964	10.0084	9.87951	9.55355	9.70609	9.93927	10.057	9.98567	9.88908	10.0248	10.0007	10.4527	9.65408	9.25545	10.1554	9.95946	9.79528	10.1517	10.1813	9.75014	10.1241	9.93084	10.2157	9.2622	9.76135	9.81134	9.97717	10.1138	10.1345	9.8469	9.96727
ISY1	9.85042	10.0874	9.62425	9.58708	9.39792	9.69838	9.18536	9.4741	9.57153	9.4155	9.8256	9.67405	9.5218	9.36365	9.7353	10.053	9.84442	9.7669	9.72858	9.60748	9.84807	9.49795	9.27382	9.67296	9.7353	9.854	9.50404	9.92964	9.42999	9.60232	10.0211	9.5134	8.97252	9.89946	9.51038	9.73988	9.49902	9.23496	9.61886	9.64215	9.50404	9.57754	9.60232	9.14125	9.55985	9.43814	9.86614	9.64165	9.20596
NCOA2	9.06618	9.59911	10.1636	10.1345	10.2129	10.3202	10.5816	9.73766	9.75071	9.38998	10.1704	10.479	8.80381	9.3372	10.2606	9.56731	10.4108	9.5082	9.27558	10.2116	10.2462	9.87832	10.3014	8.41685	9.92596	8.70229	9.37815	9.41961	9.9621	9.64165	8.47898	9.06434	10.0098	9.70162	9.19674	10.3474	10.4882	9.4289	9.28434	10.0337	8.84155	10.1331	9.33614	9.48138	9.41441	10.1567	10.2858	10.4185	10.0517
TRIB2	9.10164	9.71643	9.83933	10.077	10.007	10.1031	9.52879	9.79084	9.76802	9.74511	9.86374	9.72187	9.2967	9.77143	10.1991	9.35678	10.6589	9.23766	10.3816	9.79877	9.77906	10.1867	10.0812	9.36365	9.68712	9.23496	9.96085	10.0583	10.077	9.01121	10.1528	9.65629	9.61886	9.30039	9.44786	10.4271	9.89168	9.7736	9.56611	9.83346	9.82208	9.78495	9.56926	10.0688	9.84807	9.57754	9.21244	9.83003	9.96085
NSA2	8.95222	8.94307	8.97785	8.9062	9.18624	9.2115	9.02001	8.83166	8.7667	9.64358	8.86991	9.00317	9.1459	8.89316	9.33408	8.43295	9.5188	8.50825	9.55567	8.95222	9.08598	9.27466	8.75458	8.68802	9.24241	8.90659	9.08952	9.27466	9.11083	8.84832	9.05003	8.88055	9.6385	8.54962	9.30411	9.67405	9.27382	9.42071	8.92138	8.9963	8.93806	8.2168	8.76626	9.5946	8.79228	9.16206	8.65874	8.87974	9.54524
PHF20L1	9.65629	10.0952	9.62309	9.82208	9.62952	9.68712	10.2886	9.78979	10.3059	9.11275	10.1648	9.91473	9.66284	9.8759	9.69618	9.77143	10.0007	10.4285	9.7736	9.7085	9.89039	9.67068	9.62191	9.76355	9.76018	10.1305	9.41248	9.86016	9.68393	9.97985	10.0596	9.85889	9.95448	9.8759	9.67952	10.1595	9.37616	9.75904	9.69397	9.91344	10.0325	9.38899	9.96015	9.25451	9.49902	9.37032	10.1436	9.67068	9.43402
NAAA	9.65408	9.29194	9.96337	9.20216	9.54945	9.09611	9.27558	9.57651	9.63292	9.21999	9.28434	9.37616	9.16592	9.31162	9.25359	9.44884	9.30039	8.70151	9.15622	9.59687	9.9557	9.06618	9.72747	9.92596	9.48921	9.77143	9.11553	9.47695	9.54524	9.52879	9.57651	9.666	9.5188	9.55672	9.16701	9.39999	9.92333	9.78495	9.2766	9.12644	9.4941	9.36162	9.47794	9.67952	9.65105	9.59296	8.93116	8.48432	9.497
SFXN3	9.93681	9.42569	9.2709	9.42999	9.55056	9.47509	9.45469	9.64577	9.9747	9.83711	9.58492	9.38694	9.86258	10.1567	9.45469	9.75401	8.99141	9.28335	9.81375	9.81856	9.78979	9.67952	9.51038	10.2295	9.42479	9.86374	9.67741	9.70496	9.19419	9.83829	10.0836	10.2198	9.78025	9.64779	9.90475	9.48185	9.51984	9.35011	9.74413	9.31786	9.67188	9.83238	9.75774	9.43615	9.54945	9.28249	9.46293	9.31428	9.76018
ADAM17	9.24329	9.49332	10.0084	10.3572	10.1217	9.69003	9.88678	10.1018	9.98672	10.3515	9.29347	10.2019	9.4809	10.3848	10.1217	10.1254	9.80269	9.95203	9.69949	10.2185	10.0136	9.97839	9.67405	9.29303	9.65829	9.31692	10.206	9.6086	10.1774	9.83711	9.68504	10.0223	10.2577	9.93563	10.2435	10.1241	10.0676	10.3515	10.1774	10.1951	9.56401	9.78606	10.2523	9.854	9.8759	10.2776	10.0556	9.87348	10.3148
HBP1	9.57552	9.4741	9.44098	9.39473	9.4941	9.66385	9.7758	9.28046	9.42569	9.37411	9.73298	9.64312	9.2766	9.09337	9.59567	9.30878	9.44786	9.57251	9.13286	9.52087	9.76913	9.35297	9.32084	9.21244	9.47107	9.36365	9.20873	9.497	9.62191	9.5134	9.08506	9.19771	9.52772	9.59804	9.13754	9.69511	9.85519	9.23302	9.37815	9.67296	9.62738	9.48921	9.65515	9.43814	9.30492	9.64779	9.5188	9.68181	9.43298
HERC4	9.07803	9.35958	10.1855	9.5946	9.81375	10.0636	9.99294	9.10902	9.36269	8.74616	10.3216	10.3895	8.75787	8.83658	9.8673	9.11743	10.2005	9.36453	9.35862	9.31341	9.81014	9.69158	9.66385	8.94307	9.56097	9.14313	9.31521	9.39473	9.89289	9.48486	9.00874	8.85053	9.12817	9.44884	9.18794	10.011	9.97985	9.51984	9.38595	9.5946	9.39892	9.63751	9.57153	9.55355	9.44598	9.72638	9.81134	9.96833	9.40302
KIF5B	9.51246	9.25169	9.69158	9.78259	9.57851	9.48275	9.44884	9.44598	9.6086	9.1357	9.55056	9.56731	9.34762	9.15622	9.48486	9.15148	9.75071	9.72081	9.29102	9.50614	9.5134	9.55985	9.44983	8.81579	9.34119	9.56143	9.2097	9.33122	9.69838	9.43209	9.23766	9.3275	9.50404	9.62738	9.18666	9.46505	9.39999	9.51778	9.33667	9.50929	9.50929	9.42479	9.55056	9.29004	9.36269	9.30039	9.66717	9.63643	9.46505
PPP3CB	9.56507	9.2766	10.0451	9.64779	9.67952	9.98775	9.59567	9.79528	9.38308	8.87896	9.98341	9.68181	9.31071	8.76491	10.0438	9.41751	10.3315	9.13939	9.77794	9.41961	9.87348	9.76244	9.64358	9.0306	9.73079	9.01576	9.57344	9.6138	9.4726	9.48185	9.1846	9.09145	9.20684	9.44196	9.58163	10.0609	10.0438	9.29571	9.44098	9.59354	9.03334	9.72417	9.03156	9.91844	9.45671	9.28046	9.56731	9.91727	9.47306
SSBP3	9.87348	9.65515	9.88908	9.74956	9.88908	9.7085	8.97607	10.1608	9.63186	9.89039	8.99096	9.43113	9.11833	9.99543	9.9001	9.50929	9.22918	9.34013	9.97717	9.497	9.14034	9.57044	10.0649	9.62533	9.98456	9.72134	9.95448	9.32084	9.7529	9.21906	9.58599	10.1922	9.62533	9.69838	9.47107	8.96371	9.5134	9.966	9.74087	9.85889	9.94312	10.1189	9.35115	9.22081	9.64165	9.71969	9.21906	9.77024	9.7529
ROCK1	8.52547	9.4155	9.81491	9.53788	10.0676	10.3	10.5567	8.82571	9.03156	8.91228	9.966	10.0596	8.42657	8.33338	9.94828	8.75787	10.2046	9.17905	9.51984	9.34407	10.0223	9.81731	9.80899	8.69759	9.46396	8.74572	8.61616	9.39364	9.53788	10.1279	8.26262	8.83338	9.81014	9.34712	8.59894	10.2378	10.0177	8.96913	8.53972	9.4289	8.54436	8.91391	9.61566	9.51146	9.19863	9.35115	10.0874	9.82901	9.48275
TSPAN14	9.5946	9.68281	9.55056	9.57344	9.56097	9.44598	9.4741	9.46505	9.86614	9.72858	9.4155	9.59567	9.46505	9.99045	9.58599	9.5218	9.57754	9.68504	9.90723	9.9917	9.50503	9.58075	9.89528	9.87951	9.24979	9.486	9.5134	9.90349	9.30986	9.64358	10.0503	10.0543	9.60027	9.69063	9.85765	9.66284	9.16397	9.68826	9.35678	9.29102	9.24425	9.64472	9.8759	9.18624	9.55157	9.44287	9.58599	9.45177	9.15334
DHX15	8.72555	9.29846	9.6406	9.37723	9.26711	9.82208	9.81964	9.58163	9.31248	9.55985	9.69949	9.54844	9.81731	9.51984	9.71307	9.16114	9.88419	9.39473	10.3375	9.78133	9.7736	9.76463	9.00685	9.74858	9.42679	9.53697	9.666	10.0438	9.47509	9.66043	10.0798	9.77259	9.486	9.45993	9.75401	9.4902	9.70609	9.84807	9.75191	9.57153	8.78149	8.57534	9.80792	9.88077	9.36639	9.13844	9.497	9.41751	9.61566
MSH6	9.66495	10.0812	9.89766	9.80445	9.90349	9.6406	9.97717	9.99933	9.72967	9.58376	9.82901	10.0325	9.52879	9.83933	9.82208	9.71535	9.96457	9.83711	9.94184	10.1083	9.91231	9.65408	9.89882	9.5188	9.61066	9.6055	9.84442	9.73988	9.7353	9.3275	9.91965	9.54629	10.0007	9.79199	9.64683	9.55472	9.74301	9.89528	9.78133	10.0399	9.73988	9.69511	9.81014	9.80321	9.66495	9.57344	9.7353	9.5619	9.87951
STX12	9.66043	9.31248	9.65723	9.65105	9.70061	9.55355	9.35761	9.4335	9.32548	10.0248	9.48185	9.30878	9.36937	9.45271	9.55355	9.57651	9.49795	9.33311	9.26619	9.44696	9.60027	9.49518	9.64577	9.38998	9.74737	9.61886	9.53204	9.22359	9.67068	9.2719	8.93037	9.37221	9.86132	9.65303	9.4838	9.40518	9.95946	9.43402	9.45177	9.55355	9.25735	9.83711	9.34618	9.66952	9.81375	9.7931	9.45271	9.5442	9.87832
PSMA5	9.75191	9.51246	9.5946	9.402	9.47695	9.42679	9.09521	9.31248	9.25359	9.58806	9.34308	9.27558	9.47695	9.73179	9.42999	9.45074	9.34214	9.3372	9.72747	9.65203	9.46699	9.46396	9.47887	9.76802	9.54738	9.74301	9.65408	9.52087	9.22259	9.41961	9.79199	9.83117	9.33122	9.402	9.89039	9.11083	9.10805	9.67741	9.54524	9.48815	9.62628	9.42569	9.34407	9.55056	9.33122	9.03241	9.05808	9.70061	9.30986
TPI1	9.30541	9.028	8.6185	8.85384	8.44561	8.72667	8.41826	8.62828	8.72933	9.43402	8.66253	8.53374	9.27288	9.15237	8.50825	9.13286	8.32272	8.79966	8.75064	9.03433	8.9751	8.61544	8.75064	9.22734	8.80847	9.2719	9.10633	8.72858	8.5549	8.83579	8.94307	8.94712	8.60496	8.88645	9.24521	8.90178	8.661	8.94396	9.12552	9.01576	9.11083	9.07977	9.02713	9.02456	9.18891	8.79761	8.56233	8.67531	8.85978
CTDSPL2	9.41348	9.71842	10.0543	9.77143	10.2916	9.92333	10.0861	10.0463	9.55056	9.57344	9.89415	9.89882	9.33012	9.91844	10.1841	9.81014	10.2421	9.31162	10.0676	9.64472	10.2143	10.1124	9.90475	9.32648	9.75774	8.96638	9.93311	9.66043	9.89415	9.51038	9.5188	9.59025	10.1031	9.41441	9.64998	10.0914	10.1058	9.67852	9.55672	10.1005	9.19771	9.91965	9.38899	9.86258	9.60232	9.69158	9.70061	9.7998	9.67952
MNT	10.1005	9.82668	9.45993	9.54317	9.19585	9.12998	9.08861	10.0287	9.89168	9.96457	9.75071	9.34214	10.2005	9.72187	9.35206	9.92596	9.08144	9.64358	9.4538	9.84442	9.41348	9.28249	9.65829	9.75774	9.75071	10.0701	9.45993	9.61886	9.43508	9.67952	9.88799	9.54004	9.64942	9.53593	9.68393	9.70162	9.60452	9.39268	9.83829	9.57754	9.90124	9.98775	9.76463	9.50614	9.74511	9.77794	9.40618	9.03617	9.86494
FEM1A	9.71842	9.53315	9.66717	9.5442	10.0399	9.81607	10.0211	9.55056	9.79414	9.78495	9.38011	9.64312	9.67188	9.68504	9.95316	9.87832	9.52663	9.83117	10.1867	9.65629	9.73646	10.2549	9.71842	10.7059	9.23402	9.67509	10.376	9.57447	9.69721	10.2748	10.03	10.1894	9.62191	10.0399	10.2226	10.049	9.69282	9.74858	9.67405	9.79528	9.32084	9.31162	9.94184	9.84807	9.60452	9.55885	9.62425	10.2493	9.52275
RNF169	9.44196	9.70496	9.28722	9.43814	9.36937	9.19585	9.47887	9.54106	9.6307	9.85889	9.21539	9.60452	9.58599	9.62848	9.37507	9.47306	9.18361	9.72417	9.0762	9.78606	9.54004	9.27288	9.54844	9.32881	9.66385	9.67629	9.1487	9.52772	9.68943	9.60452	9.11648	9.52879	9.56293	9.67296	9.43814	9.31692	9.78025	9.58376	9.50715	9.29939	9.72187	9.32084	9.79649	9.45577	9.39683	9.39999	9.63405	9.41961	9.73426
VAV1	9.27749	9.64165	8.9574	9.12197	8.96189	9.25359	9.31786	9.09427	9.54216	9.21999	9.44492	9.29303	9.61475	8.97785	8.88736	9.19674	8.63398	9.58909	8.95653	9.2415	9.28434	9.13657	8.93887	9.68066	9.41751	9.88558	9.12552	9.36162	9.27941	9.52469	9.50199	9.16299	9.01653	9.86614	9.12817	9.06799	9.26711	8.91052	9.45074	8.98047	9.6086	9.2255	9.44	9.4227	9.51146	9.42383	9.43298	9.12107	9.0999
RNF220	10.0861	9.74628	9.89289	9.95316	9.67629	9.61066	9.36738	9.97839	9.60651	10.1517	9.45271	9.6055	10.2212	10.1175	9.53495	9.64165	9.63521	9.5218	9.70609	10.002	10.2322	9.70964	9.81134	10.2563	9.71076	10.1331	10.1799	9.72528	9.47887	9.31692	10.2762	9.79414	9.56507	9.36453	10.1422	9.52879	9.79084	9.73298	10.1648	10.0517	10.217	9.96973	9.84198	9.89766	9.85519	9.61475	9.33408	9.56611	9.82079
THOC2	9.85639	9.91473	9.78495	9.71307	9.35678	9.6055	9.6617	9.89766	9.83479	9.65723	9.55778	9.59804	9.87218	9.402	9.62425	9.1459	9.91473	9.69949	10.0503	9.91473	9.61159	9.854	9.77694	9.57754	9.72638	10.0325	9.77143	9.78859	9.87477	9.78025	9.97717	9.89882	9.81731	9.59025	9.68943	9.26136	9.54844	9.8516	9.81375	9.96085	9.98901	9.5134	9.67296	9.89168	9.5683	9.36269	9.62738	9.32925	9.57964
TIAL1	9.54945	9.52275	9.24425	9.31692	9.59354	9.63751	9.65303	9.32359	9.69721	9.10991	9.62952	9.35395	9.5134	9.0999	9.29571	9.3372	9.41146	9.52879	9.76802	9.15524	9.2967	9.43402	9.66043	9.64779	9.37918	9.57651	9.39473	9.21452	9.15334	9.57447	9.7758	9.42679	9.65629	9.40518	9.48711	9.63643	9.37411	9.41146	9.40099	9.41039	9.71535	9.02968	9.52275	9.67188	9.34013	8.95476	9.43402	9.71307	9.23868
F13A1	9.70377	8.60204	8.50666	9.48486	9.30683	9.81014	8.36208	9.55251	10.1391	9.56293	8.87728	9.06257	8.56685	9.83711	9.65723	9.80672	8.18326	9.13469	8.45842	9.08419	9.2766	9.64165	9.5082	9.35115	9.10164	9.31117	9.73079	9.49124	9.21999	9.36937	8.93537	9.5082	9.35761	9.30986	9.18991	9.08334	8.64308	9.65829	9.27382	9.51146	9.0603	9.73478	10.1991	9.91727	10.2212	8.99447	9.53788	10.3701	9.05138
ADRB2	9.58599	9.95316	10.5879	9.8708	9.98209	9.83479	10.149	9.91344	9.52087	9.89415	9.68943	10.4821	9.25451	9.89289	10.4542	10.03	9.79762	9.402	9.41146	10.2322	9.98775	10.262	10.2322	9.65105	9.94947	9.53315	9.51778	9.51449	9.64998	9.1357	9.50404	10.0517	10.1855	9.53315	9.82784	9.95946	10.0609	9.96833	10.1202	9.92333	9.13192	10.0661	9.33524	9.82668	9.95203	9.57964	9.56293	9.87477	10.2075
DERL1	10.0661	9.75774	10.0159	9.73766	9.79649	9.75071	9.46906	9.65408	9.71307	10.217	9.77694	9.69282	10.1747	9.97336	9.63186	10.0952	9.68181	9.66284	9.94062	10.0914	9.94947	10.0184	10.107	10.3559	9.90839	10.1786	9.85889	9.90475	9.40618	9.90232	9.46293	10.1567	9.83003	10.0965	10.1623	9.71412	9.56611	10.0136	10.2087	10.1151	10.0503	9.53495	9.96337	10.1662	10.0007	9.71842	9.54106	10.0848	10.0363
SAP30L	9.45577	9.80899	9.79877	9.80099	9.84442	9.75774	9.80445	9.81856	9.75191	10.0236	9.73079	9.82441	9.64998	9.6617	9.13657	9.72417	9.82079	9.91965	9.73362	9.8256	9.59804	9.90585	9.72638	9.57651	9.53315	9.38694	9.77694	9.65829	9.98901	9.75904	9.84082	9.82208	9.87477	9.47214	9.79414	9.93191	9.84082	9.5619	9.83003	9.84318	9.77143	10.03	9.83539	9.52559	9.8516	9.48275	10.0965	9.43508	9.73646
DENND3	9.35206	9.40099	8.85737	9.23868	8.63234	9.23868	9.3372	8.9751	9.51984	9.37032	9.34407	9.52987	9.46396	9.41039	8.9582	9.35488	9.0735	9.85042	8.55348	9.26902	9.07803	8.80119	8.81837	9.43719	9.29571	9.57552	8.70229	9.05625	9.09611	9.6086	9.05376	9.12817	9.46906	9.49995	9.14963	9.43615	9.43113	9.11648	8.9455	9.16397	9.48711	9.01389	9.82784	9.14411	9.80445	9.43905	9.37723	9.25451	9.48921
IL4R	9.42173	9.4941	8.22259	8.68155	8.27571	9.15716	9.0806	9.23496	9.01037	8.61031	9.3372	8.49551	9.02456	8.76269	8.20888	9.27941	8.32395	9.28634	8.92454	8.74416	8.48051	8.91884	9.07843	8.83739	9.2115	9.04545	8.77976	9.08506	8.85137	9.93311	8.83989	8.45471	9.3199	8.88461	8.80381	9.14313	8.94881	9.1034	8.90266	8.95653	9.402	9.26711	9.04714	8.91391	9.17721	9.12644	8.6738	8.79228	9.32837
MRPS10	9.87951	10.1254	10.007	9.93681	9.85042	9.79414	9.66385	10.2283	9.61066	9.98901	10.0556	9.78495	10.0313	9.916	9.72967	10.0325	9.91844	9.60651	9.96337	9.69282	10.1623	9.90475	10.1582	9.67509	10.5008	9.69158	9.7758	9.58909	10.1582	9.43508	9.57552	9.95316	9.72692	9.55472	9.84318	9.30225	9.78369	9.72528	10.0184	10.3866	10.3433	10.2226	9.2967	9.82208	9.73426	10.1716	9.18361	9.49795	9.95689
DCK	9.47794	9.476	10.524	9.96973	10.5732	10.1662	10.6529	9.54945	9.42789	9.028	9.92486	10.3866	8.13996	9.25359	10.0992	9.44098	10.693	8.99886	9.92964	9.19254	10.1963	10.1422	10.634	9.05669	9.66043	8.28257	10.1031	9.93084	9.947	9.45671	9.17816	9.24011	10.1124	9.34407	9.0263	10.3515	10.1175	9.85519	9.08334	9.78859	8.8432	10.4805	8.93455	9.76585	8.75379	9.91344	9.71969	10.279	9.52559
CTBP2	9.83711	9.54106	9.39268	9.23496	9.51567	9.52559	9.58708	9.6307	9.58376	9.58708	9.81375	9.69721	10.1662	9.28046	9.42173	9.77794	9.23683	10.1229	9.38494	9.78259	9.8708	9.11696	8.95905	9.89289	9.57552	10.1449	9.26136	9.8759	9.10805	10.0007	9.30492	9.80099	9.43767	9.9343	9.7758	9.97091	9.67296	9.2622	9.97597	9.85639	9.39364	9.31071	9.73766	9.13844	9.81607	9.52772	10.011	9.15237	9.50301
PLCG2	9.73079	9.5218	8.93806	8.8951	8.90222	8.91146	8.83739	9.08598	9.41146	9.23402	9.3059	9.1459	9.75774	9.34214	8.96913	9.21582	8.72462	9.80792	8.78582	9.28634	9.16592	8.73167	9.10805	9.35395	9.39473	9.81261	9.03711	9.03803	9.1034	9.39892	9.16206	9.40826	9.01576	9.53697	9.31162	9.02885	9.2622	8.9751	9.39792	8.68224	9.57297	9.23683	9.63521	9.29763	9.21539	9.01489	9.3372	8.88736	9.47509
SECTM1	9.24792	9.38308	9.34214	9.5827	8.99976	9.17905	8.80048	8.84676	9.80099	9.65303	8.94223	9.21539	9.73426	9.62092	9.0227	9.83117	9.10902	9.63292	8.55277	9.89289	9.09899	9.11922	9.37221	9.87348	9.3558	9.73646	9.17987	9.25545	9.16971	9.53697	9.10991	9.11922	9.41248	9.58492	9.23766	9.20873	9.2719	9.35395	9.52469	9.37125	9.6406	9.69397	8.96913	8.93116	9.62533	9.58708	8.94396	10.1595	9.75656
MPPE1	9.35011	9.75523	9.10164	8.9892	9.10543	8.8731	9.12107	9.22734	9.34214	9.44983	9.6307	9.36738	9.62628	9.08861	9.17905	9.58909	9.06525	9.73298	8.52853	9.13286	9.13286	8.67137	8.96733	9.64358	9.26988	9.5442	9.14034	9.25646	9.15237	9.66495	8.64035	9.2097	9.11743	9.06976	8.69759	9.48815	9.36365	9.06893	9.38494	9.10805	9.60748	9.21345	9.5827	8.77336	9.16785	9.69454	9.72858	9.2217	8.76343
PSMG2	9.54004	9.18707	9.55251	9.33524	9.45993	9.15237	9.20399	9.53495	9.2311	9.4701	9.19674	9.28522	9.145	9.32548	9.35395	9.42383	9.26311	9.04822	9.62628	9.68066	9.30411	9.60748	9.66834	9.48138	9.15524	9.3059	9.40935	9.35395	9.16299	9.13469	9.41348	9.49518	9.34908	9.39085	9.30225	9.28634	9.32925	9.54524	9.34518	9.5188	9.2622	9.29303	9.16114	9.6307	9.14688	9.24792	9.02456	9.40935	9.40718
UQCRB	9.51038	9.47306	9.53788	9.7758	9.56293	9.97091	10.0451	9.53788	9.35011	9.6406	9.15055	9.62952	9.29805	9.13939	9.78133	9.17533	9.95203	9.35011	9.38795	9.66043	9.75071	9.6617	9.38211	9.20399	9.54216	9.72747	9.15716	9.37313	9.23213	10.1098	9.68826	9.35297	9.68281	8.93887	9.62793	9.85765	9.33524	9.1309	9.10249	9.59567	9.26619	9.00143	10.0261	9.37221	9.32548	9.25451	10.0313	9.9208	9.57153
TMED8	9.80617	9.89289	9.95946	9.42479	9.89415	10.224	10.2364	9.6086	9.35115	9.51567	10.0874	9.54738	9.11922	9.54317	9.68393	10.0313	10.0197	9.65203	9.92709	9.81607	10.2033	10.0812	10.1358	8.83338	9.69511	8.97252	9.65629	9.54106	9.6385	10.0148	9.04158	9.28146	10.0596	9.57044	9.4941	10.3175	10.1422	9.39683	9.12377	10.0438	9.54895	10.0476	9.43719	9.79414	9.52663	9.92486	10.1083	9.58075	9.97336
ZNF33A	9.13286	9.40618	9.04714	9.47214	8.97172	9.14411	9.61566	9.0717	9.38494	9.45271	9.75401	9.70162	9.9001	9.10902	9.08779	7.86618	9.45469	9.62092	9.25265	9.21062	9.24521	9.1846	9.23213	8.46372	9.39169	9.52469	8.81913	9.56293	9.58909	9.31248	9.40826	9.0999	9.45896	9.41961	9.41751	9.31692	9.65303	9.35297	9.52559	9.41348	9.25946	8.87896	9.95689	9.27382	9.58708	9.59911	9.94569	9.25646	9.65203
NUDC	10.0609	9.78369	9.14125	9.10902	9.14313	9.39792	8.7426	9.60651	9.52772	9.92709	9.08861	8.97964	10.0798	9.67296	9.33311	9.59354	8.98409	9.37125	9.87714	9.56926	9.34013	9.3275	9.1846	10.0123	9.40618	10.0965	9.63643	9.65303	9.18891	9.82208	9.91844	9.69158	9.28522	9.54629	9.73988	9.07803	9.23302	9.46906	9.78606	9.67952	9.70732	9.49902	9.55778	9.55778	9.46293	9.10633	8.95653	9.26511	9.49795
BTN3A2	9.18794	9.69511	9.60965	9.66495	9.72858	9.48815	9.46293	9.62533	9.94062	9.29571	9.6086	9.4579	9.79199	8.87155	9.54106	9.72081	9.55056	9.74413	10.002	10.1305	9.64577	9.77024	9.36842	9.8516	8.66177	9.95078	9.34908	9.91344	9.61066	9.7998	10.0148	10.1217	9.69158	9.82441	9.87218	9.03617	9.54945	9.37032	9.74197	9.52275	8.65193	9.21808	9.78859	9.42479	9.58599	9.33122	9.13844	9.53697	9.01302
RAVER1	9.11648	9.9001	9.23964	9.36738	9.41441	9.42479	9.54629	9.79414	9.60452	9.88077	9.24329	9.27382	10.1266	9.90723	9.34712	9.48275	9.29194	9.81491	10.0438	9.69838	9.26311	9.46088	9.10543	10.4271	9.31071	10.1083	9.66385	9.70162	9.48815	9.77024	10.1162	10.1189	9.86856	9.90723	9.52469	9.36842	9.54216	9.43508	9.80792	9.32267	9.54738	8.8166	10.0058	9.44386	9.75191	9.56097	9.486	8.95304	9.76585
DNM1L	9.39085	9.966	10.2462	9.74301	10.0159	9.75904	10.1422	10.1043	9.49332	9.76018	9.86074	9.60132	9.41348	10.0503	9.9621	9.43615	10.2129	9.32084	9.80792	9.59354	9.90839	10.3503	10.1279	9.45177	9.79649	9.28819	9.44884	9.20121	9.71535	9.54629	9.66385	10.0363	10.0517	9.4902	9.39473	9.53495	9.76244	10.002	9.5134	9.99933	9.85889	9.88195	9.19419	9.88303	9.43298	9.62848	9.5683	9.84566	9.43719
SUB1	9.14411	8.81837	9.78133	10.1358	9.32456	9.59911	9.68602	9.18891	9.43113	9.16701	9.25646	9.4227	9.04256	8.98565	9.60748	8.72858	10.0426	8.66063	9.09794	9.64577	9.8759	9.60452	9.51667	8.1864	9.77259	9.28335	8.96733	9.29004	8.79644	9.4579	8.94962	8.25336	9.60965	8.74416	9.31883	9.89289	9.43615	9.19863	8.34703	9.29717	9.42071	9.402	9.00143	9.20596	9.02001	9.4289	9.6617	9.83829	9.1034
STX16	9.19771	9.51567	9.11467	9.05625	9.30313	9.56097	9.19674	9.27288	9.61886	8.80381	9.75774	9.30082	9.37723	9.04909	9.22081	9.02227	9.47509	9.3059	9.43905	8.95058	9.35488	9.16397	9.07074	9.17245	9.49795	9.51667	9.48275	9.46188	9.32456	9.39268	9.52663	9.28634	9.29053	9.49124	9.39792	9.43113	9.30986	9.13375	9.09794	9.21452	9.60132	9.29194	9.32837	9.29846	9.32359	9.25646	9.26711	9.25265	8.93537
FAM160B1	9.13939	9.43298	9.94434	9.58434	9.85519	10.5879	10.7463	9.39268	9.28522	8.71267	10.5502	10.0313	9.31567	8.82158	9.79649	9.38595	10.4605	9.50199	9.22648	9.46505	10.0729	10.0098	10.007	8.45553	9.90124	9.12197	8.88138	9.38211	9.55885	9.93802	7.914	8.42579	9.30126	9.54524	9.09051	10.7572	10.1345	9.27558	8.55348	9.71307	9.44598	9.84318	9.16876	9.40414	9.4941	9.79877	9.78736	10.0596	9.44098
DENND1C	9.67068	9.4838	8.60413	9.03433	8.75151	8.45696	8.58115	9.00143	9.09051	9.50199	8.58973	8.59722	9.7085	9.36453	8.28746	9.36842	8.63701	9.35206	9.00143	9.14411	9.07882	8.97964	9.11365	9.54524	9.36589	9.82079	8.79966	8.85648	9.23302	9.12914	9.4701	9.23021	9.12914	8.8408	9.12295	9.02546	8.88894	9.16971	9.07977	8.87641	9.57964	9.30986	9.15524	8.9845	9.1907	9.20077	8.71416	8.80771	9.21345
BPTF	9.23766	10.1503	9.79199	9.68393	9.62425	9.36738	9.64265	9.77794	9.98567	9.63521	10.1317	9.83933	9.98096	9.74956	9.83598	8.7907	10.0701	10.1542	9.85639	9.96973	9.27382	9.87951	10.0261	9.81491	9.60452	10.3715	9.4538	9.90907	9.94569	9.70732	10.1331	10.3303	9.97091	9.74858	10.1266	9.54945	9.42383	9.99933	9.88558	9.74301	10.0223	9.32456	9.89766	9.80099	9.71643	9.63643	9.89415	9.43814	9.45896
NDUFS6	9.63186	9.1827	9.12107	9.4155	9.02183	8.9514	8.69068	9.35011	9.51449	9.58599	8.85306	8.6495	9.65303	9.80218	8.72051	9.41248	9.11743	9.10444	9.57851	8.74572	9.27466	9.02713	8.95476	10.049	9.2967	9.86614	9.39085	9.25946	8.84908	9.33311	9.38211	9.55985	9.12473	9.145	10.1436	8.52477	9.25065	9.46293	9.5946	9.26902	9.55157	8.83166	9.49518	9.49902	9.19335	8.90357	8.72217	9.27994	8.85476
MAN2B1	9.44386	9.14963	8.61616	8.62078	9.24607	8.80119	8.50973	9.1357	8.94473	9.52087	8.92541	8.63156	9.33311	9.47988	8.5549	8.9709	8.54596	9.21999	8.74903	8.72051	8.94063	9.12377	8.74185	9.85889	8.70151	9.91965	9.0735	8.66894	8.7007	9.01905	9.17634	9.49995	8.88736	9.32267	9.38011	9.13192	8.8475	9.11179	9.35115	8.97785	9.27288	9.51146	9.39999	9.01822	9.20121	8.85384	8.68981	8.90096	9.06074
RNF187	9.77794	8.87641	8.62034	9.16206	9.04452	8.99279	8.81006	9.41348	9.26808	9.5619	9.05461	8.5383	9.80562	9.534	9.08952	9.56611	8.59133	9.24425	9.13192	9.18179	9.20773	9.45671	8.83579	9.75071	9.15237	9.36453	9.82079	9.15716	9.12377	9.0263	9.37411	9.58019	8.48286	9.18891	10.1827	9.01739	9.01489	9.38694	9.497	9.39169	9.12197	9.11833	9.10633	9.666	9.59025	9.09051	9.24241	9.666	9.20216
PRKDC	9.43113	9.71535	9.66834	9.69158	9.5619	9.49613	9.03711	9.7758	9.57552	9.81964	9.76802	9.61066	9.44884	9.5827	9.71535	9.50715	9.78606	10.4122	9.3372	9.02456	9.08144	9.47214	9.97597	8.96094	9.99543	9.24241	9.61159	9.63292	10.3728	9.5237	9.20596	9.46608	9.62628	9.77794	9.63292	9.24059	9.81491	9.78369	9.57344	9.43113	9.75904	9.81607	9.56731	9.78859	9.97336	10.2283	10.4519	9.1827	9.71076
LDOC1L	9.93311	9.68504	9.90475	9.58434	9.91965	9.89289	10.1279	10.03	9.80562	9.6593	9.33122	10.1138	9.91727	9.71076	10.3028	9.1008	9.35488	8.98228	9.86016	9.79414	9.43814	10.3543	10.2226	10.1881	9.94062	9.68712	9.55157	9.99933	9.60232	9.87951	10.2075	10.2985	9.62848	9.0999	9.72081	10.1567	9.81134	10.053	10.3572	9.54106	9.70609	9.63943	9.28634	10.0556	9.57044	9.60027	9.35761	9.55355	9.90654
AAK1	8.83778	9.39578	8.89842	9.0717	8.86269	9.23402	9.09145	9.25646	9.17987	8.97699	9.07882	9.16017	9.28819	9.17987	9.0121	8.33561	9.22734	8.83658	9.64577	8.94668	8.74011	9.12817	9.47107	8.97699	9.2255	9.23402	9.06707	9.05808	9.40302	9.10717	8.91311	9.21062	9.44386	8.81096	8.91562	8.58973	9.18991	9.23916	9.13939	8.93116	9.21452	8.84236	9.37313	9.44098	9.1008	8.91718	8.76917	8.88461	9.10543
VAPB	10.0824	9.74511	9.58376	9.25735	9.28722	9.56926	9.01653	9.89289	9.07441	10.1636	9.81964	9.50715	9.83238	10.053	9.50199	9.64415	9.46608	9.93927	9.32648	9.71076	9.63405	9.64577	9.86614	9.64265	9.73868	9.87218	9.73179	9.69511	9.77694	9.65203	9.4579	9.33012	9.7758	9.60748	9.83238	9.28522	9.63943	9.75523	9.82441	9.65408	10.2033	9.96833	9.74737	9.64472	9.46505	9.82313	9.64683	9.45993	10.1317
ST13	9.25359	9.38899	9.91344	9.94312	10.0952	10.049	9.93681	9.57447	9.47794	9.81134	9.5218	9.95448	8.30068	9.83346	9.85288	9.72638	10.1098	9.42479	10.2005	9.4227	9.52663	10.2886	10.1662	9.56401	9.76355	8.65586	10.3503	9.72747	9.71736	9.32925	9.4941	9.49124	9.71842	9.67629	10.1608	9.77794	9.82079	10.1292	9.21244	9.46188	8.96997	10.1385	9.03433	9.87348	9.24425	10.2295	9.42383	10.3133	9.84318
PTPLAD2	9.68504	9.8493	9.78259	9.55985	9.69397	9.81964	9.73079	9.76585	9.57651	9.66952	9.94312	9.81964	9.50614	9.73706	9.53092	9.82901	9.89289	9.79199	9.36842	10.0476	10.3216	9.74858	9.59025	9.3199	9.89882	9.49902	9.66284	9.86969	9.27466	9.61066	9.49124	9.35862	9.72417	9.75774	9.5218	10.0729	9.63292	9.65105	9.67741	9.91844	9.61886	9.57044	9.44983	9.78025	9.86132	9.42999	10.1031	9.77467	9.7669
NDUFB5	9.52469	9.20216	9.74197	9.50404	9.43814	9.23964	9.09337	9.25545	9.14125	9.59122	9.08144	9.30788	9.19166	9.46188	9.24979	9.2622	9.5946	8.807	9.02097	9.18794	9.54317	9.36162	9.1593	8.68155	9.3059	8.94351	9.60232	9.19166	9.12552	8.77082	9.02456	8.91884	9.16017	9.10543	9.09794	8.80381	9.35395	9.2255	9.15055	9.45993	9.38395	9.41441	8.85648	9.35862	9.29486	9.4838	9.26136	9.23593	9.25735
HSD17B4	9.27288	9.4902	9.59911	9.37616	9.58163	9.52663	9.30411	9.30126	9.17432	9.37815	9.44098	9.75523	9.48275	9.26511	9.29391	9.06163	9.57552	9.06618	9.20216	9.12295	9.46088	9.55672	9.69949	9.36738	9.37507	9.12017	9.34712	9.12295	9.57964	9.14034	9.32837	9.37032	9.23496	9.47509	9.59687	9.28819	9.46799	9.5188	9.27849	9.66284	9.24241	9.21539	9.79877	9.68181	9.15622	8.91228	9.41248	9.36059	9.42173
CNP	8.94962	9.23868	9.64683	9.88908	9.37616	9.2415	9.99422	9.93311	9.93681	9.54945	9.5683	9.7353	9.7529	9.62952	9.80899	9.24241	9.43209	9.62848	9.38011	9.83346	9.145	9.58909	9.62309	9.34214	9.29391	9.87348	9.72747	9.63943	9.75774	9.20399	10.0928	9.68066	9.48921	9.38395	9.56401	9.52275	9.60965	9.73079	9.87218	9.35011	9.34214	9.44884	9.62191	9.78259	9.94828	9.46293	9.14963	9.58909	9.68066
TBC1D2B	9.66717	9.87477	9.72187	9.63405	9.49795	9.66834	9.2709	9.88908	9.62425	9.09521	9.62848	9.85042	9.84318	9.42679	9.55157	9.15524	9.69063	9.57964	9.56293	9.87951	9.51984	9.90349	9.51567	9.71842	9.5827	9.58708	9.64887	9.49613	9.39999	9.53593	9.87218	9.62092	9.51778	9.7931	9.55157	9.966	9.83598	9.52987	9.74737	9.68066	9.6617	9.50199	9.81375	9.92486	9.82441	9.53495	9.73079	9.98775	9.53907
COG5	9.15436	9.31692	9.36842	9.20121	9.66043	9.80218	9.92205	8.94396	9.26046	9.11833	9.88195	9.47695	9.38395	8.83423	9.56401	9.12817	9.54317	9.52559	9.27849	9.35678	9.61886	9.49995	9.08506	9.53907	9.10805	9.21999	8.9751	9.41652	9.36059	9.68181	9.29303	9.21345	9.33808	9.54004	9.18891	9.8516	9.62092	9.17151	9.21906	9.3275	9.21244	9.2719	9.58163	9.41652	9.0762	9.21539	9.38694	9.72967	9.08598
ACVR2A	9.22359	9.44598	9.70732	9.31341	9.78859	9.47887	9.89528	9.79877	9.29004	9.66043	9.49228	9.36639	9.11365	9.41441	9.39268	9.05545	9.84198	9.00063	9.31613	8.96733	9.77259	9.8759	10.0197	9.17816	9.2097	9.20319	9.69618	9.1827	9.40935	8.74903	9.31248	9.4191	9.95689	9.26407	9.11365	9.49995	9.58909	9.67188	9.34618	9.58599	9.52663	9.65515	9.42383	9.15237	9.46608	9.51567	9.36269	9.2967	9.42679
ARHGAP27	9.61159	9.34618	8.98228	9.15716	8.72051	8.9455	7.94368	9.04072	9.52879	9.01739	9.18624	9.29102	9.60232	9.14216	9.00595	9.44598	8.91796	9.56507	8.61141	9.52987	9.05003	8.81949	9.04822	8.99096	9.45896	9.69282	8.89145	9.28335	9.30313	9.59354	9.06976	8.75226	9.09794	9.56097	9.20684	9.13754	9.22081	8.9372	9.28146	9.26311	9.73079	9.7758	9.29004	9.09611	9.44	9.36937	9.43814	9.11467	9.30225
MAP2K2	9.73868	9.4186	8.77579	9.23021	9.22648	9.03334	8.90698	9.63521	9.56401	9.72528	9.16785	8.93037	9.9747	9.55355	9.3558	10.0874	8.66973	9.6406	9.5134	9.45177	9.38998	9.0735	8.96638	10.1305	9.33614	10.0729	9.6086	9.68602	9.25646	9.98341	9.99422	9.45993	9.13939	9.62425	9.81964	8.78988	9.33808	9.48185	9.76463	9.39268	9.60339	8.96638	9.88799	9.74511	9.71736	9.50105	9.34066	9.3199	9.84082
PSMA2	9.06119	9.21539	9.54317	9.42569	9.2709	9.4902	9.17432	9.2488	9.18707	9.35678	9.36162	9.33012	9.3222	9.12817	9.52559	9.08861	9.55672	9.23964	9.37411	9.65829	9.74737	9.32084	8.9963	8.65586	9.32456	9.39169	9.5218	9.46396	9.14216	9.3654	9.12295	9.0971	9.13754	9.27849	9.66385	8.785	9.29846	9.29939	9.028	9.62738	9.44	8.99096	9.30878	9.44492	9.38494	9.50614	9.50715	9.60651	9.23402
ATP5H	9.75071	9.39792	9.23402	9.51667	9.35488	9.32172	9.0263	9.4902	9.41751	10.1111	9.42789	9.10902	9.88908	9.68393	9.37815	9.71842	9.21906	9.46396	9.62309	9.87477	9.44983	9.58492	9.22359	9.82784	9.56242	9.82668	9.99543	9.56731	9.44696	9.41146	9.37032	9.75523	9.38494	9.33808	9.88195	9.27941	9.45469	9.67068	9.64577	9.90232	9.61788	9.1846	9.5134	9.74956	9.6138	9.56611	9.20319	9.31567	9.64887
ZNHIT1	9.19585	9.3372	8.90311	9.17634	8.84488	8.76041	8.99886	9.31786	9.0096	9.73868	8.88894	8.70805	9.57651	9.8673	8.89145	9.74087	8.79882	9.49795	8.99279	9.00232	9.34618	8.89414	8.52694	9.93084	9.26902	9.67952	9.49228	9.17987	8.87896	9.55056	9.44196	9.2766	8.90873	9.55157	10.0399	9.05986	9.15436	9.39792	9.33907	9.12425	9.31341	9.20494	9.37616	9.3059	9.69397	9.30225	9.00063	9.09051	9.23593
CD4	9.02183	9.17533	8.69454	8.62828	8.56607	8.41903	8.10816	9.17769	8.53525	9.4186	8.68301	8.28373	9.19504	9.17054	8.14745	8.5144	8.7725	8.69454	8.49781	8.86483	8.56467	8.39373	8.67213	9.13192	8.69988	9.22081	8.932	8.67458	8.61141	8.63789	8.76837	8.91052	8.79482	8.67213	8.89414	8.66739	8.52328	8.76755	9.07527	8.93037	9.05461	8.7667	8.54121	8.69834	8.49934	8.7309	8.4599	8.32272	9.18536
TSPAN5	9.74737	8.82158	8.22334	8.79882	9.92333	10.0313	9.26407	9.31341	10.1151	9.62092	8.6761	8.5474	9.4538	8.79966	9.86132	10.9444	7.79374	10.5257	10.0848	8.87478	9.23964	9.947	10.0033	10.7463	9.28722	8.87813	10.9	10.0058	9.25545	10.9803	9.65629	9.90585	8.86068	10.0197	11.0436	9.56926	8.53211	9.87348	9.72638	10.5008	10.007	9.69063	9.5442	10.4346	9.6225	10.6765	10.2226	11.1099	9.15835
FGFBP2	9.14771	8.35606	9.77024	8.48286	9.76018	8.84832	10.0824	8.53972	7.49112	9.29102	9.50199	9.04158	10.1483	9.26136	9.9721	7.93819	7.99602	8.76343	8.81332	9.27288	9.59239	9.40718	9.0806	9.57251	9.91965	9.25451	7.88856	9.64887	8.38427	8.97559	8.87728	10.4213	8.14248	8.51356	9.61788	9.05714	8.7907	9.25265	9.18891	8.4423	8.25402	8.69297	8.4194	7.88212	8.703	8.73011	7.49305	8.38727	9.04072
EXOSC6	9.64887	9.65203	10.0033	10.1813	9.9747	9.67852	9.91037	10.1675	9.74413	9.78025	9.44786	9.73766	9.10444	9.87477	9.99294	9.46188	9.98901	9.12017	9.79762	9.69721	9.50404	9.80672	9.916	8.54884	10.0636	9.15835	9.74197	9.81014	10.2748	8.97559	9.35678	9.74413	9.82441	9.02001	9.53092	9.22648	9.80099	9.97597	9.85889	9.41961	9.85288	9.90349	9.45074	9.75904	9.28919	9.8708	9.10543	9.4902	9.79084
MGEA5	9.2488	9.60965	9.93802	9.9721	9.57964	9.36365	9.70609	9.82784	10.4003	9.31071	10.2046	10.1477	8.64467	10.0742	9.88014	10.2734	10.0965	10.3216	9.39085	9.46396	9.55985	9.8493	9.61159	9.55472	9.94434	9.93927	9.4579	9.41751	9.91098	9.63643	9.25891	9.96337	9.10249	10.0798	9.402	10.007	9.77906	9.76802	9.78979	9.01037	10.1397	9.61265	10.0992	9.38595	9.53956	10.057	9.68393	9.54629	9.72528
USP32	8.60656	9.18536	10.1317	9.63751	10.3715	10.0661	10.6839	8.91311	9.52987	8.56384	9.94062	10.6676	8.17182	8.60573	10.1799	9.12473	10.0636	9.30683	9.20033	9.22825	9.93802	9.97336	10.1305	8.68075	9.37125	7.92684	8.48731	9.2967	9.81607	9.63943	8.44494	8.87728	9.83598	9.63405	8.8683	10.339	10.627	9.3059	8.87896	9.59687	8.77893	9.33569	9.47887	9.90232	9.13469	9.79528	10.1761	10.3715	9.9621
CTNNA1	9.99422	9.25837	9.30039	9.0096	10.8782	9.32084	8.83257	9.2622	8.9845	9.62848	9.07527	8.84832	9.534	9.28919	8.94396	9.69397	8.78813	9.62425	9.17054	9.3199	9.31613	8.82314	9.30788	9.54317	9.4941	9.61684	9.12914	8.92454	8.81263	9.24329	8.51135	9.27382	9.06618	9.47794	9.26711	9.41248	9.20596	8.96733	9.39268	9.52469	9.32267	9.64577	9.72638	9.53204	9.41652	9.19166	9.3199	9.46396	9.54004
PCBP2	9.402	8.75787	9.67952	9.67952	9.50199	9.27288	9.32172	9.75904	9.5683	9.81607	8.95392	9.55778	9.22918	9.60748	9.81134	9.57447	9.52559	9.16876	9.37032	9.62533	9.42999	9.4227	9.54216	9.41092	9.70061	9.31613	9.74956	9.5082	9.88195	9.16397	9.62628	9.72747	9.54106	9.48275	9.36059	8.92961	9.7353	9.86258	9.67068	9.61475	9.5683	9.30039	9.37815	9.7736	9.73766	9.78369	9.72244	8.78541	9.39683
COPS3	9.55567	9.24607	9.12914	9.12377	9.46906	9.45896	9.24241	9.32456	9.40414	9.42071	9.66834	9.4155	9.47107	9.20596	9.32925	9.61788	9.15524	9.45469	9.5827	9.34214	9.55472	9.56401	8.99366	9.5827	9.17905	9.63643	9.53315	9.68712	9.23766	9.81731	9.5619	9.3372	9.16701	9.56507	10.1202	9.40302	9.34119	9.05893	9.43814	9.76355	9.69397	9.23593	9.38595	9.68602	9.70609	9.32648	9.53092	9.40826	8.99447
ZNF791	9.88799	9.62848	9.71535	9.90475	9.73179	9.46396	9.62092	10.0914	9.63521	9.94312	9.71969	9.9208	9.74301	9.6593	9.76244	9.5442	9.80792	9.66043	10.0058	9.77143	9.94062	9.85042	9.43615	9.69838	9.534	9.83238	9.90475	9.80899	9.80321	9.29004	9.88908	9.5946	9.67509	9.60965	9.66834	9.91344	9.84198	9.86856	9.95316	9.79762	9.65515	9.20319	9.94828	10.0058	9.93802	9.71643	9.44884	9.43615	9.76244
LGALS1	10.149	9.48921	9.4902	9.34618	9.40935	9.19955	9.58376	9.85889	9.11922	10.0556	9.18361	9.05461	10.0901	9.79649	9.36162	9.95316	8.61544	9.6385	9.58163	10.2283	10.1827	9.81375	8.28824	10.5489	8.99004	9.99543	10.0058	9.47988	9.18179	9.82313	9.23021	10.1031	9.34712	9.84807	10.4681	9.91231	9.26407	9.55056	10.2364	10.1077	9.80218	9.55985	9.40618	9.86016	10.3161	9.35488	9.23213	9.33408	9.90124
BTBD10	9.21452	9.58075	10.0376	9.81491	10.1385	10.0084	10.1813	9.33408	9.60132	9.07882	9.8759	9.90124	9.43455	9.07711	9.92205	9.08334	9.84082	9.90475	9.38899	9.90976	10.1716	9.64472	9.91344	9.47887	9.6086	9.08691	9.1846	9.77143	9.49124	9.72528	8.92138	9.36842	9.67068	9.67852	9.61684	9.85889	10.1124	9.36269	9.2709	9.73988	8.88301	9.44983	9.62952	9.72081	9.67188	9.63521	10.0438	10.0928	9.55251
MX1	8.89687	9.28819	9.44786	11.1501	9.06799	8.48286	8.1525	8.70719	9.21714	8.74981	8.43295	10.4361	9.40935	8.66973	8.25268	9.42569	8.57291	10.1018	8.99366	12.0446	8.61325	9.42679	8.74742	9.9917	8.33624	9.29763	8.65797	9.14771	9.86494	9.12017	8.77495	9.06074	8.54121	8.9455	8.56538	8.94962	8.86233	8.8653	9.59804	9.15334	9.44098	10.2185	9.14313	8.85476	9.57651	9.12473	8.60131	10.7687	9.77694
TSPAN31	9.36365	9.64998	10.0476	9.73298	9.28046	9.35011	8.72128	9.74301	9.67509	9.94434	9.57552	9.75656	9.63521	9.68826	10.0451	9.97717	9.60027	9.4579	9.45074	9.57044	9.79762	9.30492	9.33122	9.36937	10.149	9.42524	10.1747	9.82208	9.71307	8.99976	9.64577	9.66834	9.43508	9.46699	9.74511	9.23868	9.65105	9.85889	9.57964	9.95203	9.87714	9.95689	9.02968	9.53697	9.71842	9.85639	9.36639	9.48815	9.68712
FLNA	10.1761	9.38694	8.70637	8.74011	9.40099	8.93455	8.78067	9.64472	9.44983	9.60748	8.92883	8.83818	9.79414	9.61788	8.80771	9.53092	8.5203	8.99096	9.15716	9.29486	8.94396	9.19419	9.71535	9.54895	9.59567	9.94828	9.11365	9.3558	8.81913	9.39578	9.61265	10.0159	9.46396	9.13192	9.56731	8.89687	8.83257	9.06434	9.49613	8.91228	10.0123	9.84807	9.57964	9.03885	9.61684	9.37313	8.98565	9.00501	9.19585
MPRIP	9.87714	9.99045	9.9621	9.8493	9.86258	9.7529	9.25545	10.141	9.72417	9.83829	9.98456	10.0171	10.3474	9.56097	10.0184	9.79414	9.93563	9.65515	10.4199	9.9343	10.0609	9.90124	9.77259	9.89039	9.84566	9.82784	9.72638	10.2549	9.93191	10.0556	10.4067	9.43814	9.79528	9.29194	9.84566	10.0123	10.1991	9.70496	10.2645	10.0261	10.0211	9.8759	10.1279	10.0438	10.011	9.73298	9.68712	9.51038	9.9001
MAN2A1	9.16876	9.31341	10.0992	9.4227	9.99543	10.1855	10.0123	9.56507	9.06525	8.94623	9.85288	9.71643	9.11083	9.23916	9.53204	9.12552	10.2776	9.25545	10.0756	9.39268	9.95689	9.75904	9.86258	8.49244	9.66717	8.36649	9.1649	9.70609	9.19254	9.46505	8.84155	9.05893	9.76244	9.15055	8.98318	10.1305	9.666	9.05714	8.77822	9.62848	9.0971	9.48486	8.84155	9.53315	8.78813	9.4227	9.50199	9.64683	9.41652
TPD52L2	9.24607	9.62092	9.2311	9.2967	9.10633	9.30411	9.51038	9.58075	9.58075	9.56731	9.6617	9.57251	9.80899	9.34618	9.20319	9.27382	9.16971	10.049	9.13657	9.46608	9.65105	9.18179	8.80623	9.79762	9.71535	9.79877	9.3059	9.48921	9.64887	9.89415	9.44287	9.35395	9.33311	9.73988	9.57552	9.57754	9.4941	9.24607	9.59354	9.47988	9.81375	9.24241	9.47306	9.33524	9.7669	9.64358	9.83117	9.05003	9.57251
RC3H2	9.26808	9.11365	9.76355	9.53593	9.5082	9.5442	9.65629	9.32837	9.62848	8.91637	9.49518	9.7085	9.22359	9.19585	9.82441	8.77736	9.68504	9.10543	9.46699	9.37125	9.57851	9.34407	9.68712	8.89842	9.69282	9.02456	8.93287	9.52987	9.55251	9.36365	8.99004	8.88736	9.52987	9.2488	9.04822	9.40935	9.83829	9.05091	9.32359	9.22081	8.86403	9.23496	9.29486	9.44287	9.35395	9.13754	9.41039	9.65203	9.33012
ATP6V0D1	9.17054	8.8475	8.25537	8.47087	8.05214	8.5383	8.39619	8.68733	8.9709	9.29763	8.70151	8.39619	9.2488	9.1357	7.87383	9.13469	8.05286	9.38494	8.45054	8.56907	8.6535	8.43963	8.00445	9.57964	8.86991	9.6385	8.73167	8.932	8.57126	9.19254	8.62212	8.87074	8.67688	9.46906	9.1593	8.51726	8.67767	8.60956	9.22691	8.71381	9.42999	8.4694	9.41146	8.68301	9.25065	8.80847	8.79398	8.7915	8.87393
CLSTN1	8.98318	9.41441	9.06799	9.13469	9.22825	9.1487	9.38595	9.39169	9.028	9.534	9.38114	9.1907	9.72187	9.48815	9.16592	9.19254	9.38395	8.99004	10.0325	9.16592	9.1357	9.66284	9.24607	9.67741	8.85894	9.65629	9.45271	9.42789	9.29194	9.51449	9.9747	9.69618	9.6138	9.35115	9.11467	9.68504	9.23496	9.05376	9.31692	8.83338	8.96464	8.71381	9.55885	9.49228	9.38899	9.08952	9.01037	8.87393	9.42071
NFRKB	9.88558	9.80672	9.25545	9.28335	9.51984	9.49518	9.46505	9.78259	9.723	9.57044	9.81607	9.43814	9.77259	9.72747	9.20773	9.43298	9.3059	9.45271	9.90232	9.26311	9.23868	9.71307	9.70496	9.45271	9.65408	9.62191	9.3654	9.46906	9.58075	9.56611	9.72187	9.59804	9.7669	9.5827	9.43667	9.94828	9.59804	9.21999	9.60339	9.14411	9.37411	9.73478	9.90976	9.73646	9.58163	9.35011	9.34712	9.09794	9.69158
GNPTAB	9.37032	9.23964	10.2719	9.74737	9.81964	9.71076	9.57552	9.53204	9.24241	9.4941	9.71412	9.74197	9.44	9.33311	10.2226	9.04072	9.73179	9.09145	9.59025	9.51567	9.71412	9.54524	9.64887	8.70957	9.95814	9.02097	9.15237	9.70061	9.83479	9.31341	8.91967	9.67629	9.73426	9.16017	9.78495	9.38308	9.93311	9.42569	9.39999	9.69282	9.1907	9.59804	8.98657	9.61066	9.52559	9.82208	9.52087	9.37616	9.63751
RGS18	8.86155	9.5827	9.56293	9.11083	10.4406	11.1004	11.2367	8.63542	9.05545	8.58334	10.4589	10.339	8.77893	9.08506	9.72638	9.69838	10.363	9.40935	9.00783	9.15622	10.1747	10.1436	9.3199	8.2276	9.72417	7.71423	8.30781	9.80445	9.35297	10.7347	7.52258	8.89687	9.66284	9.68943	8.7562	10.6894	9.7758	8.57783	8.53903	9.98341	7.73569	8.11096	9.72081	9.2097	9.06707	9.47509	11.0117	10.0123	8.88301
MRPS25	8.54283	9.25065	9.28522	9.21539	9.41961	9.37616	9.61684	9.02546	9.12998	9.04909	9.63643	9.61475	9.19674	8.7642	9.61566	8.92541	9.69397	9.18991	9.21906	9.19335	9.39364	9.50614	9.55985	8.82397	9.33206	8.98318	9.05184	9.37616	9.32084	9.12107	9.19771	8.86991	9.48185	9.25065	9.19771	9.58075	9.42071	9.23021	9.10444	9.30225	8.47607	9.26511	9.26711	9.21808	8.93887	9.30313	9.46088	9.37125	9.51984
MTSS1	8.9372	9.14771	10.1436	9.44	10.1963	9.50503	9.50199	9.31521	8.79482	8.753	9.17905	9.47214	9.51246	8.92883	9.54004	8.76837	9.82208	8.38199	9.64683	9.61265	9.4579	9.76355	10.035	8.42128	9.12998	8.83338	9.23683	9.23593	9.64358	9.40518	8.70555	9.08861	8.95653	8.71738	9.17905	9.45671	9.65408	9.25646	8.99674	9.70609	8.5474	9.75401	7.90642	9.03711	8.65874	8.87641	8.91391	8.92377	9.46088
LCOR	8.69988	9.38494	9.43615	9.35761	8.82571	9.42789	9.48711	9.1459	9.15055	9.1309	9.63405	9.60232	9.38211	9.2622	9.44598	9.34618	9.497	9.35115	9.13375	9.04158	9.85765	9.15237	9.10717	8.98136	9.1846	9.28146	9.37032	9.35011	9.21062	9.32172	8.807	8.86068	9.05893	9.36738	9.3275	9.50614	9.57344	9.21906	9.19254	9.30683	8.82828	8.83818	9.4186	9.46188	9.31071	9.44	9.28434	9.3275	9.39892
PSMG4	9.70609	9.49995	9.36639	9.87714	9.75523	9.39364	9.57344	10.0399	9.31613	9.38595	9.71842	9.52087	10.0136	9.99422	9.25946	9.58376	9.59239	8.50365	9.65572	9.49613	9.53697	9.72747	10.2102	9.666	9.76463	9.0806	9.9917	9.38308	9.75904	8.62588	9.73426	9.91727	9.14688	8.88138	9.56926	7.88705	9.45993	9.74087	9.90976	9.55567	9.79877	9.82208	9.26046	9.57447	8.88551	9.53907	8.92301	8.49626	9.55778
SGPL1	9.59122	9.68066	9.666	9.53204	9.59911	9.65515	9.51146	9.76244	9.72528	9.08779	9.62533	9.75401	9.04822	9.79414	9.67405	9.29939	9.61788	9.43402	9.46293	9.58708	9.57552	9.65515	9.46505	9.71189	9.63943	9.52772	9.62092	9.49332	9.55056	9.61475	9.69158	9.80899	9.66717	9.98209	9.55251	9.59354	9.60339	9.66043	9.4701	9.23964	9.36365	9.44386	9.36639	9.51038	9.854	9.68504	9.64358	9.22825	9.32456
TRIM4	9.16397	9.53697	9.64165	10.0783	9.11179	9.20773	9.08779	9.9208	9.88195	9.76802	9.44	9.65515	9.48711	9.91098	9.51778	9.70162	9.52772	9.71076	9.08239	9.70609	9.41248	9.44983	9.61066	9.30683	9.6385	9.62309	9.63943	9.45177	9.94184	9.39473	9.68712	9.65408	9.34308	9.57153	9.6307	9.1649	9.38795	9.81375	9.73298	9.68602	9.65829	9.54317	9.33122	9.59687	9.7931	9.89415	9.69158	9.53204	9.83933
ILK	8.97329	8.71893	8.14032	8.60343	8.48355	8.49321	8.16749	8.88736	8.93037	9.30411	8.2097	8.25067	9.2709	9.08334	8.19474	8.83989	8.08694	8.88055	8.24651	9.0398	8.67688	8.76993	8.46158	9.03711	8.50973	9.1357	8.8141	8.87155	8.41759	9.01389	8.7725	9.15835	8.68626	8.89842	9.12017	8.661	8.26976	8.89687	9.04822	8.77082	9.00685	8.64582	8.7562	8.8055	9.23868	8.58892	8.61761	9.19674	8.82479
ITGB1	8.20282	8.7278	9.98672	9.61159	9.80899	9.91473	9.87951	8.68075	9.33311	8.62911	9.59025	9.9001	8.68301	9.05808	9.88558	8.64802	9.93191	8.57534	9.19674	9.03241	9.63751	9.82901	9.85889	8.61471	9.11083	7.71841	9.12817	9.41039	9.75191	8.74096	8.15963	9.06707	9.00317	8.80381	9.145	9.36937	9.64577	9.06618	9.2967	9.11467	8.69682	9.61886	8.43295	9.4941	9.5134	9.51246	9.67188	10.0236	9.44287
GGA1	9.48815	9.23593	8.51952	9.13192	8.66177	8.38199	8.29415	8.70637	9.25946	9.44696	8.77976	8.48667	9.58163	9.71736	8.1504	9.6385	8.47898	9.2766	8.94142	9.22081	8.78988	8.96	8.63468	9.69158	9.03521	9.53907	8.80462	8.74096	8.61396	9.24711	8.82571	9.22825	8.83338	9.09337	9.5683	8.85476	8.87641	9.47107	9.27558	8.96371	9.3372	9.33012	9.30126	9.04822	9.07527	8.81263	8.79228	9.04909	8.9582
OSBPL8	9.06119	9.91098	9.61066	9.06257	8.66575	9.35488	9.41248	9.00595	9.74737	9.17533	9.4809	9.26988	9.23402	9.84198	8.99366	9.49902	9.29391	10.5223	9.36269	9.33206	9.22825	9.04356	8.61915	9.55251	9.09899	9.78133	8.9849	9.71412	8.83818	9.68943	9.4838	9.7931	9.38211	9.47988	9.9557	9.46699	9.01037	9.4941	9.35534	9.06525	9.43508	8.7915	10.2143	9.05714	9.20033	9.10805	9.52987	8.69645	9.12197
ATPIF1	9.12914	9.20873	9.35678	9.41146	9.0263	8.60885	8.88301	9.72858	9.37918	9.69618	8.57974	9.12107	8.9849	9.38211	9.09521	8.49703	8.76582	8.92961	8.7907	8.85053	9.20596	9.03156	9.5237	8.59894	9.31521	9.06074	9.16592	8.97785	9.59239	8.64802	8.8951	8.99808	9.46608	8.30205	8.87813	8.58262	9.07074	9.38595	9.24521	9.3059	8.94063	8.78418	8.86908	9.33012	9.50105	9.20773	9.22259	9.05986	9.69282
IVNS1ABP	9.07262	9.23683	9.03711	8.95952	9.39473	9.20873	9.68712	8.78067	9.43905	9.09611	9.55355	9.34618	9.33408	8.73749	9.34214	8.58489	9.0971	9.9557	8.98657	8.93455	9.20033	8.9849	9.24792	8.98047	9.41248	9.29486	8.86306	9.2622	9.4809	9.2766	8.92703	8.94801	9.08144	9.26902	9.30878	8.87393	9.3558	9.32794	9.21999	8.79966	9.36842	8.55202	9.82313	9.2217	8.94396	9.20077	9.17432	9.2415	9.09794
ABHD2	9.42479	9.52469	9.2488	9.19118	9.67405	9.4941	9.10249	9.51038	9.83346	9.29391	9.62425	9.75774	9.59122	9.47794	9.52717	9.70732	9.31786	9.70162	9.1459	9.00783	9.2115	9.25065	9.26711	9.35678	9.66834	9.64998	9.25065	9.402	9.50105	9.61566	9.51567	9.55885	9.53697	9.78259	9.46505	9.39364	9.6138	9.41248	9.59567	9.43402	9.61684	9.8469	9.63292	9.1459	9.55672	9.57447	9.74197	9.723	9.45469
CPD	8.7642	9.39892	9.58806	9.1593	10.0123	10.333	10.3939	8.7149	9.31341	8.13961	10.1138	9.99422	9.06525	8.69068	9.71412	9.6617	10.1799	9.43905	8.82197	8.79966	9.88195	9.38395	9.23868	8.99718	9.56507	8.97412	8.82158	9.43113	9.63186	9.98775	8.22687	8.47087	9.76018	9.7529	9.00063	10.2536	10.2378	8.60656	8.9062	9.95316	8.57889	8.83079	9.43814	9.31883	9.61159	9.96337	10.2802	9.83117	9.80321
FERMT1	9.37507	9.24979	8.2906	8.77976	8.93287	8.62748	8.6761	8.88969	9.39473	9.476	8.7278	8.43886	9.55567	9.5188	8.06625	9.04158	7.93464	9.59354	8.59973	9.0806	8.76837	8.50825	8.60204	9.59687	8.86233	9.54106	8.96997	9.06074	8.63468	9.33012	9.2415	9.58599	9.08334	9.21452	9.49228	8.63322	8.56685	9.11365	9.17054	8.72128	9.57447	9.25837	9.24792	8.94223	9.33311	8.71416	8.96638	8.74903	8.99886
RGL2	9.25169	9.28919	8.51135	8.53062	8.2906	8.77579	9.0306	8.46508	9.34308	8.98739	9.1034	9.02713	9.38308	8.97172	8.63322	8.85476	8.703	9.45993	8.14329	8.65506	8.88219	8.51726	8.22889	9.06354	9.04072	9.40618	8.57752	8.9682	8.7667	9.35862	8.94881	8.5676	8.97412	9.18078	9.00685	8.81579	8.96094	8.6535	9.26711	8.88894	9.17816	8.96	9.19863	8.77736	9.17245	8.93626	9.18624	8.82314	9.01037
POU2F1	9.39364	9.40718	9.35297	9.45896	9.44786	9.65203	9.45896	9.52987	9.14313	9.41441	9.44696	9.39892	9.44492	9.4741	9.35115	9.46293	9.47107	9.32837	9.43113	9.44786	9.36639	9.43113	9.60027	9.12644	9.19955	9.69397	9.52087	9.28722	9.70732	9.5683	9.6307	9.5218	9.83117	9.68393	9.31521	9.08598	9.47107	9.20319	9.58075	9.20399	9.2488	8.97607	9.63943	9.4741	9.65723	9.5218	9.40414	9.18624	9.50105
OAS2	9.15148	8.97607	9.65408	10.9826	9.61066	9.03617	9.15622	9.57153	9.26311	9.36842	8.46786	9.72528	9.07527	9.45469	9.21345	9.05003	9.1357	9.45896	9.00685	11.3571	9.05461	9.46293	9.42679	9.2766	8.78729	9.21714	9.23302	9.14216	9.57754	8.68981	8.62285	9.52559	9.42999	9.29391	9.12197	9.08239	8.97699	9.2967	9.40414	9.21345	9.29194	9.62738	9.11467	9.21244	9.57851	9.07803	8.71111	10.4527	9.6385
PSMA1	9.34308	9.06707	9.27849	9.21345	9.31162	9.24329	9.22214	8.92377	8.79796	9.4902	9.27749	9.2217	9.19771	9.04822	9.35678	9.13192	9.29004	8.95476	9.40668	9.21906	9.53092	9.35488	9.19771	9.19504	9.16114	9.12107	9.1907	9.16592	8.9963	9.04674	9.08334	9.23766	9.10164	9.26046	9.37815	9.21808	9.2766	9.1827	9.19504	9.44835	9.20033	8.92961	9.19674	9.4902	9.25545	8.91146	8.94962	9.36842	9.17533
ETS2	9.4579	9.76802	9.28249	9.53697	10.0211	9.93191	9.90124	9.28249	8.99004	9.34812	10.0676	9.62092	9.6138	9.24792	9.46799	9.64887	9.39364	9.65723	9.1593	9.63751	9.30683	9.34013	9.67741	9.38899	9.35206	9.23964	9.23964	9.55672	9.84318	10.3816	8.91146	9.11365	9.69282	9.76135	9.47695	9.65629	10.1005	9.15237	9.53204	9.56926	8.94396	9.00501	9.31692	9.81731	9.5082	9.70964	10.0914	9.34214	9.74858
RUFY2	9.00595	9.60232	9.06074	9.27941	8.31738	8.72379	9.11179	9.42479	9.53907	9.53495	8.99537	9.17905	9.87714	9.55567	9.1827	9.23496	8.74185	9.57754	8.70957	9.62848	9.06163	8.75545	8.82828	9.17905	9.44696	9.83003	9.2311	9.1459	9.1827	9.29391	9.6086	9.30683	9.05461	9.26808	9.4741	8.6666	8.96866	9.40414	9.86374	9.28578	9.5619	8.90357	9.46699	8.85894	9.46188	9.53697	9.30313	8.94307	9.74301
LOC100505549	9.67952	9.85765	9.49124	9.36162	9.48815	9.47214	9.73988	10.1503	9.55157	9.61475	9.43615	9.37507	9.59687	9.98209	9.44983	9.7353	9.62738	9.3199	9.99543	9.55157	9.57754	9.66717	9.64265	9.62092	9.41039	9.80562	9.88077	9.90907	9.70609	9.58708	10.0517	9.57044	9.85765	9.43113	9.54106	9.1846	9.46088	9.65303	9.71307	9.80672	9.42789	9.64265	9.53357	9.70061	9.4227	9.55672	9.31341	9.11083	9.61684
PRR11	9.61989	9.78133	9.45671	10.0729	9.85288	9.41039	9.43719	10.0148	10.0388	9.9747	9.49902	9.73079	9.75523	10.0123	9.76802	10.0914	9.37507	10.0676	9.83003	10.0223	9.47794	9.57651	9.70272	9.75656	9.86969	9.79199	9.94828	10.0274	10.1951	10.0451	10.1254	9.9721	9.78859	9.86969	9.86016	9.54844	9.54629	10.0688	10.0098	9.68281	9.91344	9.9001	9.81607	9.70272	10.1358	10.1358	10.1517	9.7931	10.0756
CCDC134	9.40718	8.87896	9.77259	9.76913	9.49124	9.95814	9.854	9.83711	9.04356	9.36365	9.26902	9.45577	8.92611	9.30362	9.78859	9.25065	9.44196	8.9892	10.1436	9.38211	9.26808	10.0337	9.56293	9.4227	9.3275	9.33206	9.66495	9.43615	9.66952	9.21539	9.95814	9.34119	9.89168	9.46293	9.53495	9.53697	9.91231	9.60651	9.48711	9.4838	9.4809	8.99366	9.0717	9.47509	9.05545	9.44598	9.03334	9.01822	9.42999
OAT	9.94312	9.62952	9.94828	9.72528	10.2462	10.2549	10.4329	10.1963	9.49518	9.72638	10.0399	10.0583	9.50715	9.57251	10.1083	9.58599	9.9747	9.83479	9.97336	9.32267	10.5176	9.98456	10.1922	9.34618	9.77794	9.00874	9.9557	9.98672	9.4726	9.72187	9.5442	9.7998	10.0084	10.1124	9.92964	10.1317	9.88558	9.82313	9.50301	9.70964	10.0171	9.67296	9.87951	9.9721	9.43905	9.97336	9.82784	10.0159	9.64779
HCST	9.34407	9.0999	8.94623	9.29486	8.80661	8.61252	8.84676	9.2967	9.12914	9.57552	8.78149	8.71969	9.41146	9.74511	8.97412	9.17816	8.73011	9.0263	9.24241	9.06707	9.24425	9.24241	9.15524	10.1358	9.12473	9.7085	9.35761	9.29763	8.72128	9.01739	9.76018	9.86258	9.56731	8.98829	9.8493	9.19585	8.55277	9.51246	9.44287	8.75787	9.35346	9.1459	9.0806	9.2967	9.37125	8.75699	8.46859	8.96638	8.92301
ZCCHC7	9.83003	9.71736	10.1704	9.76585	9.86374	10.0426	10.1397	9.69282	9.49795	9.28722	9.71736	9.82668	9.23496	9.80792	10.0412	9.0999	10.333	9.41751	9.72638	9.72638	9.83711	10.2198	10.2378	9.11083	9.96457	9.05808	9.58492	9.62309	10.1266	9.19863	9.36738	9.30313	10.1202	9.14411	9.0398	9.92596	9.69158	9.91727	9.1459	10.2523	9.68826	9.99422	9.24241	9.55672	9.42479	9.72967	9.71535	9.62092	9.68504
ARL6IP1	9.04822	8.93116	9.69949	9.48185	9.77694	9.57851	9.74462	9.10444	8.89767	8.5203	9.80672	9.57552	8.42468	8.91391	9.56926	9.21999	9.63751	8.703	9.52772	8.94473	9.79084	9.31786	9.20873	8.77822	9.20494	8.54199	9.44196	9.38694	8.99976	9.07074	8.58489	9.1357	9.12377	9.21906	9.22081	9.26988	9.32456	8.90965	9.07803	9.40302	8.90436	9.26136	8.80422	9.34308	8.66253	9.28919	9.32548	9.68943	9.1827
ZNF562	10.0248	10.4067	10.1477	10.1675	9.88799	9.55778	10.1317	10.7291	9.81014	10.0033	9.77794	9.73426	10.1058	10.1894	10.1731	9.96457	9.86494	9.8759	10.1922	10.1894	10.2633	10.1358	10.2633	10.3939	10.1031	9.79528	10.4743	10.0783	10.1503	9.71189	10.4481	10.057	10.107	9.50929	10.0438	9.68712	9.95316	10.2322	9.98901	10.479	10.1317	10.3405	9.54945	9.90839	10.0148	9.95203	9.91965	9.88799	9.8759
COX7A2	9.64265	9.60339	9.63521	9.72244	9.47214	9.57651	9.7085	9.57251	9.53495	9.723	9.62191	9.60339	9.93681	9.32456	9.91844	9.68066	9.78369	9.47988	9.61475	9.94569	9.88799	9.41146	9.39892	9.26988	9.7669	9.49332	9.71535	9.71189	9.47988	9.47794	9.51146	9.23593	9.41348	9.35958	9.80792	9.80672	9.62191	9.45271	9.44196	10.0952	9.78736	9.62309	9.25169	9.76355	9.56507	9.96457	9.88558	9.90723	9.46293
POLDIP3	9.58806	9.40935	9.07977	9.18536	9.12197	8.86403	8.86403	9.61159	9.33122	9.5082	9.13939	9.15148	9.8673	9.49613	9.10902	9.402	8.83079	9.23683	9.24425	9.58599	9.24329	9.0924	9.22458	9.43209	9.37616	9.56293	9.37507	9.12552	9.07803	9.34518	9.41961	9.50301	9.22259	9.27288	9.36269	9.21345	9.21244	9.23683	9.44983	9.43615	9.76018	9.72528	9.35958	9.20319	9.34518	9.33311	9.16592	9.22081	9.50929
NUP160	9.32084	9.48486	10.1608	9.86856	10.0236	9.91844	9.93927	9.86374	9.40049	9.41652	9.61475	9.9917	8.7907	9.54738	9.88014	9.07441	10.2198	8.96554	9.77467	9.58806	9.78736	9.83711	10.0211	8.89596	9.42173	8.76917	9.60027	9.36059	9.81134	8.98136	9.3654	9.4227	9.86016	9.20216	8.98657	9.63751	9.82784	9.70377	9.44598	9.86016	9.35346	9.94828	9.2488	9.89289	9.29391	9.7998	9.39268	9.86614	9.87477
PEBP1	9.56926	9.47695	9.13375	9.34308	8.68626	9.2967	8.88383	9.0971	9.23496	9.06893	9.1593	8.98657	9.37815	9.31692	9.17432	9.0924	9.31341	8.47976	9.5442	8.98829	9.07711	9.17482	9.2488	9.48815	9.31786	9.145	9.60651	9.36738	9.19585	8.85815	9.7998	9.1309	9.23593	8.86068	9.34518	8.95058	9.30492	9.17336	9.25545	9.17634	9.2766	9.51667	9.27941	9.73868	8.84832	8.82314	8.43216	9.02097	9.21999
MYEOV2	9.86614	9.68602	9.83479	9.98341	9.4289	9.32648	9.12473	9.88077	9.44696	10.0965	9.63751	9.62628	9.9208	9.75191	9.64683	9.62191	9.51567	9.20873	9.75071	9.51146	9.79528	9.72967	9.25169	9.51567	9.81731	9.91473	10.0211	9.96727	9.55355	8.88811	9.78369	9.6617	9.77694	9.28634	10.2033	9.38795	9.75774	9.80899	10.0223	10.0887	10.1595	10.2633	9.08952	9.95946	9.91473	10.0388	9.3558	9.37221	9.78979
UPP1	9.5827	9.16114	8.99279	8.92883	8.82479	9.17634	9.18991	9.96833	9.33808	9.39892	9.40718	9.05003	9.74413	9.30492	9.12473	9.68943	8.76491	9.22359	9.4579	9.48185	9.24059	9.17816	9.10249	9.67405	9.58163	9.62533	9.2719	9.3372	9.21714	9.91965	9.70061	9.11275	9.06976	9.1649	9.74737	9.0924	9.28522	9.53315	9.4941	9.33206	9.75191	9.10444	9.33012	9.50199	9.666	9.43209	9.07803	9.25545	9.5619
TROVE2	9.40414	9.66385	9.52087	9.50199	9.59687	9.54524	9.58492	9.25359	9.60027	8.92883	10.002	9.36453	9.54738	9.54106	9.32648	9.64683	9.7931	9.8256	9.93137	9.74413	9.99045	9.497	9.58599	9.46088	9.77143	9.56143	9.19674	9.95689	9.23021	9.88195	9.76913	9.68826	9.62952	9.70964	9.76355	9.73766	9.29486	9.24521	9.49332	10.0729	9.47794	9.61989	9.50715	9.34407	9.11275	9.59025	9.82079	9.76355	9.17816
PIGC	9.26619	9.27558	9.19909	9.44696	9.00501	8.96	8.9963	9.21625	9.46699	9.65829	8.95476	9.20121	9.45271	9.76802	9.18078	9.4579	9.39792	9.20319	9.59239	9.4155	9.24979	9.55778	9.23964	9.48486	9.51246	9.35297	9.57651	9.55985	9.35488	9.00874	9.52879	9.58909	9.52559	9.18361	9.34908	8.69988	9.29763	9.49902	9.43719	9.28434	9.42173	9.43209	9.54738	9.67296	9.24607	9.17384	9.4227	8.94623	9.44696
ZMYM2	8.9514	9.29763	9.97717	9.62309	9.77794	9.97597	10.2776	9.32267	8.96554	8.65431	9.99933	9.85519	8.83338	8.67836	9.85639	9.10633	10.3503	9.03711	9.39169	9.32359	9.74511	9.65629	10.0861	8.07862	9.38899	9.07803	9.04545	9.13844	9.68281	9.16592	9.01822	8.94063	9.59804	8.92961	8.6451	10.2157	9.85889	9.29194	9.0263	9.94569	8.49143	9.59354	9.09427	9.5683	9.19254	9.44196	9.61159	9.71535	9.45577
JKAMP	9.49902	9.1357	10.1922	9.91098	10.0914	10.077	9.0762	9.07977	9.44	8.99004	10.353	10.2916	9.52772	8.86306	10.3572	9.23302	10.0798	9.59804	9.51667	9.69063	10.4096	9.63751	9.23766	8.89057	9.62191	8.82479	9.45074	9.78133	9.79528	9.70272	9.14313	8.82998	8.57815	9.81134	9.44098	10.0388	10.3543	9.1649	9.59687	9.86374	8.85978	9.7736	9.23021	9.72187	9.38308	9.98567	9.97091	10.4213	9.25169
PSMD5	9.58376	9.11648	9.64577	9.65303	9.69282	9.62309	9.9001	9.57851	9.03803	9.11083	9.29102	9.31521	9.13375	9.36639	9.51246	9.22458	9.67188	9.06434	9.64887	9.01389	9.53204	9.66043	9.4289	9.78979	9.10633	8.89222	9.43814	9.05184	9.45577	9.06525	9.32128	9.47988	9.43402	9.39364	9.17102	9.5188	9.34812	9.63405	8.9582	9.39578	9.27941	9.47988	8.68876	9.71842	9.30878	9.5025	9.06707	9.46088	9.27941
CCNG1	9.28046	9.43113	9.79649	9.28522	10.1636	10.2536	10.5109	9.68066	9.05283	9.04256	10.0136	9.916	8.66025	9.26619	9.82901	9.26407	10.3189	8.94801	10.0798	9.51449	10.0596	9.93311	9.96833	9.23213	9.61989	8.02357	9.51567	9.79414	9.71412	9.64472	9.37723	9.40466	10.1922	9.36738	9.1487	10.442	9.93084	9.58075	9.31521	9.73426	9.13286	10.1761	8.7944	9.99045	8.95566	9.38899	9.49995	9.69282	9.13657
RAB27A	9.23302	9.03521	9.22359	8.75379	9.22918	9.38494	9.65723	9.1034	9.04633	9.0227	9.4838	9.44696	8.8723	8.99366	8.98228	9.43719	9.06976	9.34908	8.83338	8.67767	9.43719	8.99004	9.65303	8.71267	9.48711	8.97699	8.08838	8.9892	9.32648	9.44884	8.22823	8.83579	9.19674	9.20596	8.9582	9.16397	9.55885	9.38395	8.97172	8.68075	9.18536	9.38795	9.31248	9.22734	8.81332	9.32267	9.46505	9.47107	9.5946
TNKS	9.39792	9.50929	9.47214	9.17245	9.78606	9.35761	9.77794	9.58909	9.50614	9.50105	9.48275	9.5827	8.91311	9.48486	9.49228	8.97252	9.67796	8.93887	9.8493	9.30225	9.31786	9.72081	9.79528	8.97869	9.49995	9.17721	9.73988	9.18179	9.72638	9.03433	9.73646	9.64683	9.81375	9.2255	9.07803	9.77084	9.64358	9.34214	9.02097	9.19166	9.86856	9.37313	9.14688	9.42383	9.19504	9.40414	9.25545	9.49332	9.37313
ARL8B	8.74185	8.96094	9.59025	8.81579	9.71643	9.71307	9.78606	8.86991	9.01739	8.80302	9.47509	9.50614	8.88055	8.64582	9.53593	8.88138	9.73868	8.86908	9.30225	9.12998	9.72081	9.12998	9.32548	8.82655	9.39683	8.6535	8.79761	9.19771	9.03433	9.3558	8.56083	9.02968	9.20121	9.33122	8.85978	9.61475	9.4902	8.63077	8.76041	9.32648	8.60343	8.81263	8.74495	9.46293	8.88894	9.06257	9.51038	9.49124	8.94063
GNAI3	9.29194	9.15622	9.74301	9.71969	9.30225	9.48711	9.18794	9.21452	9.5134	9.17721	9.57044	9.43719	9.10991	8.85894	9.85765	9.19504	9.76913	9.24059	9.1846	9.23593	9.60965	9.22918	9.26136	8.59826	9.7758	9.06618	9.03885	9.32925	9.3558	9.29303	8.55805	8.69759	8.92377	9.38899	9.1827	9.54317	9.61475	9.20873	8.93806	9.24425	9.13844	9.0762	8.9062	9.22648	9.35678	9.57851	9.64265	9.70964	9.53092
CD27	9.29102	9.35761	8.58564	9.22648	8.28519	8.9963	8.62141	9.42679	9.13657	9.57447	8.97785	8.51726	9.39999	9.51778	8.49176	9.08779	9.27941	8.60413	9.82668	8.89596	8.9062	9.35395	9.08419	9.29571	9.09337	9.25065	9.51146	9.53697	9.24425	9.20596	10.4664	8.66533	9.49332	8.50666	9.28434	9.29571	9.10444	9.44098	9.2415	9.06976	9.44386	9.4191	9.11179	9.61989	8.9849	8.7426	8.47826	8.3732	9.22734
PRICKLE1	9.43905	9.3059	9.35958	9.80899	9.66495	9.18361	9.1357	9.81261	9.90585	9.90585	9.30126	9.666	9.34013	9.66717	9.48921	9.67509	9.20684	9.52275	9.40668	9.96727	9.38211	9.84807	9.59567	9.59239	9.90475	9.51146	10.1018	9.55567	9.71189	9.80899	9.66834	9.60651	9.71643	9.65723	9.67509	9.5619	9.42173	10.0661	9.91473	9.966	9.55355	10.1162	9.497	9.34908	9.76463	10.0848	9.85889	9.30492	10.1371
GBP1	9.13754	8.96464	10.1241	10.7074	9.38395	9.29939	8.61471	9.41702	10.1463	9.34308	9.26311	10.1648	10.6642	8.88138	10.149	10.0965	10.4301	10.1397	9.79414	11.648	9.75523	10.2957	9.69158	9.58599	9.39999	10.0337	9.47887	9.55778	9.58163	9.62738	10.0274	9.74858	8.9845	10.3418	9.08735	9.90839	9.44196	10.0861	9.4741	9.75401	9.69618	9.51567	9.70377	9.47794	10.0729	9.90232	8.31364	11.9547	9.95203
ANKFY1	9.68181	9.534	9.46699	9.7529	9.29486	9.06257	8.83579	9.35958	9.34518	9.6385	9.55251	9.41652	9.7758	9.2415	9.12817	9.33012	9.29486	9.55885	9.32172	9.90585	9.33311	9.29391	9.43508	9.28046	9.67741	9.66547	9.32359	9.15524	9.4579	9.10902	9.42789	9.12724	9.19955	9.27466	9.35488	8.93979	9.31613	9.32084	9.28919	9.35115	9.78259	9.86258	9.28249	9.28249	9.46699	9.29893	9.14411	9.34712	9.56293
ARF5	9.86374	9.21906	9.0806	9.15148	9.23964	9.10902	9.21345	9.50715	9.58163	9.62425	9.26565	9.26407	9.49613	9.50614	9.3199	10.0649	8.58802	9.49228	9.23964	9.16299	9.36937	9.06976	9.02713	9.53204	9.44386	9.48486	9.38308	9.26046	9.12914	9.4538	9.43508	9.38998	9.5683	9.54106	9.27749	9.05376	9.17905	9.28522	9.49124	9.30986	9.57651	9.6138	9.69158	9.39085	9.65408	9.35862	9.37815	9.45271	9.44386
POLR2J	9.16114	9.18361	8.63622	9.08861	9.03711	9.03241	9.11275	9.21808	9.145	9.37125	9.476	9.01576	9.54317	9.2311	9.30225	9.78736	8.89922	9.58163	9.48921	9.28249	9.39999	9.11833	8.61544	9.8759	9.05376	9.87477	9.46699	9.58492	9.00143	9.80445	9.52559	9.54844	8.82397	9.7353	9.84807	9.44884	9.06893	9.0263	9.38998	9.20216	9.35761	8.69068	9.58376	9.24059	9.37221	9.20216	9.37125	9.31248	9.27558
GDI1	9.39473	9.60027	8.73167	9.10249	8.60312	8.79796	8.5436	9.59122	9.43719	9.38395	9.24241	8.81263	9.94312	9.17721	8.73663	9.44196	8.91562	9.58492	8.90178	9.09427	9.14411	8.83257	8.703	9.5218	9.18794	9.9621	9.10444	9.19955	9.24711	9.27799	9.50929	9.20596	9.08419	9.38694	9.27288	9.23496	9.18179	9.03521	9.40826	8.99096	9.30313	9.19166	9.34214	9.35958	9.5442	9.25735	9.11179	8.85737	9.21906
KDSR	9.4809	9.61788	9.75401	9.54106	9.25545	9.4155	9.19419	9.40935	9.37221	9.46396	9.38998	9.62848	9.30878	9.57153	9.35958	9.36365	9.79649	9.07074	9.72081	9.12724	9.45577	9.75191	9.68943	9.1357	9.47695	9.42679	9.854	9.26808	9.80672	8.8408	9.95946	9.15716	9.5237	9.25169	9.31341	9.06707	9.7931	9.55985	9.49795	9.19335	9.32925	9.76018	9.19166	9.62848	9.45271	9.0096	9.31692	9.52663	9.14963
WAPAL	8.99976	9.55355	9.78369	9.53495	9.94947	9.85889	10.0609	9.48815	9.35297	8.94396	9.86494	9.72638	9.02183	9.22734	9.84442	9.81607	10.1636	9.11833	9.52987	9.37313	10.053	9.58708	9.60965	8.69834	9.78369	8.59365	9.26511	9.91098	9.66495	9.6138	8.86756	9.02097	9.71736	9.27941	9.35862	10.0313	9.70061	9.29486	9.30411	9.74511	8.74819	9.39268	8.81332	9.43905	9.03156	9.72081	10.0688	9.6593	9.38211
IKBKB	9.31071	9.37125	9.21345	9.18361	9.47509	8.86068	8.9849	9.77467	9.33408	9.36453	9.16206	9.0096	9.52275	9.2488	8.83658	8.34492	9.04158	9.12644	9.028	9.21714	8.95392	9.20684	9.37125	8.85559	9.26808	9.18361	9.22918	9.23302	9.50199	8.79228	9.19674	9.32359	9.30411	9.12998	8.97172	8.99886	9.31428	9.12998	9.19863	9.17533	9.09521	8.703	9.05091	9.19419	9.25837	8.88645	9.21452	8.82571	9.26808
UBE4B	9.81491	9.57044	9.10444	9.15055	9.38795	9.1649	9.2622	9.67296	9.76463	9.26808	9.65629	9.41348	9.60748	9.63751	9.38308	9.43508	9.20873	9.69721	9.45896	8.65797	9.50301	9.17482	9.39792	9.90232	9.55778	10.0211	9.44287	9.6593	9.41248	9.37221	9.85639	9.67741	9.53092	9.74628	9.4902	9.43209	9.2311	9.45177	9.71535	9.6086	9.92596	9.80562	9.83539	9.37918	9.44696	9.46088	9.66284	9.21999	9.21714
PTK2B	9.55472	9.09611	8.61178	9.01822	8.87563	8.88383	8.5203	9.0306	9.24711	8.88301	9.31071	9.26136	9.22648	8.89596	8.86991	9.31692	8.54962	9.39364	9.01905	9.23868	9.34518	8.65112	8.98047	9.18179	9.52987	9.37918	9.01121	9.16114	9.06618	9.23021	9.09427	9.01653	8.89057	9.27558	9.26136	9.24792	8.94396	9.14771	9.28046	9.04633	9.52879	9.49332	9.28722	9.01653	9.36738	9.32925	9.23868	9.46608	9.06976
MUM1	10.2143	10.0661	9.46608	9.47306	9.534	9.476	9.64779	9.82441	9.65408	9.93802	9.65105	9.21197	10.0928	9.96973	9.27382	10.0363	9.47214	9.44196	10.1963	9.88361	9.9917	9.60965	9.4902	9.84807	10.0426	9.96457	9.48815	10.1241	9.723	9.36842	9.97839	9.79528	10.29	9.4579	9.89882	9.80445	9.47214	9.62425	9.65408	9.63292	10.1675	10.3059	9.8469	9.77259	9.74628	9.5025	8.82828	9.54524	9.74087
CISD2	9.75656	9.19585	9.29194	9.497	10.2226	9.98567	9.98672	9.07527	9.25596	9.3275	9.36842	9.14411	9.62309	9.04545	9.46088	10.7197	9.54524	9.39683	10.5833	9.18361	9.55778	10.1747	10.1449	9.61322	9.50614	8.7309	10.985	9.60748	9.2709	10.818	9.29004	9.01576	9.65629	9.26311	10.5649	9.78979	9.36842	8.97172	9.15148	10.5978	8.96141	9.05003	9.54004	9.83346	8.94063	10.3496	9.32925	10.8742	9.18891
SLC25A45	9.55985	9.74956	9.28146	9.79414	8.63701	9.11922	8.85476	9.82313	9.19585	9.81261	9.00501	8.98318	9.66717	9.90349	8.83989	9.61159	9.38211	8.99718	9.69838	8.98409	9.49518	9.18536	9.7931	8.83166	9.50105	9.50105	9.40518	8.21038	9.44884	8.7766	9.75656	9.32925	9.67741	8.52853	9.15055	9.64998	8.71192	9.38998	9.4538	9.03433	10.2087	10.1867	9.34518	9.12914	9.16592	9.36639	8.77167	9.36639	9.45074
GLT1D1	9.52559	9.28722	8.2713	9.24241	8.51282	9.83829	9.10543	8.75458	9.81261	9.33614	9.93681	8.81837	9.45671	8.91228	8.67767	9.71736	8.92454	9.78736	8.59133	8.98136	9.03885	9.37313	9.028	9.27941	9.85889	9.71969	9.31428	9.01739	9.05808	10.2102	8.86068	9.14034	9.17721	10.2478	8.86068	9.89882	9.81731	9.57754	9.20033	9.03617	9.53092	8.65112	9.90839	8.73326	10.2783	9.33206	9.89528	9.45074	9.2097
RAN	9.28722	9.36937	9.16785	9.03711	8.97412	9.12377	9.02456	9.05184	8.74011	9.43113	9.22648	8.92377	9.47794	9.27288	8.88969	9.07803	9.05461	8.66575	9.44	9.31117	9.2488	9.22259	9.08239	9.23496	9.09611	9.32548	9.36453	9.29571	8.96913	8.93887	9.10902	9.20216	9.01302	8.96913	9.37616	8.9963	9.03803	9.16299	9.17432	9.47306	9.1309	9.02001	8.94223	9.4838	9.25451	8.71969	8.60413	8.7562	9.10444
SMCR8	9.69838	9.31162	9.25837	9.43209	8.92454	9.30313	9.29004	9.24607	9.44386	8.91311	9.58075	9.38395	9.39473	9.29621	9.08419	8.94063	9.17245	9.42071	9.14771	8.94962	9.41961	9.01489	9.19674	9.17151	9.28919	9.03334	9.08419	8.94307	9.1309	9.03617	9.53907	9.22648	9.21808	9.51449	9.30788	9.0762	9.38211	9.10805	9.15237	8.86665	8.92301	9.3275	9.30788	9.24521	9.3275	9.47214	9.07882	9.37032	8.71578
PDK3	9.24711	9.77694	8.91311	8.66739	8.65431	9.28249	9.38308	8.77893	9.25596	9.11648	9.49332	9.03433	9.34908	8.9574	8.75151	8.44121	9.02713	9.26046	9.16785	8.6683	9.17151	9.08239	9.28819	9.04714	9.13844	9.47988	8.61396	8.96913	9.03156	9.47306	8.92377	8.90698	9.13844	9.12377	9.36738	9.5683	8.9751	8.45914	8.76197	9.09611	8.86908	8.88736	9.68066	9.01037	9.39473	8.85222	9.2255	8.99366	8.75699
HDAC2	9.63943	9.0096	9.67509	9.40826	9.60965	9.55985	9.44786	8.75064	9.05714	8.80847	9.67952	9.49902	8.63468	8.60811	9.78369	9.16443	9.87951	8.86306	9.48711	9.06354	9.31692	9.41652	9.77467	8.72555	9.27466	8.45161	9.04256	9.0263	8.98318	8.91884	9.19955	9.09794	9.04909	9.20494	8.96285	9.41601	9.23683	9.10164	8.95566	9.05184	8.96	9.61066	9.2415	9.12998	8.71814	8.82065	9.62092	9.4579	8.82698
ORAI2	9.59354	9.55778	9.1649	8.75151	9.24792	9.60232	10.0992	9.87477	9.15237	9.94947	9.36639	8.43576	9.96457	9.36738	9.38998	10.1005	9.20216	10.0248	9.21244	9.31521	9.43298	9.37918	9.0227	10.4213	9.64472	10.0007	9.42173	8.74981	9.76463	10.2269	9.38011	9.80562	9.44786	9.88558	9.27849	9.45523	9.50199	9.52879	9.37411	9.50614	10.0676	9.60965	9.966	8.88645	9.34618	9.67296	9.05893	9.145	10.0798
RNF44	8.88551	8.83079	9.14313	9.18891	9.16785	9.05184	9.00874	9.18361	9.39268	8.7007	9.10675	9.20033	8.62366	9.15835	9.26511	8.98228	9.04256	9.12197	9.18624	8.47826	8.51356	9.03521	9.21906	9.22648	9.13375	9.0121	8.85894	8.86483	9.18794	9.11467	8.97329	9.26565	9.34119	9.534	8.85559	9.17482	9.26988	9.15055	9.13844	8.41455	8.97252	9.36059	9.35395	8.91146	9.15716	9.12998	9.36162	9.01653	8.90357
BANP	9.74858	9.36842	8.57815	8.86233	8.84982	8.82235	8.52112	8.64729	9.73179	9.40302	9.31692	8.99447	9.52469	9.13375	8.66253	9.36639	8.71416	9.42569	9.01121	9.06618	9.19674	8.5921	9.18842	9.71736	9.47306	9.81014	8.9682	8.99976	8.78582	9.55672	9.40518	8.81984	8.90436	9.476	9.34119	9.51146	9.38011	9.0398	9.44696	8.69137	9.46505	9.15622	9.59354	9.20216	9.48711	9.07122	9.12197	9.32084	9.24521
CD300LF	9.59911	8.54121	8.35759	8.69297	8.5436	8.4694	8.08904	8.12165	8.9892	8.69297	8.72128	8.45088	9.63186	8.785	8.51135	8.99096	8.02573	8.9709	7.10792	9.06074	8.59894	7.91607	8.46786	8.69068	8.62997	8.9709	8.272	8.0494	8.53972	8.98565	7.8532	8.36649	8.45914	9.09145	8.58489	7.92183	8.63322	8.00591	8.7915	8.38199	8.8475	8.6395	8.43438	8.5474	9.05283	8.58115	8.57602	8.68075	8.49626
CBX7	9.64731	9.45177	8.80771	9.14771	8.82397	8.79482	8.79839	9.15835	9.58909	9.15524	9.497	9.08506	9.65829	9.29303	8.98047	9.13375	9.05893	9.11365	8.80119	8.83818	8.91228	9.10249	9.07843	9.4289	9.27749	9.47887	9.24979	8.93037	9.0924	8.82828	9.63751	8.79644	9.19585	9.19419	9.26988	8.85894	9.20873	8.81579	9.61989	9.21906	9.53907	9.54629	9.12914	9.0227	9.29004	9.02713	8.9574	8.49244	9.11179
SAMM50	9.54106	9.0971	8.88055	8.79966	8.06287	8.46716	8.54596	9.24329	8.87728	9.3558	8.80206	8.48589	9.71842	9.29621	8.52694	8.83579	8.21832	8.30781	8.88461	8.5436	8.97252	8.94881	8.8723	9.14771	9.14688	9.44196	9.25837	9.14411	8.35759	8.55805	9.48921	9.35958	8.88894	8.51726	9.39999	8.17814	8.53134	9.26407	9.5237	8.94881	9.26988	9.45577	8.8291	9.05625	8.92961	9.07441	8.29632	8.65431	9.12107
CREB3L2	9.02097	9.11743	9.76135	9.50503	9.36639	9.38998	9.35206	9.38308	9.1907	9.23496	9.31883	9.5218	9.39892	9.44696	9.73988	9.00407	9.51038	9.24607	9.71307	9.57395	9.19335	9.7085	9.58163	9.63292	9.16701	9.17054	9.38795	9.33808	9.5827	9.29194	9.46088	9.81261	9.17054	9.54844	9.55885	9.34214	9.44598	9.53907	9.55885	9.09427	8.92053	8.61471	9.4941	9.6406	9.42999	8.70229	9.3275	9.38795	9.32648
MAP4	9.30788	9.32084	9.31341	9.25065	9.17634	8.68075	8.45318	9.61684	9.29194	9.39578	8.7562	9.11467	9.69838	9.40826	9.35297	9.24521	8.91884	9.21062	9.44196	9.67509	9.15237	9.26046	9.31883	9.31071	9.33012	9.39892	8.98739	9.26711	9.36937	9.28919	9.31613	9.69511	8.61915	9.23213	9.50929	9.03521	9.37313	9.07803	9.65829	9.13286	9.1827	9.29102	9.23964	9.55251	9.51667	9.24711	8.88461	9.11365	9.666
RBM8A	9.73988	10.0136	9.42789	9.68181	9.68066	9.27558	8.95905	9.80321	9.64683	9.86969	9.44983	9.21625	10.0848	9.94828	9.75071	10.0046	9.68826	9.81856	10.0928	9.89643	9.22458	9.79199	9.6617	9.62425	9.97091	9.79649	10.269	10.0337	9.81964	9.77694	10.0438	9.85519	9.86614	9.71969	10.094	9.22081	9.8256	9.69949	10.049	9.72638	9.78606	9.5619	9.64887	9.88799	10.0033	9.90349	9.63943	9.55056	9.81607
POLB	9.24241	9.32267	9.5134	9.56293	9.2622	9.3059	9.37221	8.79563	9.47988	9.11365	9.5619	9.86614	9.65408	8.85737	9.44196	9.33808	9.71736	9.43615	9.24979	10.0058	9.69063	9.49332	9.36365	8.92703	9.31248	9.95448	8.93116	9.29939	9.33122	9.67509	9.55985	9.17634	9.16971	9.71643	9.21345	9.83346	9.39578	8.8432	9.34214	9.15524	8.93116	9.21625	9.60452	9.38795	9.33466	9.24979	9.27558	10.3515	9.21625
CTSZ	9.77024	8.81332	8.73575	8.50365	9.08239	9.0263	8.69759	8.96	8.59688	9.20773	8.85815	9.07441	9.42173	8.67213	8.60048	9.18078	8.3042	8.84488	8.51913	9.28335	9.13375	8.81187	8.55724	9.19254	8.90357	9.40099	8.66492	8.68388	8.58802	9.29486	8.52328	8.98657	8.74903	9.29763	8.99187	8.9574	8.90012	8.66413	9.36453	9.21999	9.26407	9.3059	9.22825	9.145	8.9682	8.84832	9.25065	9.05714	9.03711
MTMR10	9.18624	9.1593	9.09427	8.99187	9.34013	9.55056	10.03	8.86068	9.07882	8.94881	9.95078	9.56293	8.98739	8.49626	9.30788	8.66413	9.35958	9.1459	9.1151	9.16017	9.47306	9.0227	9.42383	9.18794	9.03617	9.0762	8.7562	9.20216	9.12998	9.87218	8.67458	8.96638	9.18794	9.21539	8.8432	9.66834	9.65515	8.76306	8.79924	9.30788	8.92611	9.00595	9.85889	9.16701	8.84155	9.1487	9.44196	9.27849	9.4538
PRPF40A	9.22872	9.43508	10.3104	9.69721	9.65723	9.90585	9.78259	9.41441	9.33206	9.02456	9.90585	9.86494	9.31786	8.96733	10.077	9.43209	10.2985	9.64887	9.68181	9.62092	9.88558	9.81856	9.70964	8.35687	9.82441	8.48589	9.18536	9.76802	9.41961	9.70377	8.80771	8.88383	9.22648	9.40826	9.41248	9.97717	9.75904	9.44983	9.35761	9.94434	9.45993	9.95203	8.97964	9.87951	9.43814	9.71189	9.96457	10.0543	9.45671
HPS3	9.57851	9.0398	9.97336	9.72081	9.72638	9.35115	9.56731	9.53907	9.77024	9.47988	9.53495	9.63521	8.92961	9.14771	9.71189	9.39268	9.64265	9.09794	9.44884	9.19863	9.2217	9.67852	9.82441	9.12998	10.0965	9.30411	9.11922	9.42569	9.76135	8.91478	9.12377	9.46699	9.67952	9.1459	9.13469	8.98565	9.67509	9.59911	9.31613	9.18891	9.67068	9.89415	8.93116	9.28634	8.77167	9.48711	9.4186	9.82079	9.07977
C18orf25	9.21808	8.81579	9.476	9.6385	9.80218	10.0236	9.75401	8.65874	9.19335	8.51726	10.049	9.86856	8.79726	8.76115	9.90585	9.21582	10.0412	9.49072	9.40935	9.70732	10.0058	9.52275	9.57344	8.69522	9.11648	8.53903	9.23402	8.93806	9.38211	9.23213	8.57366	8.78729	9.23161	9.4809	8.90012	10.0992	10.053	9.00063	9.00685	9.57251	8.5219	9.50929	8.6248	9.42999	9.10249	9.27466	9.74956	10.4481	9.31428
PHF8	9.36059	9.26046	9.52663	9.42679	9.33614	9.19674	9.21244	9.6138	9.6406	9.38494	9.45177	9.38211	9.18991	9.43402	9.3059	9.26808	9.50301	9.38308	9.35395	9.22259	8.87478	9.25545	9.39473	9.24711	9.48815	9.34518	9.25265	9.3199	9.73426	8.95905	9.28522	9.54216	9.61788	9.48921	9.03885	9.2115	9.31341	9.46088	9.49518	8.94396	9.50199	9.70964	9.44598	9.1649	9.30986	9.23496	9.37221	9.25065	9.35678
EIF4G3	9.11743	9.17245	9.55672	9.48711	9.47988	9.41348	9.61066	9.0735	9.25837	9.24241	9.46906	9.80218	9.05714	8.99279	9.49795	8.45088	9.30126	9.24241	9.20319	9.25451	9.57651	9.33808	9.59911	8.84982	9.35297	8.9514	9.0999	9.25735	9.30039	8.82998	8.94223	9.36639	9.15334	9.34618	9.29939	9.51778	9.17634	9.10249	9.20596	9.45271	9.19863	9.64165	9.24329	9.24979	9.1487	9.33808	9.37411	10.0716	9.71412
DIP2B	8.86155	9.35011	9.23021	9.2217	9.24241	9.58806	9.15436	8.272	9.15835	8.72633	9.50301	9.5946	8.96554	8.80771	9.37616	8.9514	9.35115	9.21452	9.09899	9.2766	9.40414	9.17336	9.14313	9.10249	8.99279	8.9682	8.54923	8.71663	9.37723	9.35115	8.38656	8.65273	9.14216	9.54317	8.86403	9.37616	9.68281	8.93537	9.00317	9.10164	8.55573	8.87074	9.42071	9.32172	8.91967	9.45577	9.14688	9.40618	9.0806
PRDM1	9.21714	9.50614	10.0223	9.50715	10.0596	9.99933	9.83003	8.88645	9.1593	8.48125	9.78979	9.94828	8.72633	9.17634	9.92333	9.49228	9.88799	8.93806	9.00232	9.53495	9.80899	9.83346	10.1595	8.85737	9.68181	8.62441	9.50105	9.50301	9.46505	9.27941	8.86908	9.26136	9.497	9.50715	9.20494	9.54629	10.107	8.9709	9.36738	9.01489	8.70805	9.57447	9.34308	9.19166	9.2719	9.17533	9.91473	10.2421	9.24711
UBXN1	9.20596	9.10633	8.60496	8.71192	8.44266	8.52151	8.2498	8.82655	8.89842	9.28634	8.61031	8.46786	9.476	9.21062	8.3042	9.08952	8.42811	8.88138	8.89596	8.76491	8.57602	8.75458	8.54884	9.21539	8.64349	9.34214	8.95476	9.00783	8.6761	8.92883	9.21452	9.13375	8.96	8.91967	9.19955	8.81837	8.44774	8.86403	9.11922	8.77413	9.05808	8.84488	9.02365	8.93626	8.74334	8.4904	8.65956	8.62285	8.68301
ATIC	9.2967	9.21345	8.73415	9.01121	8.50508	8.51726	8.62672	8.96638	8.91052	9.2709	8.37902	8.38351	9.24792	9.25786	8.49626	8.80847	8.94623	8.67531	9.37313	8.96285	8.72258	8.97252	9.04452	9.07527	8.95476	9.17533	9.2709	9.05283	8.81332	8.5436	9.33408	9.12377	9.08598	8.72128	8.98565	8.3377	8.62588	8.99004	9.1309	9.2719	9.26311	9.42173	8.70151	9.13375	8.69609	8.23948	8.20282	8.57366	8.84488
CDK19	9.48711	9.73426	8.96094	8.75872	9.21808	9.09521	9.17336	9.0999	9.37032	9.0806	9.57851	9.51146	9.59025	9.2097	9.16114	9.0717	9.0717	9.50929	8.70229	9.19166	9.44786	8.66177	8.94307	9.27382	9.33408	9.51449	9.21452	9.06354	9.33206	9.43615	8.87074	8.65193	9.15148	9.66385	9.20596	8.76582	9.82668	8.99187	9.46505	9.36453	9.14034	9.42071	9.67852	8.90357	9.62425	9.65408	9.57447	8.8683	9.28919
PNN	9.38011	8.62997	7.76518	8.33996	9.04909	8.47087	8.54043	8.50508	8.62828	8.8731	8.14105	7.93678	9.00874	8.62212	8.19775	9.7529	7.63084	8.86576	8.72972	8.63622	8.77336	8.6387	8.753	9.09611	8.74334	8.99096	9.13754	8.92377	8.34492	9.42071	8.32104	8.67767	8.56233	8.62212	9.15237	8.82479	7.83226	8.5436	8.68388	9.31071	9.16397	9.04452	8.79316	8.86576	8.75064	8.92212	8.39912	9.12644	8.60413
RAE1	9.51567	9.22458	8.77736	9.0263	9.02968	9.03521	8.94142	9.38694	8.83079	9.16971	9.20596	8.71416	9.35206	9.34119	8.70029	8.72051	8.8432	8.93979	8.96464	9.0924	9.06799	8.90266	9.02546	9.47695	9.19419	9.34618	8.68914	9.32359	8.77736	8.96638	8.89596	8.85978	9.08779	9.00685	9.27994	8.89414	9.07711	9.09521	9.38011	9.07882	9.02365	9.30313	9.00501	9.07711	9.15835	8.99537	8.82065	8.63077	8.9849
VDR	9.59687	9.48815	8.66253	8.76993	8.71347	9.19419	8.63542	8.6535	9.20494	9.35115	9.15148	8.81949	9.43814	8.88301	8.73575	9.0971	8.43147	9.53788	8.77579	8.84676	8.74416	8.69454	8.61471	9.33408	8.50295	9.51984	8.241	8.87641	9.00407	9.56611	8.63156	9.34407	8.68388	9.76585	9.28919	9.19335	9.08952	8.39619	8.9574	8.90012	9.17336	8.71192	9.61066	9.35678	9.02097	8.94307	9.02183	9.11553	9.24241
RCAN3	8.9849	9.27749	9.17905	9.08506	9.28919	9.36842	9.37616	9.10164	9.06074	8.77167	9.29571	8.63398	8.76755	8.82479	9.1921	8.73575	10.206	8.36952	9.47509	8.50588	9.05376	9.47306	9.37313	7.82071	9.21062	8.20797	9.04822	9.0717	9.46088	8.23092	9.22918	7.97765	9.55985	8.24618	8.36509	9.49613	9.31521	9.36937	8.37821	9.23496	9.03803	9.55056	8.22958	9.54844	8.53972	9.36842	8.62326	8.81371	8.8408
TRAK1	9.33122	9.35678	9.49228	8.97964	9.60132	9.43298	9.62793	9.50614	9.27466	9.5218	9.39364	9.41146	9.45469	9.44287	9.44884	9.39169	9.35011	9.16206	9.58376	9.73766	9.39085	9.53907	9.50715	10.1292	9.44287	9.17816	9.68712	9.37723	9.4538	9.80099	9.0306	9.69282	9.60232	9.55251	9.43508	9.52772	9.61159	9.45577	9.48039	9.53092	9.23868	8.87563	9.30683	9.62092	9.32837	9.3558	9.28046	8.99537	9.64577
C6orf47	9.45271	9.14362	9.09899	9.06893	9.2415	8.99366	8.76078	9.35534	9.23302	9.61566	8.81536	9.00783	9.32359	9.53697	8.83338	9.46608	8.81753	9.38795	9.05184	9.55672	9.18536	9.14125	9.23496	9.56926	9.19118	9.44884	9.13375	9.31883	9.29763	9.12473	9.25891	9.39268	9.40302	9.4941	9.17432	8.77495	9.06525	9.37125	9.35395	9.12295	9.53697	9.45896	9.59911	9.08552	9.39169	9.3372	8.82158	8.84571	9.44884
STAG2	8.61616	9.50454	9.99045	9.30492	9.82441	10.1648	10.1799	8.70887	9.02097	7.92609	10.1567	10.1855	8.57534	8.8731	9.80445	9.62425	10.2886	9.23213	9.47988	8.86576	10.1582	9.62848	9.33206	8.14615	9.7085	8.39912	9.22359	9.74956	9.31341	9.59239	8.32395	8.25537	9.50301	9.28919	9.46088	10.3644	9.99422	8.37821	8.7007	9.7758	8.41903	9.38308	9.04158	9.18078	8.82158	9.83117	10.0992	9.59025	9.19166
UPF2	9.50614	9.56611	9.77794	9.55778	9.83711	9.88195	9.75656	9.18624	9.56507	9.07262	9.86969	9.84442	9.01822	8.99447	9.7931	9.35011	9.94569	9.44884	9.44098	9.51778	9.64998	9.63405	9.9747	9.06799	9.52879	9.06257	9.2967	9.38595	9.58599	9.56293	9.26407	9.4741	9.74737	9.37815	9.40718	10.1662	9.52987	9.34618	9.31341	9.12998	9.46608	9.80321	9.59122	9.39169	9.30411	9.17384	9.60452	9.75774	9.61066
ANAPC4	9.22259	9.65303	9.39683	9.45271	9.41652	9.4838	9.2766	8.97412	9.19771	9.02365	9.48815	9.24059	9.38899	9.05376	9.04822	8.00024	9.27849	8.78067	9.33614	9.2097	9.06257	9.55157	9.61886	8.47457	9.31162	9.27749	8.87074	8.703	9.37313	9.20873	8.85053	9.29194	9.57447	8.98136	8.80923	8.16826	9.43209	8.94223	8.8432	8.92803	8.71814	9.07216	9.28335	9.43209	8.92053	8.96371	8.97785	9.33614	9.25359
TYK2	9.36269	9.28522	8.241	8.59755	8.60956	8.64425	8.57448	8.88383	9.31162	9.23817	8.97964	8.81096	9.37411	9.17432	8.25067	9.18891	8.53453	9.33907	8.47976	8.92415	8.85053	8.40692	8.67531	9.15622	9.05808	9.46906	8.50295	8.87155	8.79882	9.17721	8.98829	9.0735	8.76755	8.98739	9.02546	8.89842	8.7278	8.69609	9.20399	8.77976	9.41961	8.9582	9.38795	8.70719	9.23402	8.90436	9.25646	8.49109	9.11365
PSMD1	9.17987	8.99279	8.84676	8.89767	8.69137	8.7278	8.40618	8.81913	9.20216	9.55472	8.49781	8.86068	9.59567	9.17905	8.53211	8.73844	8.55202	9.06163	8.90012	8.99718	8.90012	8.79563	9.05003	9.44386	8.92703	9.49995	8.99366	8.98136	8.81837	8.85476	8.88645	9.34214	8.95348	9.08779	9.42383	7.9556	9.01653	9.05461	9.30492	9.23021	9.26711	8.807	9.07441	9.33408	9.3558	9.00063	8.55202	8.85648	9.17987
ATG3	9.33408	9.42383	9.28919	9.25837	9.15622	9.50929	9.24979	8.42811	9.16592	9.13469	9.32456	9.23766	8.98829	8.62588	8.99279	8.83079	9.29939	9.26511	8.91718	9.66284	9.42173	9.21906	9.21714	8.54436	9.23302	8.94623	8.84676	8.9963	9.28634	9.402	8.46646	8.75151	9.25646	9.04822	9.10444	9.40414	9.38308	8.85306	8.96189	9.38998	9.34013	8.8141	9.09794	8.9455	9.22918	9.29571	9.4289	9.8708	9.36937
INSIG1	8.57889	9.34812	9.90349	9.46906	9.68393	9.62425	10.1648	9.17198	9.4155	9.22734	9.58599	9.44	8.94841	8.91311	9.77694	9.1309	9.68602	8.83079	9.29846	9.4838	9.38114	9.56731	9.79649	8.75458	9.23683	8.69454	9.07074	9.35862	9.55672	9.49518	8.45019	9.16876	9.06074	9.24521	8.85693	9.58708	9.92486	9.41961	9.17245	9.0762	8.82998	9.4838	8.52922	9.15716	8.91391	9.42679	9.26988	9.36937	9.54844
UPF1	9.12724	9.37918	8.83658	8.99004	9.05714	9.08861	8.72051	9.27895	9.46852	9.44786	9.02001	9.25996	9.87832	9.31248	9.20494	9.11275	8.8291	9.74858	9.28335	9.42789	8.99537	8.87155	8.82571	9.61066	9.18078	9.68181	9.00232	9.44983	9.33524	9.62533	9.51778	9.50503	9.50614	9.8493	9.38114	9.07216	9.55251	9.16592	9.55355	9.05545	9.23402	9.16114	9.91098	9.20684	9.70496	9.41441	9.72638	8.97964	9.58909
C1orf43	7.63414	9.10543	9.65105	9.24607	9.49518	9.4538	9.14688	9.36639	9.45271	9.16397	9.44287	9.63751	9.65203	9.10805	9.6138	9.53315	9.65408	9.4155	9.90839	9.54004	9.64165	9.53315	8.8291	9.5683	9.08419	9.38795	9.78979	10.007	9.5237	9.64577	9.10717	9.18707	9.29846	9.77024	9.82208	9.37507	9.73646	9.35958	9.55778	9.46505	8.93979	8.5474	9.23593	9.96973	9.42383	9.11467	9.77467	9.1846	9.12295
PRRC2B	8.81984	8.76343	8.72217	9.21808	9.26136	8.94801	8.89767	9.17987	9.22918	9.1008	8.56982	8.91311	8.84982	9.57344	9.0971	8.61544	9.0398	8.66739	9.30126	8.74981	8.89222	9.21808	9.14216	8.99096	8.81837	9.08506	8.97785	9.02049	9.19674	8.91718	9.35011	9.5304	9.39683	9.02885	9.07441	8.58762	8.95304	9.09427	8.98136	8.62588	8.88811	8.7038	9.35297	9.17905	9.0306	8.8475	9.03803	8.67688	9.02365
SAMD4B	8.95392	9.25545	8.91478	9.19254	8.82314	9.10633	9.79199	9.47988	9.65203	9.78259	9.32359	9.19166	9.82313	9.47509	9.37221	9.28335	9.05545	9.81134	9.08506	9.14034	9.2714	9.42569	8.70151	9.74511	9.19863	10.1162	9.23766	9.31521	9.48921	9.31786	9.95078	9.44696	9.40718	9.42569	9.44983	9.15334	9.19674	9.47695	9.76585	9.0735	9.05714	8.60656	10.0171	9.44983	9.60132	8.98047	9.1593	8.60378	9.54738
PLEKHM3	9.2311	9.53907	9.87714	9.93927	9.61989	9.60748	9.75071	9.34308	9.8673	9.72081	9.64358	9.84566	8.92703	9.64683	9.70162	9.5619	9.49124	9.87714	8.99447	8.67836	9.1593	9.59239	10.053	8.61178	9.38694	9.05283	9.16206	8.78988	9.54945	9.30039	8.9682	9.3654	9.77143	9.6593	9.22918	9.52469	9.82441	9.33122	8.7642	8.99718	9.23593	9.83346	9.4289	8.9845	9.54629	9.64577	9.58806	9.20216	9.38899
FOXO4	9.1846	8.74011	8.2845	9.11467	9.89289	9.64998	9.19585	9.60452	9.5946	9.64683	8.65874	8.90266	9.6385	8.92611	9.20033	10.5407	7.8922	9.82784	9.58708	9.5025	8.88894	9.68602	9.18179	10.1582	9.22825	9.66043	10.0676	9.49995	9.72747	10.3303	8.83423	9.95689	9.36162	9.70732	10.4108	8.78067	8.98136	9.10543	9.6055	9.6138	9.89415	8.92377	9.6086	9.92333	9.74956	10.1449	9.65723	10.0914	9.4838
SNRPE	9.2766	9.07803	8.98136	9.28634	9.32084	9.06354	9.0096	8.84407	8.87896	9.05986	8.74903	8.7278	9.00232	9.05986	9.15524	8.5219	9.33524	8.61915	9.52879	8.97607	9.18794	9.17634	9.35297	8.73663	9.07803	8.90965	9.06618	9.32837	9.02713	8.91052	9.41441	8.8475	9.20216	8.36364	9.61566	9.65105	9.18891	8.91311	8.5921	9.21714	9.31521	8.79482	8.61915	9.10164	8.71416	9.22918	8.80302	9.24607	9.05625
KIAA0226L	8.85815	9.56401	8.62997	8.89687	9.11275	9.62952	9.90723	9.07882	9.30225	9.08598	9.51667	9.36937	9.03433	8.6847	9.13939	8.90783	9.43298	9.66385	8.73167	8.07789	9.36453	8.70887	9.33614	9.37616	9.39792	9.7998	9.16114	8.9574	9.69063	9.73426	9.26808	8.47388	9.07803	9.93927	8.69454	9.89585	9.5827	9.33206	9.4838	8.61915	8.82571	8.9709	9.44196	8.99279	8.6847	9.33614	9.18991	8.21761	9.04158
CD36	9.44786	8.68914	9.9208	9.39792	9.25946	9.94312	9.07977	9.1846	8.66025	9.03711	9.37918	9.67509	8.45088	9.17816	9.17245	8.89687	9.49902	8.73749	9.4838	9.0971	9.64683	9.58376	8.53672	8.9514	8.89922	9.11648	8.88301	8.62212	8.28594	8.96997	8.37399	9.46293	8.87813	9.51246	9.40099	9.78133	8.8141	9.04115	8.58892	9.58163	8.9963	8.6738	8.90783	9.21999	9.76802	9.1309	9.56097	9.54055	8.97699
NOG	9.20033	10.1338	8.47826	9.90976	9.63521	9.22259	9.1907	9.90839	9.40935	10.0223	8.92961	8.55724	9.06394	9.76018	9.20216	9.86016	10.1675	8.58115	10.1662	9.17533	8.54121	8.87974	9.02183	8.23801	10.2957	9.27382	10.0274	9.85765	10.2256	7.4529	10.1217	8.62519	10.3715	7.96268	8.71893	9.55778	9.36269	10.1266	8.60413	9.6406	10.0783	10.1083	9.26136	9.69721	8.59688	9.79084	8.37607	8.48355	9.63943
ITPRIPL2	9.57251	9.18179	9.62738	9.38795	9.92486	9.69158	8.95653	9.63943	8.89222	9.54317	9.21761	9.54267	9.59354	9.23213	9.1459	9.44983	9.18078	9.05986	9.17245	9.80099	9.67852	9.60339	9.68181	9.64577	9.25946	9.15055	9.40718	8.99886	8.85894	9.2493	8.56157	9.57251	9.69949	9.2311	9.24711	8.94881	9.76913	9.23916	9.50614	9.78979	9.19166	9.52987	8.64582	9.26511	9.40935	9.59804	9.50614	9.56401	9.60232
DCP1A	9.4155	9.61212	9.62952	9.31521	9.42173	9.60339	9.82668	9.38595	9.33012	9.2766	9.80099	9.35297	9.23593	9.4902	9.47107	9.41961	9.7085	9.29486	9.79084	9.52663	9.65629	9.4741	9.80099	9.30788	9.34214	9.1827	9.52275	9.45896	9.50715	9.19674	9.39683	9.07882	9.68504	9.3275	9.41348	9.75401	9.63643	9.37411	9.33122	9.47509	9.46138	9.80792	9.26311	9.59025	9.0096	9.3275	9.30225	9.5082	9.30126
SLC25A28	9.25837	9.34908	8.60731	8.7915	9.14963	8.9682	8.93116	9.24059	9.26988	9.26619	9.05714	8.80302	9.87951	9.15148	8.87155	9.16299	8.92212	8.97785	9.34407	9.5237	9.13469	9.00317	8.73326	9.43905	9.10991	9.48921	9.08861	9.39578	8.89316	9.69721	9.61066	9.55778	8.83579	9.07074	9.30986	8.98409	8.86756	8.84982	9.24979	8.75699	9.03617	8.76115	9.42999	9.10035	9.08598	8.92883	8.87813	9.32267	8.96094
SLC35E1	9.78495	9.67509	9.58599	9.45577	9.89766	9.77906	9.8516	9.62092	9.44492	9.55885	9.53788	9.40826	9.54629	9.67509	9.74628	9.84082	9.52275	9.45177	9.82079	9.25837	9.69158	9.73298	9.74956	10.2536	9.30492	9.78859	9.59354	9.39792	9.44386	9.77906	9.67741	9.70609	9.59122	9.65829	9.65879	9.55355	9.64472	9.64577	9.46088	9.51449	9.54629	9.68504	9.66952	9.51984	9.57964	9.54629	9.4701	9.76135	9.33408
ITPK1-AS1	9.69282	9.52663	9.48486	9.78495	9.73426	9.02546	9.74301	9.09051	10.1305	9.32172	9.52987	10.3	9.45896	9.76585	9.72417	9.22918	9.78736	10.0609	9.00874	9.86614	9.16397	9.3558	9.48921	9.64683	9.38595	9.86132	8.90965	9.30225	9.54317	9.54945	10.0476	9.77906	9.70964	10.0636	9.37918	9.55157	9.59687	9.4701	9.66385	9.23868	9.62425	9.77467	10.0596	9.04452	9.947	9.56507	10.1608	9.86856	9.48815
SPATA13	9.17816	9.00232	9.60132	9.31613	9.26511	9.75401	9.89415	9.16397	9.05986	8.43886	9.76018	9.73868	8.6535	8.28373	9.41146	8.58415	9.64165	8.86483	9.34518	9.3372	9.42679	9.41039	9.55472	7.858	9.50199	8.72462	8.83166	9.08861	9.3059	9.19504	7.98606	8.27848	9.38011	8.62672	8.44121	9.78736	9.71842	8.54596	8.62285	8.90783	8.59528	9.41751	8.87974	9.05808	8.8731	8.91562	9.01653	9.47509	9.0121
COPS7A	9.93084	9.5442	9.72858	9.54216	9.27466	9.09145	8.7667	9.69949	9.55472	9.60232	9.11467	9.39268	9.91344	9.79084	9.47988	9.73179	9.35678	9.78133	9.2709	9.73646	9.4741	9.28335	9.36453	9.67188	9.62738	9.94434	9.64165	9.50404	9.45074	9.40935	9.81964	9.51038	9.25359	9.80445	9.29571	9.29763	9.41348	9.64265	9.66495	9.63751	9.77024	9.76463	9.55567	9.24241	9.68943	9.65303	9.38011	9.22918	9.45271
ZNF407	9.18129	9.25946	9.37221	9.41039	9.19166	9.35862	9.40718	9.55985	9.38795	9.70272	9.25265	9.44287	9.61566	9.36162	9.25545	9.05376	9.36059	9.56401	9.41248	9.37616	9.24792	9.59804	9.48711	9.73298	9.45577	9.43298	9.37125	9.09611	9.53315	9.23302	9.18179	9.34013	9.26619	9.62848	9.4227	9.68181	9.47887	9.59025	9.47509	9.05893	9.50301	8.83989	9.38114	9.17987	9.4155	9.4941	9.18536	9.1907	9.6086
ZNF320	8.30068	8.7642	9.47988	9.36269	8.74334	8.81984	9.06163	9.12197	9.07977	9.25545	8.88811	8.73249	8.71738	9.2217	8.9372	8.67137	9.53593	8.7667	9.03521	8.75872	8.81493	8.9582	8.66413	8.17741	8.87393	8.67915	9.44492	8.70719	9.05893	8.7562	8.86233	8.83903	9.09521	8.55573	8.92053	8.78813	8.84488	9.58909	9.33408	9.15835	9.20319	8.67767	8.41826	9.13469	8.91796	9.04633	8.60343	8.83501	9.26902
CDC14B	9.88908	9.30986	8.73749	9.2255	8.97869	9.40826	9.14411	9.81731	9.97597	10.0543	8.85137	8.6535	10.1855	10.3955	9.52879	10.3848	8.98318	8.97172	9.16114	9.54317	9.31248	9.16971	9.05184	9.55567	9.41146	9.88799	9.75904	9.5237	9.45224	9.38998	9.93802	10.2407	9.66495	9.17816	9.91473	9.1487	8.96866	9.80792	10.0388	9.34013	10.1229	9.65629	9.95316	9.78369	10.1908	9.0735	9.38795	9.60339	9.65515
LCK	8.73537	8.87563	8.43812	8.73844	7.80921	8.43576	8.4939	8.87074	8.65431	9.10249	8.32617	8.12595	8.51873	8.83501	8.48667	8.65033	8.60811	8.24618	8.86665	8.6199	7.98399	8.72933	8.92541	8.81263	8.97699	8.81579	8.6451	8.76755	8.62748	7.90915	8.97252	8.89842	8.7907	7.7965	8.77976	8.16613	8.32027	8.94473	8.67915	8.32186	9.17054	8.80048	8.0991	8.62672	8.65193	8.35364	7.68667	7.9847	8.77413
ZDHHC2	9.62738	8.82065	8.34492	9.46505	9.39364	9.4701	8.2906	8.90012	9.42479	9.0735	9.26136	8.91146	9.26808	8.62672	10.2102	10.4727	8.11879	10.4003	9.19254	9.52559	9.17816	9.25735	9.71969	9.54216	9.71643	9.44287	10.011	9.71643	9.31162	10.2661	9.46505	9.22458	8.45019	9.54216	9.92596	9.16971	8.75226	8.84155	8.78988	10.1031	9.00317	9.64887	9.04633	9.68826	8.58191	10.7463	10.519	10.4096	9.6138
APC	9.58075	9.57153	9.78979	9.63521	9.4741	9.44786	9.43814	9.66043	9.92964	9.48138	10.0033	9.89415	9.78859	9.58909	9.88799	10.0261	9.53092	10.2606	9.63582	9.854	9.9208	9.67188	9.22734	9.69397	9.86316	9.85639	9.83479	9.80562	9.8306	9.70061	10.094	9.66043	9.43767	10.1595	9.72528	10.0716	9.52559	9.99422	10.1111	9.77906	9.82441	9.63405	9.8493	9.41441	10.002	9.78025	9.89766	9.67952	9.50715
HK1	9.98775	9.07711	8.11449	8.67836	8.78988	9.06976	7.80495	9.41702	9.32456	9.12998	8.5383	8.08966	9.60651	8.98657	8.55724	9.61886	8.18397	9.27849	9.51449	8.55277	8.36509	8.96285	9.35678	9.55885	9.05283	9.66385	9.97336	8.96997	8.66973	9.61684	9.3558	9.2311	8.66575	9.08334	9.82668	8.20797	8.62828	9.06976	9.08861	9.39364	9.85519	9.17987	9.06525	9.05545	9.23683	9.24473	8.90965	9.53315	9.00685
GPI	8.80771	9.05376	8.32687	8.84908	8.42729	8.26763	8.2366	8.93887	8.69834	9.48486	8.12595	8.05071	9.37507	9.46699	8.40233	8.93887	8.15739	8.44266	8.77413	8.79563	8.71416	8.81297	8.58892	9.59804	8.58802	9.44598	9.00685	8.78729	8.35606	8.77495	9.27558	9.39999	8.76197	8.59528	9.37507	8.28746	8.49703	8.85053	9.05184	8.53672	8.51726	8.28824	9.17634	8.56467	8.95392	8.51579	8.15615	8.16684	8.83501
PPM1F	9.80617	9.44983	8.13135	8.88894	9.06163	8.73749	8.81579	8.95304	9.49613	9.40414	9.2709	8.90436	9.65723	9.24521	8.87074	9.52559	8.7038	9.6138	8.60731	8.51806	8.94712	8.83739	8.85306	9.7085	9.3372	9.50929	8.86233	9.35678	9.17432	9.46799	9.15524	9.04633	9.32084	9.48486	9.08334	9.01037	9.0882	8.77082	9.49995	8.82655	9.97336	9.46608	9.52559	8.88138	9.50929	9.21244	9.65829	8.26388	9.11922
OSBPL11	8.52624	8.57752	9.6617	8.93116	9.46608	9.7736	10.0701	8.75064	8.77698	8.61252	9.60748	9.72747	8.08222	8.5474	9.50404	8.4904	9.74301	9.1008	8.53602	9.15237	9.45896	9.27558	9.51984	7.9078	8.96285	8.03876	8.43147	8.64119	9.02456	9.22359	7.02689	8.56467	9.34214	9.37918	8.48509	9.91727	9.88419	8.59755	8.54661	9.20596	8.65273	9.39473	8.58645	9.05184	8.88645	9.37815	9.65408	9.57153	9.34119
VPS53	8.95304	9.46557	8.81984	8.94473	9.27849	9.22648	8.85559	9.0121	9.68826	9.10633	8.88055	8.67836	9.28919	9.53788	8.93806	9.30082	8.90012	9.476	8.62441	9.09521	9.11365	9.1008	9.41348	8.93037	9.16206	9.67296	8.95653	9.13286	9.43719	9.43298	8.93626	9.29763	8.83423	8.86991	8.93287	9.20216	8.96189	9.17987	8.81006	8.58115	9.74858	9.25946	9.39578	9.15835	9.23593	8.82571	9.19504	8.83166	9.59025
ZBTB43	9.69397	9.40302	9.51778	9.32837	9.77143	9.62533	9.83238	9.73362	9.50301	9.06434	9.76585	9.71736	9.3275	9.44884	9.83003	9.34712	9.61475	9.25646	9.79199	9.57153	9.51778	9.3654	9.81491	9.78495	9.51667	9.37507	9.30313	9.37221	9.67852	9.58492	9.6593	9.53495	9.73766	9.42071	9.21857	9.947	9.43508	9.33524	9.476	9.2766	9.09427	9.50404	9.58909	9.62533	9.37815	9.37507	9.42569	9.4809	9.49995
ARFGAP2	9.44492	9.62425	8.9682	8.9849	9.16206	8.92611	8.77293	9.67188	8.96997	9.81375	8.90012	8.93537	10.0123	9.52879	8.97964	9.69063	8.99141	9.43719	9.4741	9.36738	9.30492	9.27941	8.99447	9.68393	9.27382	9.60748	9.29303	9.22825	9.10543	9.55472	9.56731	9.57552	9.44598	9.40718	9.22359	9.04207	9.04822	9.35206	9.58708	9.16701	9.66717	9.30126	9.42679	9.13754	9.64472	9.26311	8.83338	8.75872	9.61989
SEC61G	9.18361	9.01037	9.23683	9.32648	8.89057	9.145	8.68224	8.97252	8.92541	9.08861	9.12107	9.24711	9.12295	9.18891	9.43814	9.16443	9.20596	8.92883	9.60452	9.17905	9.35761	9.1487	8.58115	9.1034	9.25065	9.37815	9.60132	9.49518	9.11922	8.6761	9.38899	9.3275	8.6419	8.98565	9.60232	9.51038	9.12197	9.22259	9.44492	9.35206	8.99718	8.86665	8.92611	9.68066	9.50503	9.05184	9.00317	8.98047	8.93979
EMR2	9.01489	9.28249	8.59894	9.05376	9.39127	9.52772	9.95316	7.33104	9.46608	8.67213	9.23213	9.04674	9.03521	8.56083	8.55648	9.3654	7.95913	8.69137	8.64729	7.66039	8.49853	8.26046	9.145	8.25336	8.53062	9.22458	8.93455	9.29194	8.52399	9.77143	9.04633	8.89767	9.47214	8.8291	8.96094	8.21532	9.0806	8.8951	8.86576	8.07642	8.63701	9.11179	9.50503	8.12027	8.22889	9.09752	9.57964	8.85476	8.83423
MIER2	8.57534	9.12295	8.93037	8.96371	8.88736	9.19166	9.40618	9.03241	9.08779	9.00063	9.54524	9.39473	8.57752	8.29994	9.1034	8.65112	9.17432	9.32456	8.0472	7.91832	9.0735	8.28145	9.07262	8.95304	9.52772	9.16397	9.04158	8.67767	9.7085	9.19955	8.57815	8.15615	8.67458	9.54945	8.61915	9.26711	9.43905	9.14125	9.2217	8.65661	9.01121	9.18361	8.92377	8.68914	8.80381	9.47107	9.29102	7.85936	9.08334
KLF13	9.8673	9.17336	8.95304	8.62997	9.01739	9.10717	9.05376	9.16299	9.00783	8.80462	9.05986	8.98565	8.82397	8.93537	9.01905	8.80206	8.67688	9.05625	9.43508	8.86023	9.05986	8.91228	9.29486	9.33122	9.17533	9.22825	8.92611	8.84488	8.75787	9.30225	9.145	9.41441	8.86155	9.3558	8.62078	9.15622	8.94962	8.78896	8.80462	8.76993	9.1034	9.30878	9.41652	9.05461	8.92212	8.91478	8.72051	8.76343	8.93374
ZNF814	9.05545	9.99294	9.95448	10.0756	9.55567	9.7758	10.3133	9.84442	10.1254	9.0717	9.85042	10.2185	9.05893	9.81731	9.97091	9.5082	9.61159	10.2816	9.73646	9.52469	9.10902	9.94434	9.6385	9.998	9.52087	9.65723	9.62309	9.84198	10.1881	9.90839	9.998	10.3615	10.1043	10.1894	9.46799	9.98456	9.21999	10.2005	9.60232	9.37723	9.70964	8.96094	10.0211	9.25169	9.9001	9.86258	10.1202	9.76463	8.96285
PHC3	8.63322	8.54808	9.80562	9.1459	9.57552	9.69618	9.82313	8.83338	8.65112	8.26388	9.49795	9.52469	8.13996	8.48286	9.56507	8.56467	10.1138	8.1447	9.3059	8.91562	9.4289	9.43615	9.53495	8.38507	8.97964	7.4816	8.91478	8.81913	9.32548	8.2985	7.95768	7.96546	9.24979	8.59133	8.2822	9.7353	9.85042	8.92541	8.57448	9.30126	8.52853	9.54004	8.73749	9.1827	8.4904	8.83079	9.18891	9.56731	8.7562
SKA2	8.92454	9.59567	9.8256	9.35958	9.65303	9.45271	9.27941	9.57754	9.24521	9.74301	9.22918	9.48711	9.30411	9.84082	9.69721	9.89643	9.71842	9.00407	9.18078	9.17054	9.38494	9.82313	9.78025	8.72379	9.83711	8.50904	9.44696	9.45469	9.34908	8.44625	8.96285	8.83739	9.49228	9.12473	8.97653	9.12473	9.23213	9.4186	9.68281	9.99294	9.59122	9.64683	9.0924	9.40618	9.2622	9.64998	9.17634	9.36738	9.52087
ZC3HAV1	9.12107	9.1034	9.0999	9.43402	8.95304	9.41751	9.17987	8.85737	8.83818	8.58115	9.30878	9.0121	8.49551	8.47826	9.11467	8.47976	9.43719	8.93287	8.99187	9.44983	8.73011	9.028	9.04158	8.01717	8.91052	8.55724	8.94801	8.67915	9.28919	9.0735	8.77822	8.9062	8.8408	8.94223	9.19166	8.96	9.10633	8.94307	8.61031	8.81579	9.07262	8.99279	8.9963	8.90436	9.31248	9.21999	8.77976	9.58806	8.90698
PRR5	10.8976	9.73079	8.50508	9.21625	9.40302	9.31786	9.1593	9.5082	9.38211	9.92486	8.83423	8.46075	10.0388	9.4941	9.44492	10.5649	8.33409	9.57344	9.5082	9.08779	8.82655	9.70162	9.55251	10.6765	9.38998	9.98209	10.2046	9.65203	9.49795	10.4245	10.0248	10.0729	8.77495	9.35206	10.2957	9.55251	9.05003	9.46699	9.69063	9.65723	10.1716	10.262	9.61684	9.36639	9.73079	9.78495	9.73868	10.1827	9.34812
CCNT1	8.57366	9.16206	9.18891	9.38114	8.9709	8.79644	8.84982	8.77336	9.03617	9.11467	8.87393	9.06799	8.85559	9.10633	9.11083	8.83079	9.26619	8.80923	9.13939	8.97785	8.91637	8.80847	9.15436	8.61104	8.99808	8.72051	8.80847	8.76269	9.41751	8.69386	8.03797	8.88301	9.00783	8.90873	8.92883	8.63701	9.12017	9.00783	8.85053	8.6761	9.09611	8.7103	8.88461	9.12377	8.89596	9.14411	9.14034	8.64035	9.25545
MRPL52	9.01037	9.05545	8.71192	8.87155	8.49853	8.53287	8.30068	8.70805	8.69682	9.29846	8.42128	8.27709	9.15835	9.15055	8.42579	8.86233	8.50753	8.41826	9.1907	8.65956	8.83903	8.67531	8.3297	9.4701	8.7103	9.25891	9.26808	9.03521	8.61325	8.60885	8.92611	9.16206	8.87478	8.95392	9.26311	8.66413	8.2898	8.91478	8.80302	9.16592	8.93037	8.12823	9.00783	9.37815	9.03617	8.46786	8.54808	8.64119	8.6666
STIM2	9.38795	8.99447	10.29	9.2415	9.51146	9.75523	9.95078	9.08239	9.9721	8.18607	9.02183	9.68066	8.67458	9.52275	9.98512	9.31162	9.7736	9.28522	10.2283	9.07527	9.2255	9.88195	9.79414	9.38211	9.04545	9.35115	8.9455	9.62848	9.65629	9.14688	10.1503	9.60339	9.47509	9.76913	9.3059	9.49124	9.29194	9.94062	9.70272	9.46396	9.47988	9.69158	9.89643	9.65105	9.24059	9.60132	9.81607	9.35297	9.19335
PITPNA	9.50105	8.95653	8.2647	8.28373	8.08694	8.54436	8.66253	7.68801	9.0717	9.15334	8.81753	8.37466	9.17905	8.86756	7.89426	9.04545	8.16042	9.23021	8.09035	8.46442	8.70637	8.16897	8.44266	9.14216	9.01121	9.50715	8.35606	8.56538	8.85815	9.44983	8.31058	8.96	8.68838	9.04356	9.13286	9.17482	8.81096	8.48967	9.14313	8.09769	9.08419	8.23875	8.98739	8.4939	9.07074	8.54884	8.93037	8.94712	9.27424
ARID2	9.5683	9.51038	9.22458	9.49124	9.21244	9.36059	9.57754	9.52772	9.4838	9.4741	9.14771	9.17987	9.85519	9.54844	9.42071	9.486	9.31613	9.70061	9.95689	9.23683	9.41146	9.35115	9.25065	9.70496	9.27288	9.68393	9.3558	9.91231	9.38395	9.48711	9.91231	9.75401	9.51449	9.42679	9.60651	9.78259	9.48185	9.40302	9.39169	9.54684	9.55567	8.81493	9.7758	9.6055	9.45469	9.38395	9.30126	8.84407	9.39169
RASA2	8.51054	8.88138	9.91965	9.34618	9.88303	10.1279	10.3245	9.40718	9.00685	8.47156	9.80445	9.88908	7.35908	8.34208	9.89289	8.68981	10.3802	9.01489	9.39578	8.70151	9.48185	9.55885	9.86016	7.59941	9.54004	7.13641	8.82397	9.05376	9.73179	8.7046	7.5505	8.00312	9.17987	8.98657	8.28519	10.1331	9.79762	9.19166	8.16826	9.07803	8.65431	9.17634	8.34632	8.98829	8.92961	9.4579	9.55056	9.61265	8.74011
BMP2K	8.91052	8.94223	10.0287	9.61989	9.92841	9.81134	9.65515	9.29303	9.61159	8.77336	9.39999	9.7998	7.96776	9.11553	9.5442	9.19771	9.68066	9.09521	9.03711	9.07262	10.1542	9.39169	9.43298	8.88301	9.59687	8.18469	9.42569	9.2255	9.82313	9.32648	8.00162	8.29415	9.26046	9.28046	9.01389	9.65829	9.72528	8.85476	9.02546	9.62533	8.86665	9.60079	8.84832	9.09794	9.19771	9.86494	9.77259	9.96457	9.29391
RPL35	8.76197	8.89222	8.54199	8.93979	8.62748	8.66492	8.68981	8.45621	8.81006	9.25646	8.77495	8.24618	9.17816	9.34013	8.61325	8.81096	9.0121	8.66177	9.36365	8.753	9.17533	8.99808	8.65033	8.93537	8.57448	9.0717	9.31692	8.99718	8.61693	8.59054	9.13469	9.03334	8.59894	8.47898	9.49995	9.25359	8.58489	9.07074	8.93455	8.86155	8.97172	8.9682	8.48355	9.04256	8.83818	8.58973	8.41298	8.73415	8.56907
FAM204A	8.25816	9.03711	9.61475	9.47107	9.91473	9.53495	9.8256	9.24241	9.28919	9.32648	9.35761	9.39999	8.80506	9.38795	9.66043	8.68766	9.66385	8.79482	9.12017	9.5442	9.82901	9.38114	9.65408	8.60811	9.33122	8.6391	9.34308	9.33614	9.6055	8.93979	8.5436	9.01121	9.723	8.91718	9.35958	9.28046	9.61265	9.39364	9.1907	9.57851	8.63622	9.35958	8.67915	9.31613	9.26407	9.83711	9.78495	9.31341	9.56731
APBA2	9.61788	9.62533	8.65586	8.97699	9.52087	8.87074	9.16971	9.43209	8.97607	9.40518	8.84832	8.60731	9.77906	9.50301	8.98829	9.68393	9.09051	9.24792	9.78495	8.81984	8.99447	9.24059	9.37507	9.64998	9.33907	9.2115	9.38899	9.40718	9.13939	8.86908	9.89528	9.64358	9.84807	8.57974	9.41961	9.1034	9.00595	9.44	8.87813	8.95476	9.56097	9.43719	9.4838	9.34214	9.16971	9.19674	8.19474	8.54522	9.07262
PDPR	9.31341	9.1309	9.1487	8.08145	8.58973	8.83658	9.11467	8.88301	9.1846	10.0313	10.0914	8.52399	9.57251	8.78237	9.40302	9.06618	9.11648	8.94962	9.22081	9.19504	8.80048	9.04158	8.72128	9.44884	9.46608	9.64358	8.42128	9.46699	9.15524	8.52112	8.98047	9.90839	9.2217	9.55355	8.7667	9.44098	9.50404	8.78149	9.2488	9.35678	9.52772	9.2217	9.4902	8.89222	9.32456	8.83818	8.45471	8.50588	8.83257
FAM199X	9.10991	9.03156	9.76913	9.17151	10.2577	9.74737	10.2593	9.09794	9.28434	8.84488	9.83346	9.77143	8.86155	8.65193	9.77794	9.20684	10.2019	9.05714	9.6911	9.10633	9.91727	9.70377	9.78736	8.61031	9.23496	9.00783	9.3199	9.06434	9.22081	9.21244	8.90873	8.72128	9.53204	9.04714	8.92377	9.998	9.6617	9.2115	8.8453	9.25169	8.53287	9.53907	9.00232	8.93455	8.71111	9.49228	9.54317	9.65629	8.90873
RGS3	9.80218	9.69838	9.20773	9.40099	8.98047	9.08334	8.39762	9.18536	9.24059	8.87563	9.73426	9.44196	9.69511	9.32172	9.5188	9.80562	8.55417	9.01905	9.20596	9.61566	9.35011	8.59688	9.16971	9.26902	9.5218	9.70061	9.0717	9.26902	8.73575	9.57651	9.14411	9.12295	9.23766	9.85042	9.42071	9.2766	9.64265	9.02001	9.64887	9.11275	9.43209	9.6617	9.45425	8.97699	9.75656	9.25065	9.44786	9.23683	9.2622
HEMGN	8.86908	9.21999	7.88079	9.11922	9.49332	9.87477	8.63789	9.95448	9.91965	10.1827	8.31511	8.11514	9.58376	9.23402	9.37918	10.6727	7.81806	10.2858	10.333	9.64887	9.39473	9.54216	9.46699	10.367	9.59804	10.2577	11.1428	10.4003	9.62628	11.1248	9.9721	9.31786	9.22458	10.2198	11.023	9.05003	8.75699	10.0325	9.35297	10.4213	10.1175	9.18891	9.60027	10.0159	10.1937	10.4976	10.6196	10.596	9.12017
SMAD4	8.81536	9.06893	8.90873	9.00232	9.09002	9.15148	9.29571	8.91562	9.0762	9.35761	8.63701	9.12724	8.98228	9.2709	9.19504	8.92843	9.18707	9.09427	9.16876	9.09899	9.1309	9.30986	9.07977	9.17533	8.98739	9.14411	9.17816	8.98739	9.44241	8.99447	9.28146	9.21625	9.44196	9.14125	9.05986	8.58892	9.04452	9.07441	9.03617	8.71578	8.71893	8.55941	9.21062	9.28819	9.20873	9.07262	8.99886	8.29632	9.35011
GCN1L1	9.34618	9.49613	8.8951	9.07803	8.99366	9.00063	8.76755	9.38494	9.08419	9.3372	8.95058	8.6199	9.3222	9.35678	8.63542	8.9849	8.83501	8.87728	9.486	9.13192	8.69137	8.87813	9.28634	9.28634	9.16785	9.45271	9.10991	9.09521	8.92883	8.85737	9.69511	9.29391	9.10991	8.6419	9.11922	8.60048	8.90266	9.0096	9.11648	8.71969	9.10902	8.70805	9.1846	9.25065	9.23213	8.97559	8.60204	8.51054	9.15237
MLEC	8.8731	8.8826	9.0398	8.77579	8.88383	8.76993	8.67458	9.00407	8.64729	9.42173	8.64119	9.03334	9.11179	9.15524	8.77579	8.4485	8.56982	8.53525	9.27382	8.95392	8.85815	9.13192	8.59688	9.17054	9.01822	9.11922	9.0924	8.74742	9.04256	9.04356	8.82479	9.33524	8.91391	9.1593	8.86665	8.81753	9.01822	8.96997	9.28634	8.88219	9.00874	8.41903	8.83423	9.21345	9.25265	8.81006	8.84448	8.40314	9.11467
TTC38	10.0236	9.18624	9.84318	9.10444	9.76802	9.0121	9.43508	9.44492	8.99187	9.61989	9.82079	9.1593	10.4213	9.34908	10.0756	9.72528	8.53525	9.02183	9.50301	9.66834	9.86614	9.69838	9.57552	9.91965	9.90349	9.83117	9.13469	9.62141	8.9582	9.53259	9.89643	10.3133	8.81006	9.50301	9.72967	9.49902	9.32267	9.55885	9.88303	9.03885	9.36738	9.91231	9.31428	9.40099	9.74301	9.34308	9.34407	9.00317	9.26311
EID1	8.88736	9.30683	9.21999	8.83579	8.94142	9.19504	9.2115	9.37723	9.01121	9.67741	9.02456	8.72858	9.77143	9.4838	9.38694	9.4186	9.18624	8.87813	9.89528	9.53204	9.38308	9.51246	8.86306	9.55985	9.1309	9.71307	9.45896	9.59567	8.86908	9.75401	9.57447	9.64165	8.9062	9.32548	9.67068	8.94801	8.81837	9.21808	9.67188	9.72081	9.25065	8.64729	9.55251	9.27558	9.30126	9.17905	9.10991	8.92961	9.40826
SUGT1	9.00874	8.50219	8.80206	8.87563	8.62078	8.39841	8.73663	8.74819	8.86756	9.01576	8.10617	8.66339	8.66253	8.63156	8.93374	8.52547	8.46508	8.75699	8.82197	9.16397	8.9514	8.785	9.06525	8.7149	8.64802	8.96189	8.88645	8.78149	8.67458	8.64349	8.80119	8.7766	8.9574	8.3247	9.28578	7.87511	8.73749	8.94142	8.96509	9.04909	9.23213	8.58115	8.5631	9.08144	8.73167	8.46223	8.8951	8.7426	8.78149
PPFIA1	9.35958	9.20773	9.73426	9.03521	9.55251	9.58376	9.00143	9.27558	9.534	8.62141	10.0517	9.79084	8.78661	9.19504	9.70272	9.0735	9.81375	9.82668	9.14313	8.71111	9.5082	9.24711	9.24329	9.27849	9.48486	9.10717	9.26407	9.16017	9.36738	9.01576	8.97785	8.88811	9.09051	9.73298	9.20216	9.54216	9.39085	9.26988	9.04674	9.42569	9.54216	9.67952	9.30313	8.9892	9.73179	9.58376	9.74087	9.25735	9.18991
GPR107	9.59804	9.08334	8.47156	8.8408	8.88811	8.60496	8.34492	8.8408	9.12552	8.61915	9.33808	8.99096	9.38795	8.85978	8.7907	9.07074	8.39163	9.12107	8.8731	8.85894	8.5945	8.74781	8.88219	9.16397	8.94473	9.35488	8.88551	8.87155	8.6419	9.33808	9.19254	9.16701	8.82998	9.36059	8.92803	9.17816	8.85894	8.69068	9.33012	9.05625	9.17905	9.35297	9.38308	8.90965	9.09145	8.97964	9.16971	8.85053	8.86756
MTF1	9.19863	9.39169	9.31162	9.35678	9.24329	9.29846	9.03156	9.55672	9.38595	8.73249	9.69618	9.4838	9.05091	9.20319	9.12914	9.3199	9.04452	9.67629	9.25169	9.25946	9.20873	9.23593	9.29391	9.22458	9.39892	9.3558	9.30225	9.08598	9.0735	9.5188	9.42383	9.40099	9.21244	9.61566	9.25265	9.06618	9.4289	9.38011	9.36842	9.2709	9.38494	9.36842	9.69282	8.81096	9.51246	9.46396	9.5442	9.64358	9.10805
POU2F2	9.4941	9.79649	9.55885	9.21062	8.91052	9.05091	8.85137	9.97091	9.21625	9.49518	8.94712	8.9892	9.83117	9.61159	9.02183	9.30082	9.05986	9.33012	9.78736	9.80562	9.77694	9.26311	9.0924	9.61989	9.22259	10.1292	9.40618	9.51567	9.29391	9.43113	9.78025	9.44098	9.76463	9.48185	9.16299	9.32548	9.23766	9.30039	9.5442	9.76018	9.97717	9.43402	9.41248	9.497	9.68504	9.14034	9.22081	8.27649	9.6593
BBX	8.79316	9.5188	8.69137	8.94962	9.06976	8.92883	8.94623	9.29486	9.12817	9.16206	8.7309	9.02097	9.35862	9.28634	8.86576	8.99366	8.97964	9.16701	9.46906	9.36453	8.97172	8.91311	9.03433	8.95653	9.13469	9.3275	9.27558	9.42173	8.85222	9.04545	9.48711	9.31248	9.35011	9.06618	9.23021	8.86233	8.84982	9.25545	9.35958	9.1827	9.07977	8.73844	9.21761	9.0762	9.11743	8.56157	8.73011	9.08144	9.17432
CAPN1	9.8759	9.67068	9.44696	9.54524	9.64683	8.98318	9.51667	10.0098	9.54629	10.1894	9.35115	9.3558	9.95316	10.1266	9.34518	9.6055	9.13469	9.25265	9.71076	9.61788	9.5218	9.32837	9.44884	9.73079	9.50715	10.1385	9.64358	9.61989	9.60452	9.18891	10.2985	9.98567	9.81964	9.66043	9.78259	9.57344	9.40935	9.69282	9.67509	9.62092	9.96727	9.61684	9.78979	9.78133	9.77259	9.28819	9.35958	9.19955	9.58708
DGKA	8.73749	9.16876	7.80645	8.3725	7.97486	8.26545	7.9058	8.89767	8.65506	8.6847	8.31814	7.83371	8.88736	8.86949	7.71502	8.46223	8.43812	8.47156	9.24059	8.41685	8.05859	8.41685	8.47318	8.7833	8.49781	9.07977	8.7667	8.51579	8.58191	8.43216	9.51984	8.76837	8.88461	8.25268	8.56982	8.05286	8.00312	8.74416	8.54522	8.39373	8.89316	8.40468	8.60204	8.82741	8.40759	8.19023	8.0395	7.76384	8.42059
ICAM2	8.77579	8.7103	8.37607	8.79228	8.19311	8.30637	8.08427	8.60496	8.63542	9.2115	8.03876	8.03281	9.10805	9.24059	8.18951	8.54808	8.20645	8.49176	8.58191	8.72633	8.67767	8.66492	8.50825	9.28434	8.35364	9.11553	8.91052	8.58046	8.46075	8.6387	9.0762	8.932	8.62141	8.29927	8.99004	8.3392	8.20797	8.79398	8.66253	8.66492	8.70887	8.54884	8.43649	8.90178	8.68733	7.93464	8.14893	8.51506	8.73575
ATP6V1E1	8.94142	9.05714	8.67296	8.87641	8.57291	8.77976	8.82525	8.52547	9.0971	9.16114	8.94396	8.73498	9.48815	8.80119	8.65586	8.55648	8.53602	9.19955	8.69682	9.11922	9.05893	8.84488	8.74819	9.17432	8.92611	9.12914	8.67767	8.74819	8.69068	8.94223	8.57291	8.92212	8.85306	8.99976	8.84488	8.41105	8.87813	8.60731	8.91052	8.90311	9.10543	8.71267	8.90965	8.73167	8.79644	8.69759	8.6761	9.00143	8.7278
MTHFD2	8.98739	9.48711	9.68393	10.0451	8.81579	9.47794	9.0924	10.1977	9.55567	10.2776	8.9455	9.45993	10.1422	10.1077	9.8256	9.74413	9.45271	9.89472	9.91727	10.262	9.59025	9.51778	8.48355	10.0248	9.18624	9.53204	9.90124	9.60339	9.56293	9.66834	9.69618	9.95078	9.20873	9.74413	10.1358	9.40718	9.35011	9.88799	9.73646	9.71535	9.0924	8.95304	9.74413	9.9001	10.1542	9.8759	9.36937	9.50199	10.0148
LYST	8.79398	8.9849	9.38114	9.22359	9.20033	9.48185	9.52772	8.32544	8.91311	7.85461	9.60452	9.82313	8.3247	8.20645	9.03803	8.42207	9.58323	9.02365	8.31738	8.57207	9.62309	9.05234	9.03241	7.77818	8.86068	8.71111	8.37749	8.67688	8.5921	9.37125	7.62707	8.20797	8.92301	9.15192	8.50588	9.49228	9.52419	8.50365	8.21761	8.6419	8.20072	8.53453	8.98136	8.91718	8.82479	9.02183	9.48711	9.14963	9.00595
QSOX1	10.2269	8.99004	8.17671	8.5921	9.16592	9.12552	8.55573	9.10543	8.79882	9.51146	9.05234	9.05283	9.34214	9.05893	8.31213	9.62683	8.2097	9.45671	8.76197	8.87641	8.94223	8.76041	8.85978	9.40618	9.28522	9.4227	9.09521	9.20319	8.75064	9.47887	9.03287	9.55672	9.15622	9.39683	9.25545	8.8475	8.65661	8.69221	9.10633	9.10717	9.75656	9.95078	9.16299	9.31248	9.18794	9.45671	9.2311	8.7007	8.91562
SNX27	9.12377	8.60885	8.46442	8.68301	8.67767	8.69454	8.61616	8.59054	8.75787	8.87728	9.00143	9.02968	8.66453	8.69834	8.2669	8.51356	8.38351	9.22734	8.07333	8.41069	8.58564	8.61178	8.47457	8.57889	8.60885	9.05625	8.38585	8.33624	8.71192	8.50973	8.25537	8.66339	8.42281	9.03156	8.50295	8.59755	8.93496	8.45696	8.61915	8.48125	8.83658	8.85559	9.04545	8.6495	8.785	8.68075	8.98829	8.9963	8.81984
NUCB1	8.67213	8.67213	8.25782	8.61915	8.39373	8.44494	8.40149	8.90436	8.8408	9.27288	8.19395	8.26388	9.00143	8.92541	8.07642	9.18179	8.10127	9.18707	8.59894	8.61434	8.49626	8.62672	8.56233	9.25359	8.53134	9.16876	9.35395	8.64653	8.60496	9.08419	8.76197	8.8951	8.09986	8.72858	9.12724	8.19395	8.1888	8.7725	8.96913	8.58892	9.43905	8.2845	8.79228	8.54629	9.21906	8.92138	8.63322	9.71643	9.19419
BCOR	9.41039	8.93979	9.8469	9.78859	9.854	9.92486	9.33614	8.81187	9.6138	9.23021	9.42999	9.46293	8.61178	9.35488	9.05625	8.42657	9.28434	8.88301	9.09611	8.6395	8.39841	9.71736	10.0426	8.98739	9.5134	9.09521	9.11648	9.67952	9.42569	8.49703	9.45469	9.61566	9.4809	9.50404	9.04452	9.4227	9.56097	9.56507	8.56982	8.97607	8.5676	9.60452	9.46396	9.3654	8.75458	9.10444	9.55472	9.42999	9.06434
CSF1R	8.72462	8.68544	8.65874	8.18038	8.60131	8.39538	7.78374	8.71267	8.60131	9.17634	7.54855	8.54884	9.21625	8.93455	7.83799	7.87032	7.83868	8.67995	8.01791	9.33907	8.61693	8.41455	8.61396	8.86483	8.45914	9.04909	8.39692	8.19632	8.43216	8.62141	8.14683	8.96141	8.17541	8.46859	8.79316	8.28824	8.34562	8.35364	8.92053	8.44936	8.74942	8.36509	7.69578	8.18249	8.38585	8.77822	8.31141	8.15678	8.72051
ZNF281	8.56384	9.20399	9.59122	9.35206	9.46188	9.73766	10.1774	9.47509	9.17533	8.76041	9.6406	9.79877	8.30709	8.99096	9.58376	9.0762	9.69618	9.21808	8.81913	9.03803	10.0965	9.03617	9.2311	7.47336	9.71307	7.80179	8.28412	9.35297	9.34407	9.14313	6.99533	8.3414	9.37815	9.31786	8.80771	9.83117	9.86316	8.73167	8.80206	9.66834	8.46716	9.59687	8.66025	8.8683	9.3059	10.0978	9.4579	9.67188	9.5683
HVCN1	9.26136	9.17432	8.8141	8.74495	8.37977	8.57889	8.41531	8.91637	9.00407	8.78661	8.65661	8.65661	9.09899	9.21625	8.70029	8.9062	8.81332	8.59365	8.48807	8.87155	9.02713	8.7103	8.57291	9.34407	8.59755	9.18707	9.0806	8.81984	8.65431	8.7725	8.87813	8.95476	8.73498	9.10249	8.45553	8.32652	8.74659	8.83257	8.97699	9.26407	8.68766	8.932	8.7103	8.65468	8.91052	8.59602	8.65797	8.5601	9.06354
RNF115	9.10902	9.12724	9.0971	9.33614	9.40618	9.497	8.82655	9.36365	9.34812	9.03844	9.16017	9.13754	9.41248	8.98047	9.54629	9.4941	9.37723	9.12295	9.82441	9.27749	9.52772	9.47794	9.15334	9.64887	9.35395	9.2311	9.34812	9.64472	9.27288	9.62092	9.33614	9.18991	9.04256	9.43209	9.76463	8.90698	9.3059	9.00595	9.62309	9.38395	9.2719	9.19335	9.44492	9.62628	9.33907	9.26619	9.09521	9.6406	9.1487
RPL32P3	9.15716	9.53204	9.1309	8.85854	9.37313	9.1846	9.21714	9.32172	9.32925	9.32837	9.38694	9.4289	9.55985	9.54629	9.14216	9.44287	9.50929	9.47509	9.83829	9.48275	9.32837	9.35761	8.86576	9.65829	9.25545	9.4838	9.39169	9.60132	9.08334	9.42479	9.64998	9.54106	9.44696	9.00063	9.64165	9.6138	9.16299	9.16785	9.77259	9.32172	8.80623	9.2311	9.40414	9.18536	9.2766	9.26902	9.14771	9.12377	9.05893
SDAD1	9.31428	9.20596	9.06618	9.66284	9.43905	8.99847	8.85384	9.20773	8.56907	8.7278	8.64874	8.89316	8.54043	9.72417	9.4227	8.71111	8.68838	8.37027	9.4809	8.54121	8.49176	9.43298	9.17533	8.68388	8.95058	8.10544	8.60694	8.7642	9.19504	8.41142	8.81006	9.40718	9.476	8.56538	9.2766	8.93626	9.0971	8.86665	8.77336	8.63622	8.38129	8.2669	8.99976	9.06163	8.52477	8.81096	8.47746	8.71192	8.39762
RBBP7	9.13469	8.785	9.1593	8.80923	9.05545	8.90012	8.85648	9.0398	8.72702	8.94712	8.54121	8.67531	8.60204	8.88383	8.92961	8.56233	8.75699	8.39841	9.01489	8.88219	8.87974	8.86233	9.23593	8.8408	8.7149	8.55202	8.53062	8.95304	8.79563	8.58334	9.01905	8.85894	9.07711	8.26976	8.71578	8.81006	8.85053	8.87074	9.04545	9.00917	9.10991	9.145	8.60885	8.81263	8.51356	8.59826	8.44494	8.66894	8.79796
PGM1	9.09427	9.05003	8.74572	8.54199	8.16749	8.87896	8.73415	9.10249	8.53903	9.0121	8.98829	9.03617	9.17634	8.81332	8.72594	8.93537	8.65797	9.31786	8.44494	8.92212	8.88811	8.84908	8.62441	9.04822	8.93455	9.16114	8.72462	8.74903	8.85053	8.75064	8.96189	8.84488	8.96997	9.26136	9.14771	8.83501	8.87074	9.19585	9.02183	8.76917	9.51567	9.01905	9.22458	9.11922	9.36059	8.9963	8.89414	8.40386	9.13286
MRPS15	9.21062	9.06799	8.55573	8.46716	8.64425	8.79966	8.51211	9.05091	8.29489	8.93979	8.79882	8.82655	9.29102	9.11179	8.4939	8.86665	8.58415	8.51054	9.13469	8.68626	9.09794	8.73249	8.65506	8.90096	8.59826	9.34407	8.76491	9.03334	8.61471	8.98228	9.39473	9.06976	8.87563	8.47607	9.14034	8.66339	8.47156	8.7766	8.83338	9.34407	9.15835	8.90783	8.91757	8.93806	8.53525	8.78149	8.66339	8.5144	8.81263
APEX1	9.71643	9.37411	8.96913	8.71267	8.85894	8.89842	8.30488	9.01822	8.7725	8.96913	8.93626	8.46646	9.04545	9.11648	8.7309	8.94962	9.01905	8.62828	9.25837	8.56538	9.13192	8.84407	8.9582	9.16114	9.07527	9.22359	9.33614	9.14313	8.57815	8.82235	9.56611	9.12998	9.05545	8.60885	9.11833	8.79796	8.7103	9.01905	8.96733	9.27466	9.49613	9.29763	8.58489	8.8432	8.8166	8.76343	8.59054	8.3377	8.44121
[truncated: 5,981 more rows]
[truncated: 165 more columns]
