# Supplementary material for: Identification of potential Mitogen-Activated Protein Kinase-related key genes and regulation networks in molecular subtypes of major depressive disorder
Source: Front Psychiatry. 2022 Oct 21;13:1004945. doi: 10.3389/fpsyt.2022.1004945 (PMC9634261; doi:10.3389/fpsyt.2022.1004945)
Supplement: Supplementary file 2 [file Table_2.XLS]

## Sheet: Supplemental Table 2
ONTOLOGY	ID	Description	GeneRatio	BgRatio	pvalue	p.adjust	qvalue	geneID	Count
BP	GO:0010975	regulation of neuron projection development	105/2536	445/18723	4.79e-09	1.31e-05	1.06e-05	NFE2L2/PLXNA2/SFRP2/KEL/DAB2IP/RGMA/RELN/NTN1/EPO/CHRNA3/BMP7/SEMA5B/PPFIA2/KLK8/PTPRF/MDM2/MAP6/CDK5/PRRX1/EPHB2/CDH4/SEMA4B/ROBO2/CCDC88A/PLXNC1/INPP5J/UBE2V2/PTPRG/OBSL1/CNTN1/NGEF/ZNF804A/PLXNB3/TBR1/TBX6/BDNF/ANKRD27/CUX1/KREMEN1/WNT5A/SEMA3G/INPP5F/	105
BP	GO:0061564	axon development	108/2536	467/18723	9.28e-09	1.31e-05	1.06e-05	PLXNA2/SPTBN4/RAC2/TTL/CRTAC1/APP/KEL/DRD2/CCKAR/RGMA/GLI2/RELN/NTN1/DSCAML1/EFNA3/SLIT1/PAX2/UNC5C/CTNNA1/GBX1/BMP7/GDNF/SEMA5B/NFIB/NRXN1/TSPAN2/KLK8/PTPRF/SLITRK2/MAP6/CDK5/PAX6/LAMA1/LHX1/EPHB2/CDH4/SEMA4B/ROBO2/PLXNC1/CDH11/ENAH/UCHL1/DPYSL5/EXT1/PLX	108
BP	GO:0030900	forebrain development	92/2536	379/18723	9.97e-09	1.31e-05	1.06e-05	HES1/SOX1/APP/PPARGC1A/DRD2/COL3A1/AVPR2/CCKAR/GNG12/NRG1/DAB2IP/GLI2/RELN/KDM6B/TBX3/POU3F3/PHACTR1/SLIT1/HTR5A/OLIG2/MSX1/ZSWIM6/OTP/NFIB/IGF2BP1/SOX3/RFX4/WNT4/CDK5/PAX6/ERBB4/LHX1/EPHB2/FAT4/ROBO2/SLC1A2/SCT/EXT1/TBR1/HES5/KCNA1/WNT5A/DCLK2/ELAVL4/OGD	92
BP	GO:0031589	cell-substrate adhesion	89/2536	363/18723	1.04e-08	1.31e-05	1.06e-05	FERMT1/CDC42/COL1A1/RAC2/BCAM/COL3A1/RADIL/ADAMTS12/TRIOBP/LAMC3/PARVA/ANTXR1/PHLDB2/COL17A1/HOXA7/PPFIA1/PPFIA2/FERMT2/FGB/WNT4/POSTN/CDK5/FREM1/DEFB118/ADAMTS9/PKHD1/RAB1A/LAMC1/AJAP1/EMP2/LAMB4/ONECUT2/BCR/EGFLAM/ITGA1/ITGB3/FAT2/VAMP3/DNM2/GREM1/FER/T	89
BP	GO:0007409	axonogenesis	99/2536	418/18723	1.07e-08	1.31e-05	1.06e-05	PLXNA2/SPTBN4/RAC2/TTL/APP/KEL/DRD2/CCKAR/RGMA/GLI2/RELN/NTN1/DSCAML1/EFNA3/SLIT1/PAX2/UNC5C/GBX1/BMP7/GDNF/SEMA5B/NFIB/NRXN1/SLITRK2/MAP6/CDK5/PAX6/LAMA1/LHX1/EPHB2/CDH4/SEMA4B/ROBO2/PLXNC1/CDH11/ENAH/UCHL1/DPYSL5/EXT1/PLXNB3/TBR1/BDNF/KALRN/DNM2/WNT5A/S	99
BP	GO:0016055	Wnt signaling pathway	101/2536	444/18723	6.71e-08	4.71e-05	3.8e-05	FERMT1/CDC42/COL1A1/FRMD8/DAAM2/APC/SFRP2/PIAS4/APP/CUL3/DRD2/RSPO1/WNK2/WNK1/DAB2IP/EGF/BARX1/FRZB/PPM1A/RECK/WLS/LYPD6/LRRFIP2/PRKAA1/CCNYL1/SOX9/DACT3/VANGL2/PTPRU/FERMT2/TMEM198/DKK3/SOX17/FZD5/WNT4/CSNK1G1/WNT9B/SULF1/FOXL1/WNT5B/LATS1/EXT1/TBX18/GPC	101
BP	GO:0007411	axon guidance	61/2536	227/18723	6.85e-08	4.71e-05	3.8e-05	PLXNA2/RAC2/APP/GLI2/RELN/NTN1/DSCAML1/EFNA3/SLIT1/UNC5C/GBX1/BMP7/GDNF/SEMA5B/NFIB/NRXN1/CDK5/PAX6/LAMA1/LHX1/EPHB2/CDH4/SEMA4B/ROBO2/PLXNC1/ENAH/DPYSL5/EXT1/PLXNB3/TBR1/BDNF/KALRN/WNT5A/SEMA3G/UNC5D/EFNB2/CHL1/LGI1/SEMA6B/OTX2/EFNA2/SEMA3A/NTRK1/SEMA4D/	61
BP	GO:0030198	extracellular matrix organization	75/2536	301/18723	7.28e-08	4.71e-05	3.8e-05	FERMT1/COL1A1/SFRP2/CRISPLD2/APP/COL9A2/BMP1/PXDN/COL3A1/TNFRSF1B/ADAMTS15/ADAMTS12/KLK4/FMOD/KAZALD1/FOXC2/ELF3/HPN/ADAMTS14/KIF9/ANTXR1/RECK/PHLDB2/COL17A1/ADAMTS18/LOXL4/TLL2/SOX9/ELN/POSTN/C6orf15/KLK5/ADAMTS9/SULF1/LAMC1/SERAC1/LAMB4/COL12A1/EGFLAM/M	75
BP	GO:0097485	neuron projection guidance	61/2536	228/18723	8.14e-08	4.71e-05	3.8e-05	PLXNA2/RAC2/APP/GLI2/RELN/NTN1/DSCAML1/EFNA3/SLIT1/UNC5C/GBX1/BMP7/GDNF/SEMA5B/NFIB/NRXN1/CDK5/PAX6/LAMA1/LHX1/EPHB2/CDH4/SEMA4B/ROBO2/PLXNC1/ENAH/DPYSL5/EXT1/PLXNB3/TBR1/BDNF/KALRN/WNT5A/SEMA3G/UNC5D/EFNB2/CHL1/LGI1/SEMA6B/OTX2/EFNA2/SEMA3A/NTRK1/SEMA4D/	61
BP	GO:0043062	extracellular structure organization	75/2536	302/18723	8.42e-08	4.71e-05	3.8e-05	FERMT1/COL1A1/SFRP2/CRISPLD2/APP/COL9A2/BMP1/PXDN/COL3A1/TNFRSF1B/ADAMTS15/ADAMTS12/KLK4/FMOD/KAZALD1/FOXC2/ELF3/HPN/ADAMTS14/KIF9/ANTXR1/RECK/PHLDB2/COL17A1/ADAMTS18/LOXL4/TLL2/SOX9/ELN/POSTN/C6orf15/KLK5/ADAMTS9/SULF1/LAMC1/SERAC1/LAMB4/COL12A1/EGFLAM/M	75
BP	GO:0198738	cell-cell signaling by wnt	101/2536	446/18723	8.48e-08	4.71e-05	3.8e-05	FERMT1/CDC42/COL1A1/FRMD8/DAAM2/APC/SFRP2/PIAS4/APP/CUL3/DRD2/RSPO1/WNK2/WNK1/DAB2IP/EGF/BARX1/FRZB/PPM1A/RECK/WLS/LYPD6/LRRFIP2/PRKAA1/CCNYL1/SOX9/DACT3/VANGL2/PTPRU/FERMT2/TMEM198/DKK3/SOX17/FZD5/WNT4/CSNK1G1/WNT9B/SULF1/FOXL1/WNT5B/LATS1/EXT1/TBX18/GPC	101
BP	GO:0045229	external encapsulating structure organization	75/2536	304/18723	1.12e-07	5.72e-05	4.62e-05	FERMT1/COL1A1/SFRP2/CRISPLD2/APP/COL9A2/BMP1/PXDN/COL3A1/TNFRSF1B/ADAMTS15/ADAMTS12/KLK4/FMOD/KAZALD1/FOXC2/ELF3/HPN/ADAMTS14/KIF9/ANTXR1/RECK/PHLDB2/COL17A1/ADAMTS18/LOXL4/TLL2/SOX9/ELN/POSTN/C6orf15/KLK5/ADAMTS9/SULF1/LAMC1/SERAC1/LAMB4/COL12A1/EGFLAM/M	75
BP	GO:0042060	wound healing	96/2536	422/18723	1.41e-07	6.61e-05	5.35e-05	GNAS/FERMT1/NFE2L2/CSRP1/COL1A1/SERPINB2/SPARC/ARHGAP24/KRT1/COL3A1/NRG1/FOXC2/PDGFA/PHLDB2/ADAMTS18/CADM4/TFPI/TEC/REG1A/MIA3/FERMT2/FGB/WNT4/EPB41L4B/POSTN/ADRA2C/MPL/IL1A/AJAP1/EPHB2/TPM1/WNT5B/UBASH3B/CD109/CORO1B/EXT1/FOXA2/ITGB3/WNT5A/MAPK14/F11/SMO	96
BP	GO:0048638	regulation of developmental growth	79/2536	330/18723	2.01e-07	8.64e-05	6.98e-05	SPTBN4/TTL/APP/DRD2/FOXS1/RGMA/CPNE6/FOXC2/NTN1/TLL2/SYT4/RIMS2/SEMA5B/REG1A/WWC2/INSR/SOX15/CDK5/STAT3/AKAP6/PRLH/ERBB4/RAI1/CDH4/SEMA4B/LATS1/BDNF/CGA/DNM2/WNT5A/MAPK14/SEMA3G/AGRN/SEMA6B/SIX1/SEMA3A/SGPL1/PTEN/SEMA4D/GDF15/PRKDC/DIP2B/PPARA/VIL1/VEGFA/	79
BP	GO:0001505	regulation of neurotransmitter levels	57/2536	213/18723	2.12e-07	8.64e-05	6.98e-05	SLC4A8/RPH3A/DRD2/SLC1A3/SYT12/CHRNA3/SNAP29/CAMK2A/SYT4/RIMS2/GDNF/GRM4/DBH/NRXN1/SYN1/PPFIA2/GAD2/CDK5/SLC44A4/CADPS/SLC29A4/SLC1A2/SYT6/RAB3B/CHRNB4/HRH3/ITGB3/NOS1/SYN2/PER2/GFAP/SNCAIP/STXBP2/RAB3A/TOR1A/BCHE/ALDH9A1/STX19/DAGLB/SNAP23/STX2/SLC29A1/G	57
BP	GO:0031346	positive regulation of cell projection organization	83/2536	353/18723	2.26e-07	8.64e-05	6.98e-05	NFE2L2/CDC42/PLXNA2/APC/RAC2/DAB2IP/RGMA/MARK4/RELN/NTN1/EPO/KIT/PROM2/BMP7/MAP6/CLRN1/CDH4/ROBO2/CDC42EP4/CCDC88A/PLXNC1/UBE2V2/OBSL1/CORO1B/CNTN1/ZNF804A/PLXNB3/BDNF/ANKRD27/CUX1/DNM2/WNT5A/MAGI2/AGRN/ELAVL4/MNS1/PRKCI/KATNB1/PLEKHM1/NTRK1/SEMA4D/VIL1/E	83
BP	GO:0050807	regulation of synapse organization	56/2536	211/18723	3.63e-07	0.000130299	0.000105333	CDC42/SPARC/APP/DRD2/ITSN1/LRRTM2/THBS2/DAB2IP/RELN/NTN1/SLIT1/NRXN1/PPFIA2/KLK8/SLITRK2/GRIN2B/CDK5/NEUROD2/EPHB2/ROBO2/UBE2V2/NGEF/ZNF804A/FRMPD4/BDNF/IL1RAPL2/WNT5A/MAPK14/AGRN/SIX1/PTEN/GRID2/NTRK1/SEMA4D/LHFPL4/CHMP2B/IL1RAP/CFL1/SLITRK6/YWHAZ/EIF4G1	56
BP	GO:0072001	renal system development	73/2536	302/18723	3.88e-07	0.000131512	0.000106313	PBX1/HES1/PCSK9/GLIS2/HOXA11/HOXB7/GLI2/FOXC2/CYP26B1/NFIA/POU3F3/PDGFA/PAX2/FBN1/BMP7/GDNF/SOX9/VANGL2/SOX17/WNT4/EPCAM/WNT9B/PKHD1/WNK4/SULF1/OSR1/ERBB4/LHX1/ROBO2/EXT1/TBX18/HES5/MYOCD/WNT5A/IL6R/GREM1/MAGI2/PAX8/BICC1/CD24/SIX1/SGPL1/MME/SDC4/WDPCP/PY	73
BP	GO:0051960	regulation of nervous system development	98/2536	443/18723	4.19e-07	0.000134792	0.000108965	HES1/PLXNA2/MYCN/DAAM2/TGM2/ITGAX/DRD2/LRRTM2/THBS2/TNFRSF1B/RGMA/RELN/NTN1/KIT/SLIT1/OLIG2/CTNNA1/GBX1/BMP7/OTP/SEMA5B/NRXN1/KLK8/SLITRK2/MAP6/CDK5/PAX6/RHEB/EPHB2/CDH4/SEMA4B/ROBO2/PLXNC1/UBE2V2/OBSL1/SPEN/PLXNB3/HES5/BDNF/ANKRD27/TMEM98/CUX1/WNT5A/SEMA	98
BP	GO:0048568	embryonic organ development	95/2536	427/18723	4.79e-07	0.000146402	0.00011835	PBX1/HES1/MYCN/DNAAF1/HIPK1/FOXN4/FBN2/CSF2/HOXA11/HOXB7/FRZB/TRIOBP/CDX4/SUFU/GLI2/FOXC2/CDX2/NTN1/TBX3/HPN/DSCAML1/KIT/PDGFA/PAX2/CCDC40/MSX1/FBN1/DLX6/BMP7/HOXA7/TBX1/GDNF/SOX9/VANGL2/SOX17/FZD5/SOX15/PHLDA2/GJB5/PAX6/HOXB6/SLC44A4/WNT9B/ALX1/PRRX1/HIP	95
BP	GO:0048732	gland development	96/2536	436/18723	6.86e-07	0.000199449	0.000161233	PBX1/CDC42/HES1/PCSK9/ELK1/DNAAF1/TGM2/HFE/CUL3/IGFBP5/DRD2/ARG1/NRG1/EGF/FRZB/GLI2/NTN1/TBX3/ELF3/HPN/PDGFA/WLS/CCDC40/MSX1/HMGCL/BMP7/OTP/TBX1/SOX9/NFIB/REG1A/SOX3/DKK3/HNF1A/WNT4/PAX6/LAMA1/SULF1/ERBB4/MET/LRP5L/SLC46A2/LATS1/ONECUT2/IGSF3/EXT1/POLB/CG	96
BP	GO:0048562	embryonic organ morphogenesis	69/2536	285/18723	7.51e-07	0.000208521	0.000168567	HES1/MYCN/DNAAF1/HIPK1/FOXN4/FBN2/HOXA11/HOXB7/FRZB/TRIOBP/SUFU/GLI2/FOXC2/NTN1/TBX3/HPN/DSCAML1/PAX2/CCDC40/MSX1/FBN1/DLX6/BMP7/HOXA7/TBX1/SOX9/VANGL2/SOX17/FZD5/PAX6/HOXB6/SLC44A4/WNT9B/ALX1/PRRX1/HIPK2/OSR1/LHX1/EPHB2/CLRN1/ATP6V1B1/MFAP2/TWIST1/RBPMS2	69
BP	GO:0021537	telencephalon development	62/2536	248/18723	8.48e-07	0.000225196	0.000182046	HES1/DRD2/COL3A1/AVPR2/GNG12/NRG1/DAB2IP/RELN/KDM6B/POU3F3/PHACTR1/HTR5A/ZSWIM6/NFIB/IGF2BP1/RFX4/CDK5/PAX6/ERBB4/LHX1/EPHB2/FAT4/ROBO2/SLC1A2/SCT/EXT1/TBR1/HES5/KCNA1/WNT5A/DCLK2/OGDH/NEUROD6/HSD3B2/SEMA6B/EFNA2/SEMA3A/ALDH1A3/PTEN/AQP1/BAX/ZMIZ1/TNR/GSK	62
BP	GO:0022604	regulation of cell morphogenesis	73/2536	309/18723	9.83e-07	0.000250055	0.000202142	CDC42/PLXNA2/RAC2/SPARC/FGD4/EPB41/TRIOBP/CPNE6/CCL13/RELN/HPN/PARVA/KIT/SYT4/RIMS2/REG1A/FERMT2/FGB/POSTN/MPL/TPM1/CDC42EP4/PLXNC1/OBSL1/CORO1B/RND3/PLXNB3/ANKRD27/CUX1/BRWD3/WDR1/DNM2/WNT5A/RHOB/RND1/SEMA4D/SPRY3/WDPCP/PRKDC/VIL1/VEGFA/DVL3/DOCK5/SYT3/M	73
BP	GO:0001822	kidney development	70/2536	293/18723	1.06e-06	0.000257918	0.000208498	PBX1/HES1/PCSK9/GLIS2/HOXA11/HOXB7/GLI2/FOXC2/CYP26B1/POU3F3/PDGFA/PAX2/FBN1/BMP7/GDNF/SOX9/VANGL2/SOX17/WNT4/EPCAM/WNT9B/PKHD1/WNK4/SULF1/OSR1/ERBB4/LHX1/ROBO2/EXT1/HES5/WNT5A/IL6R/GREM1/MAGI2/PAX8/BICC1/CD24/SIX1/SGPL1/MME/SDC4/WDPCP/PYGO1/BAX/VEGFA/IRX	70
BP	GO:0050803	regulation of synapse structure or activity	56/2536	218/18723	1.13e-06	0.00026568	0.000214774	CDC42/SPARC/APP/DRD2/ITSN1/LRRTM2/THBS2/DAB2IP/RELN/NTN1/SLIT1/NRXN1/PPFIA2/KLK8/SLITRK2/GRIN2B/CDK5/NEUROD2/EPHB2/ROBO2/UBE2V2/NGEF/ZNF804A/FRMPD4/BDNF/IL1RAPL2/WNT5A/MAPK14/AGRN/SIX1/PTEN/GRID2/NTRK1/SEMA4D/LHFPL4/CHMP2B/IL1RAP/CFL1/SLITRK6/YWHAZ/EIF4G1	56
BP	GO:0021953	central nervous system neuron differentiation	45/2536	162/18723	1.29e-06	0.000291726	0.000235829	HES1/SPTBN4/SOX1/FOXN4/DRD2/SUFU/GLI2/OLIG2/GBX1/ZSWIM6/OTP/NFIB/FAIM2/CDK5/PAX6/LHX1/EPHB2/CDH11/TBR1/HES5/CEND1/DCLK2/ELAVL4/OGDH/AGBL4/CHD5/SEMA3A/PTEN/GRID2/SATB2/ZMIZ1/ATP7A/RAPGEF2/GBA2/NR4A2/SIN3A/MDGA1/ARHGAP35/RAC3/ARX/NDEL1/TCTN1/HPRT1/NHLH2/MTP	45
BP	GO:0001655	urogenital system development	77/2536	338/18723	2.23e-06	0.000475906	0.000384718	PBX1/HES1/PCSK9/GLIS2/HOXA11/HOXB7/GLI2/FOXC2/CYP26B1/NFIA/POU3F3/PDGFA/PAX2/FBN1/BMP7/GDNF/SOX9/VANGL2/SOX17/WNT4/EPCAM/WNT9B/PKHD1/WNK4/SULF1/OSR1/ERBB4/LHX1/EPHB2/ROBO2/EXT1/TBX18/HES5/MYOCD/WNT5A/IL6R/GREM1/MAGI2/PAX8/BICC1/CD24/SIX1/SGPL1/PTEN/MME/SD	77
BP	GO:0007015	actin filament organization	95/2536	442/18723	2.37e-06	0.000475906	0.000384718	CDC42/AIF1/SPTBN4/RAC2/CUL3/ADD2/ADD1/BCAR1/TF/TRIOBP/ESPN/HIP1/PHACTR1/PHLDB2/BAIAP2L1/PPM1E/CTNNA1/NEBL/PPFIA1/MCU/ELMO2/FERMT2/MYO5C/MSRB2/GAS7/ELN/FAT1/PLEKHH2/WNT4/LMOD1/CLRN1/MET/TPM1/CDC42EP4/CCDC88A/EMP2/LATS1/ENAH/CORO1B/RND3/WDR1/RHOB/MYO1B/CTNN	95
BP	GO:0008361	regulation of cell size	48/2536	181/18723	2.47e-06	0.000475906	0.000384718	TTL/KEL/RGMA/NTN1/SEMA5B/SCTR/CDK5/KCNMA1/CDH4/SEMA4B/SCT/BDNF/PRR16/DNM2/WNT5A/SEMA3G/RAP1GAP2/SEMA6B/SEMA3A/PTEN/SEMA4D/AQP1/DIP2B/VEGFA/SLC12A6/SEMA4G/TNR/GSK3B/ATP7A/ISLR2/IST1/APOE/SEMA3B/PAK1/ILK/SIN3A/DBN1/ADNP/AKT1S1/RAB11A/SEMA4A/GDI1/RHOA/NDEL1/	48
BP	GO:0010038	response to metal ion	83/2536	373/18723	2.47e-06	0.000475906	0.000384718	NFE2L2/UBE2D3/SLC30A5/SPARC/HFE/APP/PPARGC1A/DRD2/ADD1/ARG1/WNK1/SYT12/TF/CACNA1G/CPNE6/KIT/HPCA/SLC30A8/SYT4/PRKAA1/APOBEC1/CACNG2/FGB/MDM2/KRT14/PLN/KCNMA1/IL1A/NEUROD2/SORD/SYT6/TPH2/MAPK8/FABP4/CLIC4/RYR2/KCNA1/WNT5A/KCNMB2/JUNB/JUN/BRAF/MCOLN1/CYP1A1	83
BP	GO:0051146	striated muscle cell differentiation	67/2536	283/18723	2.49e-06	0.000475906	0.000384718	SOX6/CSRP1/PGM5/IGFBP5/KEL/ERVW-1/NRG1/ADAMTS15/CYP26B1/KDM6B/TBX3/PRKAR1A/CEACAM5/MSX1/NEBL/TBX1/CXADR/LMOD1/AKAP6/MYO18B/TPM1/LDB3/OBSL1/TBX18/BDNF/DNER/MYOCD/WDR1/MAPK14/GREM1/NOS1/EFNB2/TNNT3/POPDC3/TMEM119/SIX1/ADAMTS5/GDF15/PPARA/VEGFA/ALPK3/SORBS2/	67
BP	GO:0006836	neurotransmitter transport	53/2536	208/18723	2.81e-06	0.000520387	0.000420676	SLC4A8/RPH3A/DRD2/SLC6A8/SLC1A3/SYT12/CHRNA3/SNAP29/CAMK2A/SYT4/RIMS2/GDNF/GRM4/NRXN1/SYN1/PPFIA2/CDK5/SLC6A15/CADPS/SLC29A4/SLC1A2/SYT6/RAB3B/CHRNB4/HRH3/ITGB3/NOS1/SYN2/PER2/GFAP/SNCAIP/STXBP2/RAB3A/SLC6A6/TOR1A/STX19/SNAP23/STX2/SLC29A1/GSK3B/FMR1/SLC6	53
BP	GO:0050804	modulation of chemical synaptic transmission	94/2536	439/18723	3.16e-06	0.0005665	0.000457953	SLC4A8/APP/BTBD9/DRD2/SLC1A3/LRRTM2/SYT12/RELN/CACNG8/KIT/CELF4/CHRNA3/CACNA1B/CACNG4/CAMK2A/SYT4/RIMS2/GRM4/NRXN1/SYN1/PPFIA2/GRIN1/CPEB3/CACNG2/GRIA1/GRIK4/SCTR/GRIN2B/CNTNAP4/CDK5/GRIN2C/STAT3/NEUROD2/EPHB2/CDH11/BCR/RASGRF1/SCT/CHRNB4/BDNF/EIF4EBP2/EL	94
BP	GO:0050767	regulation of neurogenesis	81/2536	364/18723	3.25e-06	0.0005665	0.000457953	HES1/PLXNA2/MYCN/DAAM2/TGM2/DRD2/TNFRSF1B/RGMA/RELN/NTN1/KIT/OLIG2/CTNNA1/BMP7/OTP/SEMA5B/MAP6/CDK5/PAX6/RHEB/EPHB2/CDH4/SEMA4B/ROBO2/PLXNC1/OBSL1/SPEN/PLXNB3/HES5/BDNF/ANKRD27/TMEM98/CUX1/WNT5A/SEMA3G/CTDSP1/FERD3L/MYB/PER2/GFAP/TLX2/PRKCI/SEMA6B/LIG4/SE	81
BP	GO:0051056	regulation of small GTPase mediated signal transduction	70/2536	302/18723	3.35e-06	0.000567886	0.000459074	TGM2/ARHGAP24/CUL3/APOC3/FGD4/ITSN1/COL3A1/NRG1/DAB2IP/RELN/ARHGAP23/EPO/ARHGAP29/SRGAP3/CADM4/PSD2/DENND1A/ARHGAP19/RASA2/EPHB2/MET/BCR/RASGRF1/NGEF/KALRN/DNM2/RAP1GAP2/CYTH4/RASGRP4/ARHGAP10/DENND4A/ARHGEF11/STAMBP/NTRK1/CBL/SPRY3/SPATA13/SOS1/IQSEC2/AR	70
BP	GO:0099177	regulation of trans-synaptic signaling	94/2536	440/18723	3.5e-06	0.000577202	0.000466605	SLC4A8/APP/BTBD9/DRD2/SLC1A3/LRRTM2/SYT12/RELN/CACNG8/KIT/CELF4/CHRNA3/CACNA1B/CACNG4/CAMK2A/SYT4/RIMS2/GRM4/NRXN1/SYN1/PPFIA2/GRIN1/CPEB3/CACNG2/GRIA1/GRIK4/SCTR/GRIN2B/CNTNAP4/CDK5/GRIN2C/STAT3/NEUROD2/EPHB2/CDH11/BCR/RASGRF1/SCT/CHRNB4/BDNF/EIF4EBP2/EL	94
BP	GO:0042692	muscle cell differentiation	84/2536	384/18723	4.38e-06	0.000704226	0.00056929	SOX6/CSRP1/HES1/PGM5/IGFBP5/KEL/ERVW-1/MAPK12/NRG1/ADAMTS15/CYP26B1/KDM6B/TBX3/KIT/PRKAR1A/CEACAM5/MSX1/NEBL/TBX1/SOX9/MDM2/CXADR/WNT4/LMOD1/AKAP6/MYO18B/FOXO4/WFIKKN1/TPM1/LDB3/WNT5B/OBSL1/UCHL1/QKI/RBPMS2/TBX18/BDNF/DNER/MYOCD/WDR1/MAPK14/GREM1/NOS1/EFN	84
BP	GO:0030516	regulation of axon extension	30/2536	95/18723	4.56e-06	0.000711796	0.000575409	TTL/NTN1/SEMA5B/CDK5/CDH4/SEMA4B/DNM2/WNT5A/SEMA3G/SEMA6B/SEMA3A/SEMA4D/DIP2B/VEGFA/SEMA4G/TNR/GSK3B/ISLR2/APOE/SEMA3B/PAK1/ILK/SIN3A/DBN1/ADNP/RAB11A/SEMA4A/GDI1/NDEL1/CDKL5	30
BP	GO:0048863	stem cell differentiation	52/2536	206/18723	4.66e-06	0.000711796	0.000575409	NFE2L2/SOX6/HES1/RADIL/NRG1/FRZB/FOXC2/KIT/CDK13/PAX2/MSX1/BMP7/HOXA7/TBX1/GDNF/SOX9/SEMA5B/ESRRB/SOX17/EPCAM/STAT3/ALX1/OSR1/ERBB4/FOXO4/SEMA4B/TWIST1/EXT1/HES5/MYOCD/SEMA3G/GREM1/TRIM6/KLHL12/SEMA6B/ITCH/SEMA3A/ZNF281/EDNRB/SEMA4D/PRKDC/SEMA4G/LRP6/TACS	52
BP	GO:0019058	viral life cycle	72/2536	317/18723	5.26e-06	0.000771742	0.000623869	CDC42/CLEC5A/LTF/TRIM31/CR1/IFI27/NFIA/CHMP1A/CLDN6/VAPB/IFNB1/TRIM15/CXADR/PVR/RAB1A/PIK3C2G/CTSB/CD46/NR5A2/ITGB3/SLPI/EFNB2/IFNA2/TRIM6/STAU1/TYRO3/CD86/TRIM21/ITCH/VTA1/CHMP2B/PPARA/OAS2/VPS37D/ROCK2/TRIM11/ATG5/STOM/FMR1/EGFR/APCS/TMEM39A/IST1/CD55/A	72
BP	GO:0016032	viral process	89/2536	415/18723	5.36e-06	0.000771742	0.000623869	CDC42/MGAT1/CLEC5A/LTF/TRIM31/CR1/IFI27/NFIA/HPN/CHMP1A/CLDN6/VAPB/IFNB1/TRIM15/CXADR/INSR/PVR/RAB1A/PIK3C2G/CTSB/CD46/NR5A2/ITGB3/SLPI/EFNB2/IFNA2/TRIM6/JUN/STAU1/TYRO3/CD86/TRIM21/ITCH/LIG4/HEXIM1/ATG7/VTA1/CHMP2B/PPARA/PARP9/OAS2/VPS37D/ROCK2/ST3GAL3/T	89
BP	GO:0061387	regulation of extent of cell growth	33/2536	110/18723	5.43e-06	0.000771742	0.000623869	TTL/RGMA/NTN1/SEMA5B/CDK5/CDH4/SEMA4B/BDNF/DNM2/WNT5A/SEMA3G/SEMA6B/SEMA3A/SEMA4D/DIP2B/VEGFA/SEMA4G/TNR/GSK3B/ISLR2/IST1/APOE/SEMA3B/PAK1/ILK/SIN3A/DBN1/ADNP/RAB11A/SEMA4A/GDI1/NDEL1/CDKL5	33
BP	GO:0031345	negative regulation of cell projection organization	48/2536	186/18723	5.59e-06	0.000775896	0.000627227	ARHGAP24/MAP4/RGMA/NTN1/SEMA5B/KLK8/MDM2/GRIN2B/CDK5/EPHB2/SEMA4B/INPP5J/PTPRG/NGEF/TBC1D30/PLXNB3/TBX6/KREMEN1/DNM2/WNT5A/SEMA3G/INPP5F/EFNB2/GFAP/TLX2/SEMA6B/SEMA3A/PTEN/SEMA4D/SPRY3/DIP2B/SEMA4G/TNR/RAPGEF2/HDAC2/APOE/TACSTD2/SEMA3B/MYLIP/GAK/DPYSL3/SE	48
BP	GO:0042733	embryonic digit morphogenesis	21/2536	56/18723	6.14e-06	0.000833843	0.000674071	TMEM231/MYCN/SFRP2/HOXA11/HOXD12/GLI2/TBX3/MSX1/OSR1/TWIST1/WNT5A/B9D1/WDPCP/BAX/INTU/HDAC2/FLVCR1/CREBBP/BCL2L11/ZBTB16/NOTCH1	21
BP	GO:0034329	cell junction assembly	89/2536	420/18723	8.83e-06	0.00117223	0.000947621	CDC42/APC/PKP4/APP/HIPK1/ADD2/DRD2/LRRTM2/THBS2/NRG1/GJB1/ARVCF/NTN1/CLDN18/PHLDB2/COL17A1/SLIT1/CLDN6/LGI2/PCDHB6/CTNNA1/NRXN1/FERMT2/SLITRK2/FZD5/WNT4/CDK5/PKP3/ERBB4/LAMC1/GABRB3/EPHB2/ROBO2/UBE2V2/OBSL1/CDH11/BCR/BDNF/GJA4/DNER/IL1RAPL2/WDR1/WNT5A/GJC	89
BP	GO:0060537	muscle tissue development	86/2536	403/18723	9.38e-06	0.00121853	0.000985046	SOX6/CSRP1/CDC42/JPH2/HIVEP3/PPARGC1A/PGM5/IGFBP5/KEL/NRG1/CACNA1G/FOXC2/CYP26B1/KDM6B/TBX3/PRKAR1A/TLL2/MSX1/NEBL/PRKAA1/BMP7/TBX1/SOX9/CXADR/PLN/ELN/SOX15/CDK5/AKAP6/ADAMTS9/OSR1/MYO18B/ERBB4/TPM1/TWIST1/OBSL1/CHRNA1/TBX18/DNER/RYR2/MYOCD/TNNI3/WNT5A/MA	86
BP	GO:0034446	substrate adhesion-dependent cell spreading	32/2536	108/18723	9.98e-06	0.00122452	0.000989887	CDC42/RADIL/TRIOBP/LAMC3/PARVA/ANTXR1/FERMT2/FGB/POSTN/RAB1A/LAMC1/LAMB4/ITGB3/VAMP3/DNM2/FER/TYRO3/PEAK1/DOCK5/PARVG/MEGF9/TACSTD2/MERTK/ILK/ATRN/FERMT3/RAC3/MICALL2/RHOA/LAMB2/ARPC2/PXN	32
BP	GO:0006898	receptor-mediated endocytosis	58/2536	244/18723	1.01e-05	0.00122452	0.000989887	CLTC/PCSK9/HFE/APOC3/LRPAP1/DRD2/ITSN1/RSPO1/LRRTM2/EGF/APOC2/TF/HIP1/CACNG8/HPCA/CACNG4/BMP2K/CLTCL1/CACNG2/GRIA1/INSR/CALY/ITGB3/HNRNPK/DNM2/INPP5F/GREM1/MAGI2/CLTB/CBL/FCHO2/CD36/SH3GL3/VEGFA/LRP6/CAP1/FMR1/ARRB1/AP1G1/MKLN1/LILRB4/SNAP25/GPR107/APOE/P	58
BP	GO:0051962	positive regulation of nervous system development	63/2536	272/18723	1.04e-05	0.00122452	0.000989887	HES1/PLXNA2/TGM2/DRD2/LRRTM2/THBS2/TNFRSF1B/RELN/NTN1/KIT/OLIG2/OTP/NRXN1/SLITRK2/MAP6/PAX6/RHEB/EPHB2/CDH4/ROBO2/PLXNC1/UBE2V2/OBSL1/SPEN/PLXNB3/BDNF/ANKRD27/CUX1/AGRN/MYB/GFAP/PRKCI/LIG4/GRID2/NTRK1/SEMA4D/MME/VEGFA/EGFR/IL1RAP/ISLR2/IST1/SNW1/CUL7/HDAC	63
BP	GO:0035107	appendage morphogenesis	38/2536	138/18723	1.04e-05	0.00122452	0.000989887	PBX1/TMEM231/PLXNA2/MYCN/SFRP2/FBN2/HOXA11/HOXD12/GLI2/CYP26B1/TBX3/RECK/MSX1/DLX6/BMP7/SOX9/PRRX1/OSR1/TWIST1/PKDCC/EXT1/IQCE/WNT5A/GREM1/B9D1/ZNF358/WDPCP/BAX/PITX1/INTU/HDAC2/FLVCR1/CREBBP/BCL2L11/ZBTB16/NOTCH1/PCSK5/SP8	38
BP	GO:0035108	limb morphogenesis	38/2536	138/18723	1.04e-05	0.00122452	0.000989887	PBX1/TMEM231/PLXNA2/MYCN/SFRP2/FBN2/HOXA11/HOXD12/GLI2/CYP26B1/TBX3/RECK/MSX1/DLX6/BMP7/SOX9/PRRX1/OSR1/TWIST1/PKDCC/EXT1/IQCE/WNT5A/GREM1/B9D1/ZNF358/WDPCP/BAX/PITX1/INTU/HDAC2/FLVCR1/CREBBP/BCL2L11/ZBTB16/NOTCH1/PCSK5/SP8	38
BP	GO:0090596	sensory organ morphogenesis	60/2536	256/18723	1.14e-05	0.00129199	0.00104443	SOX1/HCN1/HIPK1/FOXN4/FBN2/FRZB/TRIOBP/GLI2/NTN1/CYP26B1/HPN/PAX2/MSX1/FBN1/DLX6/BMP7/TBX1/SOX9/FZD5/FAT1/PAX6/STAT3/SLC44A4/PRRX1/HIPK2/OSR1/LHX1/EPHB2/CLRN1/ATP6V1B1/MFAP2/TWIST1/OBSL1/TBX18/THRB/WNT5A/PAX8/SEC24B/MFAP5/PRKCI/COL8A1/SHROOM2/SIX1/ALDH1A3	60
BP	GO:0010721	negative regulation of cell development	46/2536	180/18723	1.14e-05	0.00129199	0.00104443	HES1/MYCN/DAAM2/LTF/FRZB/RGMA/NTN1/CLDN18/CTNNA1/FBN1/BMP7/SEMA5B/POSTN/CDK5/PAX6/EPHB2/SEMA4B/HES5/TBX6/TMEM98/WNT5A/SEMA3G/CTDSP1/TLX2/SEMA6B/SEMA3A/PTEN/EDNRB/SEMA4D/DIP2B/VEGFA/SEMA4G/TNR/TRIM11/GSK3B/RAPGEF2/S1PR3/HOOK3/TACSTD2/SEMA3B/SEMA4A/KDM4A/NO	46
BP	GO:0008360	regulation of cell shape	41/2536	154/18723	1.17e-05	0.00129855	0.00104973	PLXNA2/RAC2/FGD4/EPB41/CCL13/HPN/PARVA/KIT/FERMT2/TPM1/CDC42EP4/PLXNC1/RND3/PLXNB3/BRWD3/WDR1/RHOB/RND1/SEMA4D/WDPCP/VIL1/VEGFA/MKLN1/RHOG/FGD6/FMNL1/ARHGAP35/RAC3/ZMPSTE24/PLXND1/SH3KBP1/SEMA4A/RHOA/PTK2B/ITGB2/MSN/ARHGDIA/FGR/ALDOA/MYH9/CDC42EP5	41
BP	GO:1902337	regulation of apoptotic process involved in morphogenesis	8/2536	11/18723	1.26e-05	0.00137659	0.00111283	TNFRSF1B/FOXC2/PAX2/BMP7/PAX8/VDR/BAX/NOTCH1	8
BP	GO:0050919	negative chemotaxis	18/2536	46/18723	1.41e-05	0.00151371	0.00122367	NRG1/NTN1/PDGFA/SLIT1/UNC5C/SEMA5B/SEMA4B/ROBO2/ITGB3/WNT5A/SEMA3G/SEMA6B/SEMA3A/SEMA4D/SEMA4G/SEMA3B/SEMA4A/RHOA	18
BP	GO:0070997	neuron death	78/2536	361/18723	1.51e-05	0.0015743	0.00127265	CDC42/PCSK9/ELK1/APP/PPARGC1A/NAIP/CASP2/TNFRSF1B/EPO/GDNF/GRM4/FAIM2/GRIN2B/CDK5/STAT3/GPNMB/HIPK2/UBE2V2/BTBD10/ITGA1/SLC25A27/POLB/GABRA5/THRB/BDNF/WNT5A/EFNB2/ATF2/JUN/MYB/TYRO3/PRKCI/LIG4/SIX1/GRID2/ATG7/RILPL1/NTRK1/CBL/FBXO7/PPARA/BAX/GSK3B/PSMC1/A	78
BP	GO:0018209	peptidyl-serine modification	74/2536	338/18723	1.54e-05	0.0015743	0.00127265	TAF1/SPTBN4/SFRP2/ERN1/APP/HIPK1/RPS6KA2/MAPK12/WNK1/MGAT5B/EPO/TSSK2/MLXIPL/CAMK2A/BGN/PRKAA1/IFNB1/CDK5/CSNK1G1/HIPK2/SPOCK3/PDK3/IFNK/INPP5J/LATS1/EGFLAM/MAPK8/MKNK1/BDNF/GALNT3/CSNK1D/WNT5A/MAPK14/INPP5F/DCLK2/NOS1/IFNA2/TRIM6/NEK6/DMD/BRAF/IFNA16/MAP	74
BP	GO:2000027	regulation of animal organ morphogenesis	35/2536	125/18723	1.55e-05	0.0015743	0.00127265	CDC42/SFRP2/HOXA11/HOXB7/PDGFA/PAX2/MSX1/BMP7/TBX1/GDNF/SOX9/VANGL2/WNT4/WNT9B/PKHD1/SULF1/AJAP1/LHX1/ROBO2/WNT5A/GREM1/MAGI2/PAX8/SEC24B/SP6/MED12/SIX1/CELSR3/VEGFA/DVL3/TACSTD2/RHOA/FRS2/PAX9/FZD2	35
BP	GO:0050808	synapse organization	89/2536	426/18723	1.57e-05	0.0015743	0.00127265	CDC42/SPARC/APP/ADD2/DRD2/ITSN1/LRRTM2/THBS2/NRG1/DAB2IP/RELN/NTN1/NFIA/SLIT1/LGI2/PCDHB6/APBB2/GDNF/PPFIA1/NRXN1/SYN1/PPFIA2/KLK8/CACNG2/CACNB1/PTPRF/SLITRK2/FZD5/INSR/GRIN2B/CDK5/NEUROD2/ERBB4/GABRB3/EPHB2/ROBO2/UBE2V2/OBSL1/NGEF/ZNF804A/CHRNA1/FRMPD4/B	89
BP	GO:0048736	appendage development	44/2536	172/18723	1.71e-05	0.00165397	0.00133705	PBX1/TMEM231/PLXNA2/MYCN/SFRP2/FBN2/HOXA11/HOXD12/GLI2/CYP26B1/TBX3/RECK/MSX1/DLX6/BMP7/SOX9/FERMT2/PRRX1/OSR1/TWIST1/PKDCC/EXT1/IQCE/KREMEN1/WNT5A/GREM1/B9D1/ZNF358/WDPCP/BAX/RC3H2/PITX1/INTU/HDAC2/FLVCR1/PRKAB1/SLC7A11/SLC39A3/CREBBP/BCL2L11/ZBTB16/NOTC	44
BP	GO:0060173	limb development	44/2536	172/18723	1.71e-05	0.00165397	0.00133705	PBX1/TMEM231/PLXNA2/MYCN/SFRP2/FBN2/HOXA11/HOXD12/GLI2/CYP26B1/TBX3/RECK/MSX1/DLX6/BMP7/SOX9/FERMT2/PRRX1/OSR1/TWIST1/PKDCC/EXT1/IQCE/KREMEN1/WNT5A/GREM1/B9D1/ZNF358/WDPCP/BAX/RC3H2/PITX1/INTU/HDAC2/FLVCR1/PRKAB1/SLC7A11/SLC39A3/CREBBP/BCL2L11/ZBTB16/NOTC	44
BP	GO:0023061	signal release	95/2536	463/18723	1.77e-05	0.00168456	0.00136178	SLC4A8/HFE/RPH3A/DRD2/ITSN1/CCKAR/SYT12/RFX3/TBX3/CHRNA3/SLC30A8/WLS/SNAP29/CAMK2A/KCNJ11/SYT4/RIMS2/GDNF/GRM4/NRXN1/SYN1/MCU/PPFIA2/FGB/HNF1A/CDK5/ADRA2C/OR51E2/SLC44A4/RAB1A/NOS2/LRP5L/CADPS/KCNA2/SCT/SYT6/FOXA2/CHRNB4/HRH3/CGA/ENSA/PAX8/ILDR1/MYB/SYN2/	95
BP	GO:0090183	regulation of kidney development	14/2536	31/18723	1.85e-05	0.00174002	0.00140661	HOXB7/PAX2/GDNF/SOX9/WNT4/OSR1/LHX1/GREM1/PAX8/SIX1/VEGFA/STAT1/TACSTD2/BASP1	14
BP	GO:0007160	cell-matrix adhesion	55/2536	233/18723	2.09e-05	0.00193011	0.00156029	FERMT1/BCAM/COL3A1/ADAMTS12/PHLDB2/COL17A1/HOXA7/PPFIA1/PPFIA2/FERMT2/FGB/WNT4/POSTN/CDK5/FREM1/DEFB118/ADAMTS9/PKHD1/AJAP1/EMP2/ONECUT2/BCR/ITGA1/ITGB3/GREM1/DUSP3/PTEN/CD36/SDC4/WDPCP/PEAK1/EPHA3/VEGFA/ROCK2/GSK3B/MKLN1/ACTN1/ROCK1/PARVG/BCL6/TESK2/CLAS	55
BP	GO:0010977	negative regulation of neuron projection development	37/2536	137/18723	2.17e-05	0.0019785	0.0015994	RGMA/NTN1/SEMA5B/KLK8/MDM2/CDK5/EPHB2/SEMA4B/INPP5J/PTPRG/NGEF/TBX6/KREMEN1/WNT5A/SEMA3G/INPP5F/EFNB2/GFAP/SEMA6B/SEMA3A/PTEN/SEMA4D/DIP2B/SEMA4G/TNR/HDAC2/APOE/SEMA3B/MYLIP/GAK/DPYSL3/SEMA4A/GDI1/CTSZ/RHOA/VIM/LGALS1	37
BP	GO:0007416	synapse assembly	45/2536	179/18723	2.21e-05	0.00198385	0.00160372	APP/ADD2/DRD2/LRRTM2/THBS2/NRG1/NTN1/SLIT1/LGI2/PCDHB6/NRXN1/SLITRK2/FZD5/CDK5/ERBB4/GABRB3/EPHB2/ROBO2/UBE2V2/OBSL1/BDNF/DNER/IL1RAPL2/WNT5A/EFNB2/AGRN/LRRC4/SIX1/PTEN/GRID2/NTRK1/SEMA4D/LHFPL4/IL1RAP/SPTBN2/SLITRK6/EIF4G1/MDGA1/GHSR/ADNP/TLR2/OXT/PLXND1	45
BP	GO:0007389	pattern specification process	90/2536	436/18723	2.29e-05	0.00202706	0.00163866	PBX1/HES1/PLXNA2/DAAM2/APC/SFRP2/DNAAF1/SOX1/HIPK1/FOXN4/HOXA11/HOXB7/BARX1/HOXD12/CDX4/RFX3/SUFU/GLI2/FST/RELN/FOXC2/CDX2/CYP26B1/TBX3/DSCAML1/WLS/PAX2/CCDC40/MSX1/BMP7/HOXA7/TBX1/GDNF/VANGL2/DAND5/SOX17/FZD5/RFX4/ETS2/PAX6/HOXB6/MID1/HIPK2/OSR1/ERBB4/LH	90
BP	GO:0060560	developmental growth involved in morphogenesis	55/2536	234/18723	2.37e-05	0.00207038	0.00167368	SFRP2/TTL/APP/RGMA/CPNE6/NTN1/SLIT1/SYT4/RIMS2/SOX9/SEMA5B/REG1A/POSTN/CDK5/LHX1/CDH4/SEMA4B/EXT1/BDNF/DNM2/WNT5A/SEMA3G/MAGI2/SEMA6B/MED12/SIX1/SEMA3A/SEMA4D/DIP2B/VEGFA/SEMA4G/TNR/GSK3B/AREG/ISLR2/SYT3/IST1/PPP3CB/APOE/SEMA3B/RIMS1/SPAG9/PAK1/ILK/SIN3A/	55
BP	GO:0007265	Ras protein signal transduction	73/2536	337/18723	2.56e-05	0.00219703	0.00177605	CDC42/AIF1/RAC2/ARHGAP24/CUL3/APOC3/RAB33B/COL3A1/NRG1/DAB2IP/NTN1/EPO/ARHGAP29/CADM4/PSD2/DENND1A/RASA2/EPHB2/MET/CDC42EP4/BCR/RASGRF1/DNM2/RHOB/BRAP/CYTH4/JUN/RASGRP4/RIT1/DENND4A/ARHGEF11/STAMBP/NTRK1/CBL/SPRY3/USP8/CTNNAL1/SOS1/ROCK2/DOK3/IQSEC2/ARRB1	73
BP	GO:0048260	positive regulation of receptor-mediated endocytosis	19/2536	52/18723	2.59e-05	0.00219703	0.00177605	PCSK9/HFE/DRD2/EGF/TF/HIP1/INSR/HNRNPK/DNM2/GREM1/MAGI2/CBL/VEGFA/FMR1/ARRB1/PLCG2/AP2A1/ANGPT1/DGKD	19
BP	GO:0060070	canonical Wnt signaling pathway	67/2536	303/18723	2.74e-05	0.00228668	0.00184853	FERMT1/COL1A1/FRMD8/DAAM2/APC/SFRP2/RSPO1/WNK2/WNK1/DAB2IP/EGF/FRZB/PPM1A/RECK/WLS/LYPD6/CCNYL1/SOX9/DACT3/PTPRU/TMEM198/DKK3/SOX17/FZD5/WNT4/CSNK1G1/WNT9B/WNT5B/LATS1/EXT1/TBX18/GPC5/NKD2/KREMEN1/CSNK1D/WNT5A/MAPK14/GREM1/BICC1/TLE3/MED12/ZEB2/PTEN/TLE1/	67
BP	GO:0050770	regulation of axonogenesis	40/2536	154/18723	2.77e-05	0.00228668	0.00184853	PLXNA2/KEL/RGMA/NTN1/SEMA5B/MAP6/CDK5/EPHB2/CDH4/SEMA4B/ROBO2/PLXNC1/PLXNB3/BDNF/WNT5A/SEMA3G/SEMA6B/SEMA3A/PTEN/SEMA4D/DIP2B/VEGFA/SEMA4G/TNR/GSK3B/ISLR2/IST1/SEMA3B/PAK1/ILK/DBN1/ADNP/ARHGAP35/PLXND1/RAB11A/SEMA4A/GDI1/NDEL1/TIAM2/CDKL5	40
BP	GO:0018105	peptidyl-serine phosphorylation	69/2536	315/18723	2.89e-05	0.00235424	0.00190314	TAF1/SPTBN4/SFRP2/ERN1/APP/HIPK1/RPS6KA2/MAPK12/WNK1/EPO/TSSK2/MLXIPL/CAMK2A/PRKAA1/IFNB1/CDK5/CSNK1G1/HIPK2/PDK3/IFNK/INPP5J/LATS1/MAPK8/MKNK1/BDNF/CSNK1D/WNT5A/MAPK14/INPP5F/DCLK2/NOS1/IFNA2/TRIM6/NEK6/DMD/BRAF/IFNA16/MAPKAPK2/PRKCI/MAPK13/PTEN/PRKDC/BA	69
BP	GO:0010720	positive regulation of cell development	66/2536	298/18723	2.97e-05	0.00239013	0.00193216	CDC42/HES1/PLXNA2/TGM2/DRD2/ADD1/HOXA11/TNFRSF1B/TRIOBP/RFX3/RELN/NTN1/KIT/OLIG2/OTP/FERMT2/FGB/MAP6/PAX6/MPL/RHEB/EPHB2/CDH4/ROBO2/PLXNC1/OBSL1/SPEN/PLXNB3/BDNF/ANKRD27/CUX1/DNM2/MYB/GFAP/PRKCI/LIG4/SEMA4D/MME/PRKDC/VEGFA/DOCK5/EGFR/ISLR2/IST1/SNW1/CUL7/	66
BP	GO:0071526	semaphorin-plexin signaling pathway	16/2536	40/18723	3.05e-05	0.00239235	0.00193395	PLXNA2/GDNF/SEMA5B/SEMA4B/MET/PLXNC1/PLXNB3/SEMA3G/SEMA6B/SEMA3A/SEMA4D/SEMA4G/SEMA3B/PLXND1/SEMA4A/ARHGDIA	16
BP	GO:0048762	mesenchymal cell differentiation	55/2536	236/18723	3.06e-05	0.00239235	0.00193395	HES1/COL1A1/SFRP2/RADIL/FGFR1/NRG1/DAB2IP/FRZB/FOXC2/TBX3/HPN/PHLDB2/PAX2/MSX1/BMP7/TBX1/GDNF/SOX9/SEMA5B/DACT3/FERMT2/WNT4/ALX1/OSR1/ERBB4/SEMA4B/TWIST1/EXT1/FOXA2/WNT5A/SEMA3G/GREM1/KLHL12/SEMA6B/SEMA3A/PTEN/EDNRB/SPRED2/SEMA4D/EPHA3/SEMA4G/ROCK2/GSK3B/	55
BP	GO:0044242	cellular lipid catabolic process	51/2536	214/18723	3.12e-05	0.00239235	0.00193395	APOC3/NEU2/APOC2/ABCD3/CYP26B1/EHHADH/AKR1B10/APOA2/PNPLA5/ABHD16B/IDH1/TWIST1/NUDT19/PLBD2/INPP5F/ABHD2/FABP1/AIG1/APOB/ACADS/FUCA1/PCK2/ACOX2/SGPL1/GM2A/HSD17B4/PPARA/DAGLB/DECR1/SESN2/PRDX6/ACOX3/GDE1/SMPDL3B/ABCD1/LPL/GBA2/ECHDC1/PLCG2/PLA2G4A/ACADM/P	51
BP	GO:0072079	nephron tubule formation	10/2536	18/18723	3.16e-05	0.00239235	0.00193395	PAX2/GDNF/SOX9/WNT9B/OSR1/HES5/GREM1/PAX8/SIX1/IRX3	10
BP	GO:0061005	cell differentiation involved in kidney development	20/2536	57/18723	3.17e-05	0.00239235	0.00193395	HES1/GLIS2/FOXC2/POU3F3/PAX2/GDNF/WNT4/WNT9B/OSR1/LHX1/EXT1/GREM1/MAGI2/PAX8/CD24/STAT1/IQGAP1/BASP1/NOTCH1/LAMB2	20
BP	GO:0072009	nephron epithelium development	31/2536	109/18723	3.33e-05	0.0024535	0.00198339	PBX1/HES1/HOXA11/HOXB7/FOXC2/POU3F3/PAX2/GDNF/SOX9/WNT4/WNT9B/WNK4/OSR1/LHX1/EXT1/HES5/GREM1/MAGI2/PAX8/CD24/SIX1/VEGFA/IRX3/STAT1/TACSTD2/ILK/IQGAP1/BASP1/NOTCH1/LAMB2/CTNNBIP1	31
BP	GO:1904748	regulation of apoptotic process involved in development	8/2536	12/18723	3.33e-05	0.0024535	0.00198339	TNFRSF1B/FOXC2/PAX2/BMP7/PAX8/VDR/BAX/NOTCH1	8
BP	GO:0048880	sensory system development	80/2536	381/18723	3.45e-05	0.00246562	0.00199319	PBX1/NHS/TMEM231/SOX1/HCN1/HIPK1/FOXN4/DRD2/FBN2/CASP2/LAMC3/FOXC2/CELF4/HPCA/ADAMTS18/PAX2/CTNS/FBN1/BMP7/SOX9/CPAMD8/CRYBA4/FZD5/FAT1/PAX6/STAT3/LAMA1/SLC44A4/WNT9B/HIPK2/GDF3/LHX1/EPHB2/LRP5L/MFAP2/TWIST1/WNT5B/OBSL1/SH3PXD2B/HES5/CLIC4/THRB/MEIS2/DCX/	80
BP	GO:0007269	neurotransmitter secretion	38/2536	145/18723	3.51e-05	0.00246562	0.00199319	SLC4A8/RPH3A/DRD2/SYT12/CHRNA3/SNAP29/CAMK2A/SYT4/RIMS2/GRM4/NRXN1/SYN1/PPFIA2/CDK5/CADPS/SYT6/CHRNB4/HRH3/SYN2/SNCAIP/STXBP2/RAB3A/STX19/SNAP23/STX2/GSK3B/FMR1/FBXL20/STXBP5/SNAP25/P2RX1/RIMS1/BACE1/CPLX2/STX11/PTPRN2/CTBP2/PNKD	38
BP	GO:0051961	negative regulation of nervous system development	38/2536	145/18723	3.51e-05	0.00246562	0.00199319	HES1/MYCN/DAAM2/RGMA/NTN1/SLIT1/CTNNA1/BMP7/SEMA5B/CDK5/PAX6/EPHB2/SEMA4B/ROBO2/HES5/TMEM98/WNT5A/SEMA3G/CTDSP1/TLX2/SEMA6B/SEMA3A/PTEN/SEMA4D/DIP2B/SEMA4G/TNR/TRIM11/RAPGEF2/HOOK3/SEMA3B/TLR2/SEMA4A/KDM4A/NOTCH1/GDI1/YWHAH/SIRT2	38
BP	GO:0099643	signal release from synapse	38/2536	145/18723	3.51e-05	0.00246562	0.00199319	SLC4A8/RPH3A/DRD2/SYT12/CHRNA3/SNAP29/CAMK2A/SYT4/RIMS2/GRM4/NRXN1/SYN1/PPFIA2/CDK5/CADPS/SYT6/CHRNB4/HRH3/SYN2/SNCAIP/STXBP2/RAB3A/STX19/SNAP23/STX2/GSK3B/FMR1/FBXL20/STXBP5/SNAP25/P2RX1/RIMS1/BACE1/CPLX2/STX11/PTPRN2/CTBP2/PNKD	38
BP	GO:1901888	regulation of cell junction assembly	49/2536	204/18723	3.56e-05	0.00246562	0.00199319	APP/LRRTM2/THBS2/NTN1/PHLDB2/SLIT1/NRXN1/FERMT2/SLITRK2/FZD5/WNT4/EPHB2/ROBO2/UBE2V2/BDNF/IL1RAPL2/WNT5A/GREM1/AGRN/DUSP3/SIX1/PTEN/GRID2/NTRK1/SEMA4D/SDC4/WDPCP/LHFPL4/PEAK1/EPHA3/VEGFA/ROCK2/IRX3/IL1RAP/RAPGEF2/ROCK1/SLITRK6/EIF4G1/CLASP2/COL16A1/MDGA1/	49
BP	GO:0006887	exocytosis	75/2536	352/18723	3.59e-05	0.00246562	0.00199319	ATP9A/CD177/RAC2/SLC4A8/RAB33B/DRD2/ITSN1/SYT12/CACNA1G/KIT/SNAP29/SYT4/RIMS2/SYN1/PPFIA2/MIA3/FGB/EXOC3L2/CDK5/CADPS/ZP4/SYT6/RAB3B/SYT16/VAMP3/NKD2/FER/SYN2/VPS41/STXBP2/RAB3A/CBL/STX19/SDC4/BTK/RAB27A/SNAP23/STX2/SNX19/GSK3B/FMR1/AP1G1/SYT3/LGI3/SDF4/F	75
BP	GO:0030534	adult behavior	35/2536	130/18723	3.84e-05	0.00260554	0.0021063	SPTBN4/APP/BTBD9/DRD2/CHRNA3/CTNS/GBX1/GDNF/DBH/NRXN1/CDK5/HIPK2/ATP6V1B1/SLC1A2/UCHL1/FOXA2/FGF12/CEND1/INPP5F/ARCN1/KLHL1/PTEN/MAFG/PPARA/HOMER2/SPTBN2/HDAC2/SLITRK6/SLC7A11/NR4A2/GHSR/PUM1/ZMPSTE24/OXR1/NCSTN	35
BP	GO:0072028	nephron morphogenesis	24/2536	76/18723	3.98e-05	0.00262493	0.00212197	PBX1/HES1/HOXA11/HOXB7/PAX2/BMP7/GDNF/SOX9/WNT4/WNT9B/WNK4/OSR1/ERBB4/LHX1/HES5/GREM1/PAX8/SIX1/VEGFA/IRX3/STAT1/TACSTD2/ILK/CTNNBIP1	24
BP	GO:0048675	axon extension	33/2536	120/18723	3.98e-05	0.00262493	0.00212197	TTL/NTN1/SLIT1/SEMA5B/CDK5/CDH4/SEMA4B/DNM2/WNT5A/SEMA3G/SEMA6B/SEMA3A/SEMA4D/DIP2B/VEGFA/SEMA4G/TNR/GSK3B/ISLR2/PPP3CB/APOE/SEMA3B/PAK1/ILK/SIN3A/DBN1/ADNP/RAB11A/SEMA4A/GDI1/NDEL1/LAMB2/CDKL5	33
BP	GO:0048259	regulation of receptor-mediated endocytosis	31/2536	110/18723	4.04e-05	0.00262493	0.00212197	PCSK9/HFE/APOC3/LRPAP1/DRD2/RSPO1/LRRTM2/EGF/APOC2/TF/HIP1/HPCA/BMP2K/INSR/ITGB3/HNRNPK/DNM2/GREM1/MAGI2/CBL/SH3GL3/VEGFA/FMR1/ARRB1/MKLN1/PLCG2/RIN3/PICALM/AP2A1/ANGPT1/DGKD	31
BP	GO:1903034	regulation of response to wounding	42/2536	167/18723	4.04e-05	0.00262493	0.00212197	FERMT1/NFE2L2/SERPINB2/KRT1/RGMA/FOXC2/PDGFA/PHLDB2/ADAMTS18/CADM4/TFPI/KLK8/FERMT2/FGB/PTPRF/WNT4/AJAP1/EPHB2/UBASH3B/CD109/FOXA2/KREMEN1/INPP5F/F11/SMOC2/PTEN/TBXA2R/CD36/VIL1/TNR/ATP7A/APCS/MYLK/PROC/APOE/CLASP2/NDEL1/INSL3/SCARF1/PRKCE/PLAU/F12	42
BP	GO:0001654	eye development	78/2536	371/18723	4.1e-05	0.00263721	0.0021319	PBX1/NHS/TMEM231/SOX1/HCN1/HIPK1/FOXN4/DRD2/FBN2/CASP2/LAMC3/FOXC2/CELF4/HPCA/ADAMTS18/PAX2/CTNS/FBN1/BMP7/SOX9/CPAMD8/CRYBA4/FZD5/FAT1/PAX6/STAT3/LAMA1/WNT9B/HIPK2/GDF3/LHX1/EPHB2/LRP5L/MFAP2/TWIST1/WNT5B/OBSL1/SH3PXD2B/HES5/CLIC4/THRB/MEIS2/DCX/WNT5A/B9	78
BP	GO:0021954	central nervous system neuron development	25/2536	81/18723	4.26e-05	0.00271127	0.00219176	SPTBN4/SOX1/DRD2/GLI2/NFIB/CDK5/EPHB2/CDH11/DCLK2/OGDH/AGBL4/SEMA3A/PTEN/ZMIZ1/ATP7A/RAPGEF2/GBA2/NR4A2/ARHGAP35/RAC3/ARX/NDEL1/TCTN1/HPRT1/NHLH2	25
BP	GO:0048048	embryonic eye morphogenesis	14/2536	33/18723	4.39e-05	0.00272498	0.00220285	HIPK1/FBN2/PAX2/FBN1/BMP7/FZD5/PAX6/HIPK2/MFAP2/TWIST1/WNT5A/MFAP5/ALDH1A3/FRS2	14
BP	GO:0072073	kidney epithelium development	36/2536	136/18723	4.44e-05	0.00272498	0.00220285	PBX1/HES1/HOXA11/HOXB7/FOXC2/POU3F3/PAX2/BMP7/GDNF/SOX9/WNT4/EPCAM/WNT9B/WNK4/OSR1/LHX1/ROBO2/EXT1/HES5/GREM1/MAGI2/PAX8/CD24/SIX1/SDC4/VEGFA/IRX3/STAT1/TACSTD2/ILK/SDC1/IQGAP1/BASP1/NOTCH1/LAMB2/CTNNBIP1	36
BP	GO:0060562	epithelial tube morphogenesis	70/2536	325/18723	4.5e-05	0.00272498	0.00220285	PBX1/HES1/MYCN/SFRP2/DNAAF1/ITGAX/FOXN4/HOXA11/EGF/HOXB7/ADAMTS12/RGMA/SUFU/GLI2/FOXC2/NTN1/TBX3/PAX2/CCDC40/BMP7/GDNF/SOX9/VANGL2/SOX17/WNT4/LAMA1/WNT9B/PKHD1/WNK4/OSR1/LHX1/MET/LRP5L/TWIST1/EXT1/HES5/CLIC4/TBX6/RYR2/WNT5A/RHOB/GREM1/PAX8/MICAL2/SEC24B/V	70
BP	GO:0018212	peptidyl-tyrosine modification	79/2536	378/18723	4.55e-05	0.00272498	0.00220285	HES1/SFRP2/TTL/APP/HIPK1/SHC1/CSF2/FGFR1/NRG1/EGF/RELN/EPO/KIT/PDGFA/CADM4/ZFYVE28/TEC/FLT4/INSR/HIPK2/ERBB4/EPHB2/MET/BCR/ROS1/CNTN1/PKDCC/IL12A/ITGB3/HES5/TNFSF18/SOCS3/IL6R/INPP5F/GREM1/SPINK1/IFNA2/PRLR/FER/CD24/TYRO3/PTPN2/TYK2/ADAM17/NTRK1/CBL/SEMA4	79
BP	GO:0003002	regionalization	71/2536	331/18723	4.57e-05	0.00272498	0.00220285	PBX1/HES1/PLXNA2/SFRP2/DNAAF1/SOX1/HIPK1/FOXN4/HOXA11/HOXB7/BARX1/CDX4/SUFU/GLI2/RELN/FOXC2/CDX2/CYP26B1/TBX3/DSCAML1/WLS/PAX2/MSX1/HOXA7/TBX1/GDNF/SOX17/FZD5/RFX4/ETS2/PAX6/HOXB6/HIPK2/OSR1/LHX1/ROBO2/LRP5L/EXT1/FOXA2/TBX18/TBR1/HES5/TBX6/DMRT2/MDFI/WNT5	71
BP	GO:0014706	striated muscle tissue development	80/2536	384/18723	4.58e-05	0.00272498	0.00220285	SOX6/CDC42/JPH2/HIVEP3/PGM5/KEL/NRG1/CACNA1G/FOXC2/CYP26B1/KDM6B/TBX3/PRKAR1A/TLL2/MSX1/NEBL/PRKAA1/BMP7/TBX1/CXADR/PLN/ELN/SOX15/CDK5/AKAP6/ADAMTS9/MYO18B/ERBB4/TPM1/TWIST1/OBSL1/CHRNA1/TBX18/DNER/RYR2/MYOCD/TNNI3/WNT5A/MAPK14/GJC1/GREM1/EFNB2/DMD/SRPK3/	80
BP	GO:0097164	ammonium ion metabolic process	11/2536	22/18723	4.6e-05	0.00272498	0.00220285	BTBD9/SLC44A1/SLC29A4/TPH2/DMGDH/BCHE/ATP7A/ALDH7A1/SRD5A1/CHKA/HNMT	11
BP	GO:0030326	embryonic limb morphogenesis	32/2536	116/18723	4.84e-05	0.0028003	0.00226373	PBX1/TMEM231/MYCN/SFRP2/FBN2/HOXA11/HOXD12/GLI2/CYP26B1/TBX3/RECK/MSX1/DLX6/BMP7/PRRX1/OSR1/TWIST1/WNT5A/GREM1/B9D1/ZNF358/WDPCP/BAX/PITX1/INTU/HDAC2/FLVCR1/CREBBP/BCL2L11/ZBTB16/NOTCH1/SP8	32
BP	GO:0035113	embryonic appendage morphogenesis	32/2536	116/18723	4.84e-05	0.0028003	0.00226373	PBX1/TMEM231/MYCN/SFRP2/FBN2/HOXA11/HOXD12/GLI2/CYP26B1/TBX3/RECK/MSX1/DLX6/BMP7/PRRX1/OSR1/TWIST1/WNT5A/GREM1/B9D1/ZNF358/WDPCP/BAX/PITX1/INTU/HDAC2/FLVCR1/CREBBP/BCL2L11/ZBTB16/NOTCH1/SP8	32
BP	GO:0051963	regulation of synapse assembly	29/2536	101/18723	4.86e-05	0.0028003	0.00226373	APP/LRRTM2/THBS2/NTN1/SLIT1/NRXN1/SLITRK2/EPHB2/ROBO2/UBE2V2/BDNF/IL1RAPL2/WNT5A/AGRN/SIX1/GRID2/NTRK1/SEMA4D/LHFPL4/IL1RAP/SLITRK6/EIF4G1/MDGA1/GHSR/ADNP/TLR2/OXT/SLITRK4/SEMA4A	29
BP	GO:0050878	regulation of body fluid levels	79/2536	379/18723	5e-05	0.0028332	0.00229033	GNAS/NFE2L2/CSRP1/SERPINB2/KRT1/DRD2/COL3A1/AVPR2/WNK1/CYP26B1/PDGFA/ADAMTS18/TFPI/TEC/SCNN1B/FGB/ADRA2C/MPL/WNK4/ERBB4/EPHB2/ATP6V1B1/MET/EMP2/UBASH3B/SCT/EXT1/SLC22A4/FOXA2/ITGB3/MAPK14/F11/PRLR/VDR/TYRO3/TRPV5/CYP4F12/MYL9/TBXA2R/EDNRB/AQP1/CD36/SCUBE1	79
BP	GO:0032418	lysosome localization	24/2536	77/18723	5.05e-05	0.0028332	0.00229033	RAC2/KIT/MAP6/FER/STXBP2/RAB3A/PLEKHM1/CBL/BTK/SNAP23/VPS33A/DEF8/LGALS9/SPAG9/PLEKHM2/MILR1/FLCN/KIF5B/CPLX2/NDEL1/CD300A/IL4R/FGR/MYH9	24
BP	GO:0072006	nephron development	37/2536	142/18723	5.06e-05	0.0028332	0.00229033	PBX1/HES1/HOXA11/HOXB7/FOXC2/POU3F3/PAX2/BMP7/GDNF/SOX9/WNT4/WNT9B/WNK4/SULF1/OSR1/ERBB4/LHX1/EXT1/HES5/IL6R/GREM1/MAGI2/PAX8/CD24/SIX1/VEGFA/IRX3/STAT1/TACSTD2/CFLAR/ILK/IQGAP1/BASP1/NOTCH1/LAMB2/ANGPT1/CTNNBIP1	37
BP	GO:0042391	regulation of membrane potential	88/2536	434/18723	5.57e-05	0.00309124	0.00249893	SLC4A8/HCN1/APP/KCND3/DRD2/CHRNG/CACNA1G/PIEZO2/SCN2B/DSC2/RELN/CELF4/CHRNA3/CTNS/KCNJ11/RIMS2/NRXN1/GRIN1/CACNG2/GRIA1/CXADR/PLN/GRIK4/HCN2/GRIN2B/CDK5/GRIN2C/KCNMA1/AKAP6/KCNE1/GABRB3/CACNA1D/KCNA2/GNA14/GABRG1/SCN7A/CHRNA1/SCN11A/SLC25A27/TBX18/CHRNB4/	88
BP	GO:0045165	cell fate commitment	58/2536	258/18723	5.66e-05	0.0031118	0.00251555	SOX6/CDC42/HES1/APC/SFRP2/SOX1/FOXN4/HOXA11/NRG1/SUFU/GLI2/FOXC2/CYP26B1/KDM6B/TBX3/DSCAML1/PPARG/PAX2/OLIG2/GBX1/TBX1/SOX9/TRIM15/SOX17/SPDEF/TLX3/WNT4/ETS2/PAX6/STAT3/WNT9B/PRRX1/GDF3/ERBB4/WNT5B/LATS1/ONECUT2/EXT1/FOXA2/TBX18/TBR1/HES5/TBX6/EBF2/TNFSF1	58
BP	GO:0050792	regulation of viral process	41/2536	164/18723	5.74e-05	0.00312994	0.00253021	LTF/TRIM31/VAPB/IFNB1/TRIM15/NR5A2/SLPI/IFNA2/TRIM6/STAU1/TYRO3/TRIM21/HEXIM1/CHMP2B/PPARA/OAS2/TRIM11/STOM/FMR1/APCS/TMEM39A/STAT1/LGALS9/PDE12/EIF2AK2/OASL/SNX3/NOTCH1/ZC3HAV1/N4BP1/TMPRSS2/KPNA2/IFIH1/MX1/RAD23A/IFIT1/SETDB1/TRIM27/LGALS1/ZFP36/DDB1	41
BP	GO:0045055	regulated exocytosis	53/2536	230/18723	5.82e-05	0.00314734	0.00254428	CD177/RAC2/SLC4A8/DRD2/SYT12/CACNA1G/KIT/SNAP29/SYT4/RIMS2/SYN1/PPFIA2/CDK5/CADPS/ZP4/SYT6/VAMP3/FER/SYN2/VPS41/STXBP2/RAB3A/CBL/STX19/BTK/RAB27A/SNAP23/STX2/GSK3B/FMR1/AP1G1/SYT3/SDF4/FBXL20/STXBP5/PPP3CB/SNAP25/P2RX1/LGALS9/RIMS1/LAMP1/MILR1/RAB11FIP1/B	53
BP	GO:0018108	peptidyl-tyrosine phosphorylation	78/2536	375/18723	5.99e-05	0.00318286	0.002573	HES1/SFRP2/APP/HIPK1/SHC1/CSF2/FGFR1/NRG1/EGF/RELN/EPO/KIT/PDGFA/CADM4/ZFYVE28/TEC/FLT4/INSR/HIPK2/ERBB4/EPHB2/MET/BCR/ROS1/CNTN1/PKDCC/IL12A/ITGB3/HES5/TNFSF18/SOCS3/IL6R/INPP5F/GREM1/SPINK1/IFNA2/PRLR/FER/CD24/TYRO3/PTPN2/TYK2/ADAM17/NTRK1/CBL/SEMA4D/MA	78
BP	GO:0150063	visual system development	78/2536	375/18723	5.99e-05	0.00318286	0.002573	PBX1/NHS/TMEM231/SOX1/HCN1/HIPK1/FOXN4/DRD2/FBN2/CASP2/LAMC3/FOXC2/CELF4/HPCA/ADAMTS18/PAX2/CTNS/FBN1/BMP7/SOX9/CPAMD8/CRYBA4/FZD5/FAT1/PAX6/STAT3/LAMA1/WNT9B/HIPK2/GDF3/LHX1/EPHB2/LRP5L/MFAP2/TWIST1/WNT5B/OBSL1/SH3PXD2B/HES5/CLIC4/THRB/MEIS2/DCX/WNT5A/B9	78
BP	GO:0048705	skeletal system morphogenesis	51/2536	220/18723	6.75e-05	0.00355562	0.00287433	SOX6/COL1A1/MYCN/SFRP2/LTF/RAB33B/FBN2/BMP1/FGFR1/HOXA11/PAPPA2/HOXB7/FOXC2/CYP26B1/DSCAML1/MSX1/BMP7/HOXA7/TBX1/SOX9/FREM1/HOXB6/WNT9B/ALX1/PRRX1/OSR1/LHX1/LRP5L/TWIST1/MMP2/EXT1/MDFI/MAPK14/GREM1/TMEM119/MED12/SIX1/SGPL1/SATB2/FLVCR1/SLC39A3/MGP/ZMPSTE2	51
BP	GO:0031623	receptor internalization	31/2536	113/18723	7.08e-05	0.00369364	0.0029859	CLTC/PCSK9/LRPAP1/DRD2/RSPO1/LRRTM2/EGF/CACNG8/HPCA/CACNG4/CACNG2/GRIA1/INSR/CALY/ITGB3/DNM2/GREM1/MAGI2/CD36/VEGFA/FMR1/ARRB1/MKLN1/LILRB4/SNAP25/PLCG2/RIN3/NEDD4/PICALM/ITGB2/ANGPT1	31
BP	GO:0032535	regulation of cellular component size	79/2536	383/18723	7.24e-05	0.00374729	0.00302928	SPTBN4/TTL/ADD2/KEL/ADD1/TRIOBP/RGMA/PEX11G/NTN1/CDHR5/BAIAP2L1/SEMA5B/ELN/SCTR/PLEKHH2/CDK5/KCNMA1/LMOD1/CDH4/SEMA4B/CDC42EP4/LATS1/CORO1B/SCT/RAB3B/BDNF/PRR16/WDR1/DNM2/WNT5A/SEMA3G/RAP1GAP2/FER/SEMA6B/SEMA3A/PTEN/SEMA4D/AQP1/DIP2B/VIL1/VEGFA/SLC12A6/SE	79
BP	GO:0061138	morphogenesis of a branching epithelium	44/2536	182/18723	7.39e-05	0.0037949	0.00306776	PBX1/MYCN/SFRP2/TGM2/HOXA11/EGF/HOXB7/GLI2/FOXC2/TBX3/PDGFA/PAX2/BMP7/GDNF/SOX9/FZD5/WNT4/LAMA1/WNT9B/PKHD1/SULF1/LHX1/MET/LRP5L/EXT1/CLIC4/SOCS3/WNT5A/GREM1/PAX8/VDR/SIX1/SEMA3A/VEGFA/AREG/TACSTD2/PAK1/ILK/PLXND1/STK4/NOTCH1/CTSZ/FRS2/CTNNBIP1	44
BP	GO:1990138	neuron projection extension	42/2536	172/18723	8.37e-05	0.00426006	0.00344379	TTL/CPNE6/NTN1/SLIT1/SYT4/RIMS2/SEMA5B/REG1A/POSTN/CDK5/CDH4/SEMA4B/DNM2/WNT5A/SEMA3G/SEMA6B/SEMA3A/SEMA4D/DIP2B/VEGFA/SEMA4G/TNR/GSK3B/ISLR2/SYT3/PPP3CB/APOE/SEMA3B/RIMS1/SPAG9/PAK1/ILK/SIN3A/DBN1/ADNP/IQGAP1/RAB11A/SEMA4A/GDI1/NDEL1/LAMB2/CDKL5	42
BP	GO:0016042	lipid catabolic process	68/2536	320/18723	8.84e-05	0.00446352	0.00360827	APOC3/NEU2/APOC2/ABCD3/CYP26B1/EHHADH/AKR1B10/APOA2/PNPLA5/PRKAA1/PLA2G2E/ABHD16B/IDH1/TWIST1/SCT/NUDT19/PLBD2/INPP5F/ABHD2/FABP1/PLCH1/CYP4F3/AIG1/APOB/ACADS/FUCA1/PCK2/CYP4F12/ACOX2/SGPL1/GM2A/HSD17B4/PPARA/HSD17B14/DAGLB/DECR1/CLPS/SESN2/PRDX6/ACOX3/GD	68
BP	GO:0006814	sodium ion transport	55/2536	245/18723	9.03e-05	0.00450703	0.00364344	SPTBN4/PCSK9/SLC4A8/HCN1/ATP4B/DRD2/SLC6A8/WNK2/WNK1/CACNA1G/SCN2B/SLC13A3/SLC5A8/SCNN1B/HCN2/SLC6A15/WNK4/OSR1/ATP6V1B1/NKAIN2/SLC6A19/NKAIN3/CNTN1/SLC38A7/SCN7A/SCN11A/SLC22A4/FGF12/SCN8A/DNM2/SLC38A4/PKD2L1/NOS1/SCN1A/PTPN3/DMD/SLC9A8/SHROOM2/SLC6A6/SL	55
BP	GO:0046578	regulation of Ras protein signal transduction	45/2536	189/18723	9.08e-05	0.00450703	0.00364344	ARHGAP24/CUL3/APOC3/COL3A1/NRG1/DAB2IP/EPO/CADM4/PSD2/DENND1A/RASA2/EPHB2/MET/BCR/RASGRF1/DNM2/CYTH4/RASGRP4/DENND4A/STAMBP/NTRK1/CBL/SPRY3/IQSEC2/ARRB1/KBTBD7/BCL6/APOE/EPS8L1/STK19/ABCA1/GABARAP/ARHGAP35/FLCN/RAF1/MYO9B/NOTCH1/RGL2/RALBP1/MFN2/DENND3/IQ	45
BP	GO:0042476	odontogenesis	34/2536	130/18723	9.24e-05	0.0045498	0.00367802	COL1A1/KLK4/AQP6/GLI2/FST/MSX1/CTNNA1/BMP7/TBX1/KLK5/OSR1/TWIST1/ATF2/SP6/HTRA1/TSPEAR/AMBN/ADAMTS5/AQP1/PPARA/FAM20C/BAX/SLC24A4/GNAO1/HDAC2/SDC1/BCL2L11/AQP5/BSG/RHOA/SMPD3/PAX9/NKX2-3/ANKRD11	34
BP	GO:0048588	developmental cell growth	53/2536	234/18723	9.41e-05	0.00459861	0.00371748	TTL/APP/RGMA/CPNE6/NTN1/SLIT1/SYT4/RIMS2/SOX9/SEMA5B/REG1A/POSTN/CDK5/AKAP6/CDH4/SEMA4B/EXT1/BDNF/DNM2/WNT5A/SEMA3G/SEMA6B/SEMA3A/SEMA4D/DIP2B/PPARA/VEGFA/SEMA4G/TNR/SORBS2/GSK3B/ISLR2/SYT3/IST1/PPP3CB/APOE/SEMA3B/RIMS1/SPAG9/PAK1/ILK/SIN3A/DBN1/ADNP/IQGA	53
BP	GO:0001656	metanephros development	25/2536	85/18723	0.00010268	0.00494675	0.00399891	HES1/HOXA11/FOXC2/POU3F3/PDGFA/PAX2/FBN1/BMP7/GDNF/SOX9/SOX17/WNT4/WNT9B/OSR1/LHX1/ROBO2/HES5/GREM1/PAX8/SIX1/IRX3/STAT1/BASP1/APH1A/LAMB2	25
BP	GO:0072087	renal vesicle development	10/2536	20/18723	0.000102872	0.00494675	0.00399891	PAX2/GDNF/SOX9/WNT4/WNT9B/OSR1/LHX1/GREM1/PAX8/STAT1	10
BP	GO:0000041	transition metal ion transport	29/2536	105/18723	0.000104802	0.00496201	0.00401124	CLTC/SLC30A5/LTF/HFE/TF/TCN1/SLC30A8/NOX5/STEAP4/SLC31A1/DNM2/CP/ABCC5/MCOLN1/SLC25A37/ABCC2/ATP7B/SLC39A11/SLC30A2/SLC11A1/ATP7A/SLC48A1/FLVCR1/CYBRD1/SLC39A3/FTL/TRPM2/SLC40A1/FTH1	29
BP	GO:0007163	establishment or maintenance of cell polarity	50/2536	218/18723	0.000105214	0.00496201	0.00401124	FERMT1/CDC42/HES1/RAC2/FRMD4A/MAP4/CDX2/CYP26B1/PARVA/KIF25/CTNNA1/FAT1/PAX6/LAMA1/PKHD1/PARD6G/FLOT2/RND3/HES5/CLIC4/WDR1/WNT5A/RHOB/RND1/PRKCI/ARHGEF11/AQP1/WDPCP/SDCCAG8/ROCK2/SNX27/GSK3B/CAP1/PARD3/ROCK1/PARVG/FSCN1/RHOG/PAK1/CLASP2/ILK/ARHGAP35/WWC1/	50
BP	GO:0051588	regulation of neurotransmitter transport	28/2536	100/18723	0.000105626	0.00496201	0.00401124	SLC4A8/DRD2/SYT12/CHRNA3/CAMK2A/SYT4/GDNF/SYN1/PPFIA2/CDK5/RAB3B/CHRNB4/ITGB3/NOS1/PER2/GFAP/SNCAIP/RAB3A/TOR1A/GSK3B/FMR1/FBXL20/STXBP5/P2RX1/RIMS1/BACE1/CPLX2/PNKD	28
BP	GO:0001659	temperature homeostasis	42/2536	174/18723	0.000110571	0.00515461	0.00416694	GNAS/APC/PPARGC1A/DRD2/FOXC2/KDM6B/LAMA4/DBH/STAT3/IL1A/RHEB/MFAP2/FABP4/EBF2/PRLR/PER2/PTGER3/TLE3/ADAMTS5/ADAM17/EDNRB/MAP2K6/CD36/VEGFA/DECR1/TLR4/G0S2/PRKAB1/ACSL1/OXT/FLCN/ARNTL/CNOT3/ABHD6/TRPM2/NOTCH1/RB1/MFN2/IL4R/SLC27A1/GPX1/THRA	42
BP	GO:0009896	positive regulation of catabolic process	96/2536	492/18723	0.000119067	0.00550865	0.00445314	TMEM59/NFE2L2/TAF1/APC/PCSK9/APP/EPM2A/SMCR8/DAB2IP/EGF/APOC2/TNFRSF1B/RGMA/ZYG11B/MLXIPL/APOA2/PLEKHN1/PRKAA1/SOX9/CPEB3/MDM2/PAN3/SOX17/INSR/UBE2V2/TWIST1/GGA1/PTTG1IP/SCT/NKD2/CSNK1D/WNT5A/FABP1/TRIM6/ASB11/HSPB8/RNF41/AGBL4/TRIM21/ASB5/ITCH/PTEN/ATG7/	96
BP	GO:0016485	protein processing	51/2536	225/18723	0.000123757	0.00568258	0.00459374	TMEM59/PCSK9/RPS6KA2/KEL/CASP2/ECE2/CPXM1/HPN/MMEL1/IL1R2/FGB/MDM2/RFX4/CPD/TMEM98/NKD2/HM13/C1RL/F11/PRSS3/ECEL1/CPN1/ADAM17/MME/PCSK6/ASPH/CASP7/CIDEB/CASP8/KLK2/SPCS2/BACE1/ZMPSTE24/PSEN2/PARL/ADAMTS13/PIK3C3/CTSZ/ENO1/PCSK5/APH1A/TMPRSS2/SEC11A/CTSG/C	51
BP	GO:0071248	cellular response to metal ion	46/2536	197/18723	0.000124972	0.00569557	0.00460425	NFE2L2/UBE2D3/HFE/APP/PPARGC1A/ADD1/WNK1/SYT12/TF/CPNE6/HPCA/SYT4/PRKAA1/NEUROD2/SYT6/TPH2/MAPK8/FABP4/CLIC4/KCNA1/WNT5A/JUNB/JUN/BRAF/MCOLN1/CYP1A1/LIG4/MTF1/KCNK3/AQP1/EGFR/ATP7A/SYT3/ALOX5AP/FSTL3/SLC25A24/PLCG2/BACE1/IQGAP1/BMP6/TRPM2/CAPN3/SMPD3/PPIF	46
BP	GO:0050954	sensory perception of mechanical stimulus	42/2536	175/18723	0.000126737	0.00570045	0.00460819	COL1A1/SPTBN4/SLC1A3/PIEZO2/TRIOBP/ESPN/HPN/KIT/FBXO11/ATP2B2/PAX3/TBX1/KCNE1/CACNA1D/TMC1/CLRN1/ATP6V1B1/TMC2/GABRA5/THRB/KCNA1/WDR1/SCN1A/TRPA1/TUB/TSPEAR/RAB3A/SIX1/NTRK1/CRYM/LHFPL4/MYO7B/HOMER2/ALDH7A1/SLITRK6/MYO1A/PPIP5K2/TMEM120A/MBP/BACE1/COL11A2	42
BP	GO:0014033	neural crest cell differentiation	26/2536	91/18723	0.000127914	0.00570045	0.00460819	HES1/RADIL/NRG1/FRZB/FOXC2/BMP7/TBX1/GDNF/SOX9/SEMA5B/ALX1/ERBB4/SEMA4B/TWIST1/EXT1/SEMA3G/KLHL12/SEMA6B/SEMA3A/EDNRB/SEMA4D/SEMA4G/LRP6/SEMA3B/FAM172A/SEMA4A	26
BP	GO:0035148	tube formation	37/2536	148/18723	0.000128813	0.00570045	0.00460819	SFRP2/TGM2/DAB2IP/EGF/RGMA/SUFU/PAX2/BMP7/GDNF/SOX9/NFIB/VANGL2/WNT4/WNT9B/OSR1/TWIST1/HES5/WNT5A/GREM1/PAX8/SEC24B/MED12/SIX1/SDC4/SDCCAG8/VEGFA/DVL3/MTHFR/IRX3/YWHAZ/ARHGAP35/BCL2L11/STK4/NOTCH1/CECR2/TCTN1/FZD2	37
BP	GO:1903900	regulation of viral life cycle	37/2536	148/18723	0.000128813	0.00570045	0.00460819	LTF/TRIM31/VAPB/IFNB1/TRIM15/NR5A2/SLPI/IFNA2/TRIM6/STAU1/TYRO3/TRIM21/CHMP2B/PPARA/OAS2/TRIM11/FMR1/APCS/TMEM39A/LGALS9/PDE12/EIF2AK2/OASL/SNX3/NOTCH1/ZC3HAV1/N4BP1/TMPRSS2/KPNA2/IFIH1/MX1/RAD23A/IFIT1/SETDB1/TRIM27/LGALS1/DDB1	37
BP	GO:0001558	regulation of cell growth	83/2536	414/18723	0.000133006	0.00583489	0.00471687	CDC42/SFRP2/TTL/IGFBP5/BCAR1/PAPPA2/FRZB/RGMA/CPNE6/KAZALD1/NTN1/HPN/NDRG3/INO80/MSX1/SYT4/RIMS2/SEMA5B/DACT3/REG1A/SOX17/CDK5/TP53TG5/SLC44A4/AKAP6/CDH4/SEMA4B/ROS1/OSGIN2/BDNF/MYOCD/DNM2/WNT5A/SEMA3G/GREM1/OSGIN1/LGI1/KIAA1109/SEMA6B/ITCH/SEMA3A/ARHGEF1	83
BP	GO:0002064	epithelial cell development	50/2536	220/18723	0.000133762	0.00583489	0.00471687	TJP2/ADD1/TRIOBP/RFX3/FOXC2/SOX9/SPDEF/FAT1/PAX6/RHEB/PKHD1/TMC1/CLRN1/MET/WNT5B/CDSN/ONECUT2/ROS1/CLIC4/BMP15/WNT5A/MAGI2/SEC24B/COL22A1/RILPL1/NTRK1/WDPCP/HSD17B4/VEGFA/POF1B/ROCK2/DNASE1L2/GSK3B/RAPGEF2/ROCK1/S1PR3/PROC/SLITRK6/PLCB1/SDC1/IQGAP1/BMP6/A	50
BP	GO:0050996	positive regulation of lipid catabolic process	12/2536	28/18723	0.000137119	0.00593889	0.00480094	APOC2/APOA2/TWIST1/SCT/FABP1/PPARA/DAGLB/ABCD1/PNPLA2/ABHD5/PRKCE/PLIN5	12
BP	GO:0071241	cellular response to inorganic substance	51/2536	226/18723	0.000139152	0.00598451	0.00483782	NFE2L2/UBE2D3/HFE/APP/PPARGC1A/ADD1/WNK1/SYT12/TF/CPNE6/HPCA/SYT4/PRKAA1/DDI1/NEUROD2/SYT6/TPH2/MAPK8/FABP4/CLIC4/KCNA1/DNM2/WNT5A/JUNB/JUN/BRAF/MCOLN1/CYP1A1/LIG4/MTF1/KCNK3/AQP1/FMR1/EGFR/ATP7A/SYT3/ALOX5AP/FSTL3/CFLAR/SLC25A24/PLCG2/BACE1/IQGAP1/BMP6/T	51
BP	GO:0030856	regulation of epithelial cell differentiation	38/2536	154/18723	0.000141116	0.0059931	0.00484477	HES1/MYCN/ADD1/FRZB/RFX3/TBX3/PAX2/HOXA7/GDNF/SOX9/PAX6/WNT9B/GDF3/OSR1/AJAP1/LHX1/CD109/HES5/PAX8/NKX6-3/CD24/VDR/KIAA1109/MAFG/SPRED2/VEGFA/ROCK2/ROCK1/S1PR3/PROC/STAT1/PLCB1/BMP6/NOTCH1/ZFP36L1/STAT5B/BAD/ZFP36	38
BP	GO:0016049	cell growth	94/2536	482/18723	0.000142184	0.0059931	0.00484477	CDC42/SFRP2/TTL/APP/IGFBP5/BCAR1/PAPPA2/FRZB/RGMA/CPNE6/KAZALD1/NTN1/HPN/NDRG3/SLIT1/INO80/MSX1/SYT4/RIMS2/SOX9/SEMA5B/DACT3/REG1A/SOX17/POSTN/CDK5/TP53TG5/SLC44A4/AKAP6/CDH4/SEMA4B/ROS1/EXT1/OSGIN2/BDNF/MYOCD/DNM2/WNT5A/SEMA3G/GREM1/OSGIN1/LGI1/KIAA1109/	94
BP	GO:1901214	regulation of neuron death	67/2536	319/18723	0.000142597	0.0059931	0.00484477	CDC42/PCSK9/ELK1/PPARGC1A/NAIP/CASP2/TNFRSF1B/EPO/GDNF/GRM4/FAIM2/GRIN2B/CDK5/STAT3/GPNMB/HIPK2/UBE2V2/BTBD10/ITGA1/GABRA5/BDNF/WNT5A/EFNB2/ATF2/JUN/MYB/TYRO3/PRKCI/LIG4/SIX1/GRID2/ATG7/RILPL1/NTRK1/CBL/FBXO7/PPARA/BAX/GSK3B/PSMC1/ARRB1/TLR4/EIF4G1/APOE/S	67
BP	GO:0006826	iron ion transport	19/2536	58/18723	0.000143277	0.0059931	0.00484477	CLTC/LTF/HFE/TF/NOX5/STEAP4/DNM2/CP/ABCC5/MCOLN1/SLC25A37/SLC11A1/ATP7A/SLC48A1/FLVCR1/CYBRD1/FTL/SLC40A1/FTH1	19
BP	GO:0001701	in utero embryonic development	75/2536	367/18723	0.000147807	0.00614053	0.00496394	HES1/TMEM231/MGAT1/CUL3/CHTOP/CSF2/CDX4/GLI2/CDX2/TBX3/ELF3/CELF4/MSX1/BMP7/SOX17/FZD5/SOX15/PHLDA2/CUL4A/GJB5/WNT9B/MYO18B/TWIST1/LATS1/CCDC62/POLB/MDFI/HM13/SOCS3/B9D1/JUNB/ATF2/APOB/HSD17B2/AGBL4/CCDC24/LIG4/MAFG/E2F7/FBLL1/VEGFA/KIDINS220/RUNDC1/ZMIZ1	75
BP	GO:0051592	response to calcium ion	37/2536	149/18723	0.000149349	0.00616266	0.00498184	SPARC/ADD1/WNK1/SYT12/CPNE6/HPCA/SYT4/PRKAA1/APOBEC1/CACNG2/FGB/KCNMA1/NEUROD2/SYT6/TPH2/CLIC4/RYR2/WNT5A/KCNMB2/JUNB/BRAF/MCOLN1/EGFR/SYT3/ALOX5AP/SLC25A24/PLCG2/SDC1/IQGAP1/NEDD4/TRPM2/CAPN3/GDI1/PTK2B/PPIF/BAD/NCSTN	37
BP	GO:0071496	cellular response to external stimulus	67/2536	320/18723	0.00015694	0.00643243	0.00519992	NFE2L2/AIF1/COL1A1/PCSK9/SFRP2/HFE/CASP2/PIEZO2/TMEM150C/PRKAA1/SOX9/SKP2/MDM2/WNT4/POSTN/WNT9B/LAMP2/SLC1A2/MAPK8/FOXA2/MYOCD/CDKN2B/RRAGD/JUN/VDR/VPS41/UPP1/KRT20/ATG7/CBL/AQP1/PPARA/FOLR2/SESN2/ATG5/CBS/EGFR/CNN2/TLR4/GABARAPL2/NCOA1/LPL/SNW1/SRD5A1/EI	67
BP	GO:0046486	glycerolipid metabolic process	79/2536	392/18723	0.000160235	0.00652371	0.00527371	MTMR1/PCSK9/APOC3/THRSP/APOC2/PDGFA/SERINC5/APOA2/PNPLA5/INPP4A/SLC44A1/EFR3B/PLA2G2E/MTMR10/FABP3/SLC44A4/ABHD16B/PIK3C2G/SERAC1/INPP5J/FAM126A/OSBPL8/SLC22A4/SOCS3/INPP5F/ABHD2/PITPNM3/PIGB/APOB/INPP1/TTC7B/SEL1L/PCK2/SLC44A5/PTEN/FAR1/PIP4K2A/SOCS1/DAG	79
BP	GO:0060485	mesenchyme development	62/2536	291/18723	0.000163819	0.00662546	0.00535596	HES1/COL1A1/SFRP2/RADIL/FGFR1/NRG1/DAB2IP/FRZB/FOXC2/TBX3/HPN/PHLDB2/PAX2/MSX1/BMP7/TBX1/GDNF/SOX9/SEMA5B/DACT3/DAND5/FERMT2/MDM2/WNT4/ALX1/OSR1/ERBB4/DPPA4/SEMA4B/ROBO2/TWIST1/EXT1/FOXA2/WNT5A/SEMA3G/GREM1/KLHL12/SEMA6B/SIX1/SEMA3A/PTEN/EDNRB/SPRED2/SEMA	62
BP	GO:0072173	metanephric tubule morphogenesis	7/2536	11/18723	0.000165947	0.00666736	0.00538983	HES1/PAX2/SOX9/WNT4/WNT9B/HES5/PAX8	7
BP	GO:0022612	gland morphogenesis	31/2536	118/18723	0.000168982	0.00674493	0.00545254	CDC42/TGM2/CUL3/IGFBP5/ARG1/GLI2/NTN1/TBX3/ELF3/HPN/PDGFA/BMP7/SOX9/NFIB/WNT4/PAX6/LAMA1/SULF1/LRP5L/POLB/WNT5A/VDR/SEMA3A/BAX/AREG/CFLAR/PLXND1/NOTCH1/FRS2/MSN/NKX2-3	31
BP	GO:0072170	metanephric tubule development	10/2536	21/18723	0.000172587	0.00679991	0.00549698	HES1/POU3F3/PAX2/SOX9/WNT4/WNT9B/OSR1/HES5/PAX8/STAT1	10
BP	GO:0090189	regulation of branching involved in ureteric bud morphogenesis	10/2536	21/18723	0.000172587	0.00679991	0.00549698	HOXB7/PAX2/GDNF/SOX9/LHX1/GREM1/PAX8/SIX1/VEGFA/TACSTD2	10
BP	GO:0030100	regulation of endocytosis	48/2536	211/18723	0.000175907	0.00685677	0.00554295	CDC42/CD177/PCSK9/HFE/APOC3/BTBD9/LRPAP1/DRD2/ITSN1/RSPO1/LRRTM2/EGF/APOC2/TF/HIP1/HPCA/PROM2/SYT4/BMP2K/INSR/CALY/ITGB3/ABCA13/HNRNPK/DNM2/WNT5A/GREM1/MAGI2/TOR1A/RAB5B/CBL/CD36/SH3GL3/EPHA3/VEGFA/FMR1/ARRB1/MKLN1/ROCK1/PPP3CB/APOE/PLCG2/RIN3/PICALM/AP2A	48
BP	GO:0002237	response to molecule of bacterial origin	74/2536	363/18723	0.00017647	0.00685677	0.00554295	SPARC/IRAK3/LTF/ATP4B/PPARGC1A/CSF2/ARG1/GNG12/DAB2IP/TNFRSF1B/EPO/TFPI/TIRAP/FZD5/DEFA5/IL1A/NOS2/PTGFR/TIMP4/IL36B/MAPK8/CXCL6/IL12A/SLPI/WNT5A/MAPK14/NOS1/TRIM6/FER/JUN/CD24/APOB/CD86/MAPKAPK2/PCK2/CYP1A1/ABCC2/ADAM17/TBXA2R/EDNRB/CD36/IL37/AKIRIN2/SLC	74
BP	GO:0072088	nephron epithelium morphogenesis	22/2536	73/18723	0.000177398	0.00685677	0.00554295	PBX1/HES1/HOXA11/HOXB7/PAX2/GDNF/SOX9/WNT4/WNT9B/WNK4/OSR1/LHX1/HES5/GREM1/PAX8/SIX1/VEGFA/IRX3/STAT1/TACSTD2/ILK/CTNNBIP1	22
BP	GO:0099003	vesicle-mediated transport in synapse	46/2536	200/18723	0.000181657	0.00697723	0.00564033	SLC4A8/BTBD9/DRD2/ITSN1/SYT12/HPCA/SNAP29/RIMS2/DENND1A/SYN1/PPFIA2/CDK5/CALY/CADPS/SYT6/RAB3B/ITGB3/ABCA13/DNM2/SYN2/KIAA1109/RAB3A/PTEN/TOR1A/STX19/FCHO2/SNAP23/STX2/GSK3B/FMR1/ROCK1/FBXL20/STXBP5/PPP3CB/SNAP25/P2RX1/SYNJ2/RIMS1/GAK/BACE1/CPLX2/RAB11A/S	46
BP	GO:0002367	cytokine production involved in immune response	27/2536	98/18723	0.000186781	0.00712922	0.00576319	IL1R1/IRAK3/HFE/ARG1/TNFRSF1B/LACC1/KIT/APOA2/IFNB1/FZD5/WNT5A/IFNA2/TRIM6/CD36/BTK/ATG5/TLR4/HK1/LILRB4/BCL6/CD55/SASH3/PLCG2/TREM1/HLA-A/FFAR2/ANGPT1	27
BP	GO:0060993	kidney morphogenesis	26/2536	93/18723	0.000188537	0.00715154	0.00578124	PBX1/HES1/HOXA11/HOXB7/PAX2/BMP7/GDNF/SOX9/WNT4/WNT9B/WNK4/OSR1/ERBB4/LHX1/HES5/GREM1/PAX8/SIX1/VEGFA/IRX3/STAT1/TACSTD2/ILK/ZMPSTE24/BASP1/CTNNBIP1	26
BP	GO:0050768	negative regulation of neurogenesis	35/2536	140/18723	0.000193201	0.00728321	0.00588768	HES1/MYCN/DAAM2/RGMA/NTN1/CTNNA1/BMP7/SEMA5B/CDK5/PAX6/EPHB2/SEMA4B/HES5/TMEM98/WNT5A/SEMA3G/CTDSP1/TLX2/SEMA6B/SEMA3A/PTEN/SEMA4D/DIP2B/SEMA4G/TNR/TRIM11/RAPGEF2/HOOK3/SEMA3B/SEMA4A/KDM4A/NOTCH1/GDI1/YWHAH/SIRT2	35
BP	GO:0061448	connective tissue development	55/2536	252/18723	0.000196332	0.00731569	0.00591394	SOX6/COL1A1/MYCN/SFRP2/PPARGC1A/BMP1/CHRDL2/HOXA11/ADAMTS12/FRZB/GLI2/FOXC2/MSX1/BGN/BMP7/SOX9/NFIB/PRRX1/SULF1/OSR1/CYTL1/LRP5L/WNT5B/PKDCC/EXT1/SH3PXD2B/HES5/EBF2/WNT5A/MAPK14/IL6R/GREM1/ATF2/SATB2/UMODL1/TRPS1/SNX19/ATP7A/EVC/PITX1/CFLAR/MGP/ZMPSTE24/C	55
BP	GO:0072207	metanephric epithelium development	11/2536	25/18723	0.000196459	0.00731569	0.00591394	HES1/POU3F3/PAX2/SOX9/WNT4/WNT9B/OSR1/HES5/PAX8/STAT1/LAMB2	11
BP	GO:0031667	response to nutrient levels	92/2536	474/18723	0.000197844	0.00731919	0.00591677	NFE2L2/COL1A1/PCSK9/SFRP2/SPARC/HFE/PPARGC1A/ARG1/HTR4/CYP26B1/EPO/PPARG/PAX2/HMGCL/PRKAA1/BMP7/SCNN1B/REG1A/MDM2/SCTR/WNT4/POSTN/WNT9B/PRLH/FOXO4/LAMP2/SLC6A19/SORD/SCT/TPH2/MAPK8/FOXA2/CDKN2B/ENSA/RRAGD/JUN/VDR/VPS41/UPP1/PCK2/CYP1A1/KRT20/PTEN/TBXA2R/B	92
BP	GO:0048754	branching morphogenesis of an epithelial tube	37/2536	151/18723	0.00019947	0.00731919	0.00591677	PBX1/MYCN/SFRP2/HOXA11/EGF/HOXB7/GLI2/FOXC2/TBX3/PAX2/BMP7/GDNF/SOX9/WNT4/LAMA1/WNT9B/PKHD1/LHX1/MET/LRP5L/EXT1/CLIC4/WNT5A/GREM1/PAX8/VDR/SIX1/VEGFA/AREG/TACSTD2/PAK1/ILK/PLXND1/STK4/NOTCH1/CTSZ/CTNNBIP1	37
BP	GO:0045995	regulation of embryonic development	20/2536	64/18723	0.000200148	0.00731919	0.00591677	NFE2L2/HES1/SFRP2/LAMA4/PHLDB2/SOX17/INSR/PHLDA2/WNT4/LAMA1/OSR1/LHX1/FOXA2/TBX18/OTX2/WDPCP/CFL1/TRIP12/CLASP2/PLCB1	20
BP	GO:1900181	negative regulation of protein localization to nucleus	13/2536	33/18723	0.000202682	0.00736773	0.00595601	FERMT1/SUFU/CLDN18/CTNNA1/LATS1/TMEM98/DCLK2/CD36/GSK3B/LILRB4/SIN3A/FLCN/ANGPT1	13
BP	GO:0009952	anterior/posterior pattern specification	46/2536	201/18723	0.000205173	0.00741416	0.00599354	PBX1/HES1/PLXNA2/SFRP2/HIPK1/HOXA11/HOXB7/BARX1/CDX4/GLI2/FOXC2/CDX2/TBX3/WLS/MSX1/HOXA7/TBX1/SOX17/FZD5/ETS2/PAX6/HOXB6/HIPK2/OSR1/LHX1/LRP5L/FOXA2/TBX18/HES5/TBX6/DMRT2/WNT5A/OTX2/MED12/PRKDC/PCSK6/ABI1/LRP6/RNF2/BASP1/ZBTB16/NOTCH1/PCSK5/FRS2/OTX1/CTNN	46
BP	GO:0070482	response to oxygen levels	71/2536	347/18723	0.00021062	0.00756621	0.00611645	NFE2L2/COL1A1/PPARGC1A/DRD2/ATP6V0D1/ANGPTL4/EPO/PLEKHN1/PRKAA1/BMP7/REG1A/MDM2/POSTN/HIF1AN/KCNMA1/MPL/HIPK2/PDK3/NOS2/TWIST1/MMP2/CPEB1/POLB/RYR2/MYOCD/NOS1/FABP1/CLCA1/CD24/MYB/CYP1A1/PTEN/ADAM17/KCNK3/ATG7/CBL/AQP1/HIF3A/PPARA/VEGFA/MTHFR/ANGPT4/USP19	71
BP	GO:0001763	morphogenesis of a branching structure	45/2536	196/18723	0.000221405	0.00790184	0.00638777	PBX1/MYCN/SFRP2/TGM2/DRD2/HOXA11/EGF/HOXB7/GLI2/FOXC2/TBX3/PDGFA/PAX2/BMP7/GDNF/SOX9/FZD5/WNT4/LAMA1/WNT9B/PKHD1/SULF1/LHX1/MET/LRP5L/EXT1/CLIC4/SOCS3/WNT5A/GREM1/PAX8/VDR/SIX1/SEMA3A/VEGFA/AREG/TACSTD2/PAK1/ILK/PLXND1/STK4/NOTCH1/CTSZ/FRS2/CTNNBIP1	45
BP	GO:0016050	vesicle organization	63/2536	300/18723	0.00022255	0.00790184	0.00638777	CUL3/CHMP1A/SNAP29/VAPB/SYT4/MIA3/RAB1A/VAMP3/ANKRD27/NKD2/CSNK1D/SEC24B/VPS41/KLHL12/SPACA1/RAB3A/PRKCI/PLEKHM1/SHROOM2/ZEB2/HPS1/STX19/VTA1/SDC4/PPP6C/CHMP2B/PIP4K2A/ZDHHC2/USP8/RAB27A/SNAP23/VPS37D/STX2/SEC23B/SNX19/RFX2/TYRP1/VTI1A/STX12/AP1G1/GNAI3/I	63
BP	GO:0006029	proteoglycan metabolic process	23/2536	79/18723	0.000226019	0.0079786	0.00644983	CANT1/ADAMTS12/BGN/HS6ST3/SULF1/CYTL1/SPOCK3/CHST14/FOXL1/GAL3ST3/EGFLAM/EXT1/CHSY3/CHST9/CHST13/B3GAT2/CHST15/HS2ST1/GPC1/CSGALNACT2/CHST8/CHPF2/B3GALT6	23
BP	GO:0090190	positive regulation of branching involved in ureteric bud morphogenesis	9/2536	18/18723	0.000231235	0.00811582	0.00656076	HOXB7/PAX2/GDNF/SOX9/LHX1/GREM1/PAX8/SIX1/VEGFA	9
BP	GO:0050769	positive regulation of neurogenesis	50/2536	225/18723	0.000238308	0.00831628	0.0067228	HES1/PLXNA2/TGM2/DRD2/TNFRSF1B/RELN/NTN1/KIT/OLIG2/OTP/MAP6/PAX6/RHEB/EPHB2/CDH4/ROBO2/PLXNC1/OBSL1/SPEN/PLXNB3/BDNF/ANKRD27/CUX1/MYB/GFAP/PRKCI/LIG4/SEMA4D/MME/VEGFA/EGFR/ISLR2/IST1/SNW1/CUL7/HDAC2/PRMT5/PAK1/ILK/FBXW8/DBN1/ADNP/TLR2/PLXND1/RAB11A/NOTCH1	50
BP	GO:0021879	forebrain neuron differentiation	15/2536	42/18723	0.000242511	0.00841486	0.00680249	HES1/SOX1/ZSWIM6/OTP/PAX6/TBR1/HES5/DCLK2/OGDH/SEMA3A/SATB2/ZMIZ1/ATP7A/RAPGEF2/NHLH2	15
BP	GO:0019079	viral genome replication	33/2536	131/18723	0.000249473	0.00860751	0.00695823	CDC42/LTF/IFI27/NFIA/VAPB/IFNB1/PIK3C2G/NR5A2/SLPI/TRIM6/STAU1/PPARA/OAS2/ROCK2/ATG5/STOM/FMR1/TMEM39A/ZBED1/PDE12/EIF2AK2/OASL/NOTCH1/ZC3HAV1/N4BP1/IFIH1/MX1/RAD23A/IFIT1/CTBP2/SETDB1/PCBP1/DDB1	33
BP	GO:0032496	response to lipopolysaccharide	70/2536	343/18723	0.000251581	0.0086218	0.00696978	SPARC/IRAK3/LTF/ATP4B/PPARGC1A/CSF2/ARG1/GNG12/DAB2IP/TNFRSF1B/EPO/TFPI/TIRAP/DEFA5/IL1A/NOS2/PTGFR/TIMP4/IL36B/MAPK8/CXCL6/IL12A/SLPI/WNT5A/MAPK14/NOS1/TRIM6/FER/JUN/APOB/CD86/MAPKAPK2/PCK2/CYP1A1/ABCC2/ADAM17/TBXA2R/EDNRB/CD36/IL37/AKIRIN2/SLC11A1/LITAF	70
BP	GO:0048524	positive regulation of viral process	20/2536	65/18723	0.00025271	0.0086218	0.00696978	VAPB/NR5A2/STAU1/TYRO3/TRIM21/CHMP2B/PPARA/TRIM11/STOM/FMR1/TMEM39A/LGALS9/PDE12/NOTCH1/TMPRSS2/KPNA2/RAD23A/IFIT1/LGALS1/DDB1	20
BP	GO:0048872	homeostasis of number of cells	58/2536	272/18723	0.000255601	0.00867197	0.00701034	GLIS2/UBA5/AHSP/EPO/KIT/RHAG/RBFOX2/SOX9/SCNN1B/MPL/HOXB6/STAT3/HIPK2/BPGM/SLC46A2/EXT1/POLB/CXCL6/MAPK14/UBAP2L/PTPN2/INHA/ADAM17/PRKDC/BAX/VEGFA/RC3H2/SOS1/FLVCR1/PPP3CB/BCL6/FSTL1/STAT1/SLC7A11/LGALS9/MERTK/LIPA/SASH3/SLC39A3/TSPO2/ABCB10/CCNB2/RIPK3/B	58
BP	GO:0044403	biological process involved in symbiotic interaction	61/2536	290/18723	0.000264977	0.00894041	0.00722734	CLEC5A/LTF/TRIM31/ARG1/CR1/IFI27/HPN/CLDN6/VAPB/SCNN1B/TRIM15/CXADR/INSR/DEFA5/PVR/CTSB/CD46/CXCL6/ITGB3/EFNB2/IFNA2/TRIM6/JUN/TYRO3/CD86/TRIM21/ITCH/ATG7/CBL/CHMP2B/TRIM11/ATG5/STOM/FMR1/EGFR/APCS/IST1/SNW1/CFL1/CD55/APOE/SAP30/LGALS9/ZBED1/FUCA2/LAMP1/G	61
BP	GO:0006641	triglyceride metabolic process	27/2536	100/18723	0.000267965	0.00894242	0.00722897	PCSK9/APOC3/THRSP/APOC2/APOA2/PNPLA5/SLC22A4/APOB/SEL1L/PCK2/DAGLB/LPGAT1/LPL/ACSL1/APOE/PNPLA2/TNXB/ABHD5/DGAT1/APOBR/SLC27A1/CTDNEP1/NKX2-3/PLIN5/MGLL/GPX1/MBOAT7	27
BP	GO:0045807	positive regulation of endocytosis	27/2536	100/18723	0.000267965	0.00894242	0.00722897	CDC42/PCSK9/HFE/DRD2/ITSN1/EGF/TF/HIP1/INSR/CALY/ABCA13/HNRNPK/DNM2/WNT5A/GREM1/MAGI2/TOR1A/CBL/CD36/VEGFA/FMR1/ARRB1/APOE/PLCG2/AP2A1/ANGPT1/DGKD	27
BP	GO:0099504	synaptic vesicle cycle	42/2536	181/18723	0.000277172	0.00917567	0.00741753	SLC4A8/BTBD9/DRD2/ITSN1/SYT12/SNAP29/RIMS2/DENND1A/SYN1/PPFIA2/CDK5/CADPS/SYT6/RAB3B/ABCA13/DNM2/SYN2/KIAA1109/RAB3A/PTEN/TOR1A/STX19/FCHO2/SNAP23/STX2/GSK3B/FMR1/ROCK1/FBXL20/STXBP5/PPP3CB/SNAP25/P2RX1/SYNJ2/RIMS1/GAK/BACE1/CPLX2/STX11/GRIPAP1/PICALM/CTB	42
BP	GO:0002090	regulation of receptor internalization	18/2536	56/18723	0.00027796	0.00917567	0.00741753	PCSK9/LRPAP1/DRD2/RSPO1/LRRTM2/EGF/HPCA/INSR/ITGB3/GREM1/MAGI2/VEGFA/FMR1/ARRB1/MKLN1/PLCG2/RIN3/ANGPT1	18
BP	GO:0035850	epithelial cell differentiation involved in kidney development	16/2536	47/18723	0.000287099	0.00942643	0.00762024	FOXC2/PAX2/GDNF/WNT9B/OSR1/LHX1/EXT1/GREM1/MAGI2/PAX8/CD24/STAT1/IQGAP1/BASP1/NOTCH1/LAMB2	16
BP	GO:0010889	regulation of sequestering of triglyceride	8/2536	15/18723	0.000296392	0.00960056	0.00776101	PPARG/OSBPL8/PPARA/OSBPL11/LPL/PNPLA2/ABHD5/PLIN5	8
BP	GO:0090092	regulation of transmembrane receptor protein serine/threonine kinase signaling pathway	55/2536	256/18723	0.000298706	0.00960056	0.00776101	FERMT1/UBE2D3/HES1/LTBP1/SFRP2/HFE/FBN2/RGMA/FST/PPM1A/PPARG/MSX1/FBN1/BMP7/DAND5/DKK3/HIPK2/GDF3/SULF1/WFIKKN1/LATS1/ONECUT2/CD109/RBPMS2/HES5/MYOCD/BMP15/CDKN2B/DNM2/WNT5A/GREM1/MAGI2/HTRA1/INHA/ZEB2/ADAM17/SPRED2/CILP/GDF15/PPARA/PCSK6/SNW1/VEPH1/FSTL1	55
BP	GO:0002092	positive regulation of receptor internalization	11/2536	26/18723	0.000299036	0.00960056	0.00776101	PCSK9/DRD2/EGF/INSR/GREM1/MAGI2/VEGFA/FMR1/ARRB1/PLCG2/ANGPT1	11
BP	GO:0072273	metanephric nephron morphogenesis	11/2536	26/18723	0.000299036	0.00960056	0.00776101	HES1/PAX2/GDNF/SOX9/WNT4/WNT9B/LHX1/HES5/GREM1/PAX8/STAT1	11
BP	GO:0030199	collagen fibril organization	19/2536	61/18723	0.000300263	0.00960056	0.00776101	COL1A1/SFRP2/BMP1/PXDN/COL3A1/FMOD/FOXC2/ADAMTS14/LOXL4/TLL2/COL12A1/EXT1/GREM1/ATP7A/LOXL1/COL14A1/RB1/TNXB/COL11A2	19
BP	GO:0009612	response to mechanical stimulus	48/2536	216/18723	0.000313826	0.00998194	0.00806931	COL1A1/DRD2/COL3A1/SLC1A3/CASP2/PIEZO2/HPN/KIT/TMEM150C/SOX9/NRXN1/POSTN/TMC1/TMC2/MAPK8/RYR2/MEIS2/KCNA1/MAPK14/PKD2L1/SCN1A/TRPA1/JUN/DMD/PPL/ANO3/NTRK1/AQP1/EGFR/CNN2/SLC8A1/TLR4/SLITRK6/STAT1/CASP8/TMEM120A/MAP3K2/BACE1/RAF1/BMP6/FAS/RHOA/PTK2B/ARHGDI	48
BP	GO:0050922	negative regulation of chemotaxis	20/2536	66/18723	0.000316968	0.0100296	0.00810787	AIF1/SEMA5B/SEMA4B/ROBO2/CORO1B/WNT5A/SEMA3G/GREM1/PTPN2/SEMA6B/DUSP3/SEMA3A/SEMA4D/SEMA4G/SLAMF8/SEMA3B/RIN3/MMP28/SEMA4A/NOTCH1	20
BP	GO:0044282	small molecule catabolic process	75/2536	376/18723	0.000320306	0.010083	0.00815102	MGAT1/FUT5/ARG1/ENTPD7/ABCD3/CYP26B1/ALDH1L1/EHHADH/AKR1B10/GCAT/HMGCL/HAL/APOBEC1/GAD2/GPD2/NOS2/SULT1B1/INPP5J/TWIST1/NUDT3/SORD/NUDT19/ABHD2/NOS1/FABP1/CYP4F3/AIG1/GDA/INPP1/ACADS/UPP1/PCK2/CYP4F12/CYP1A1/OAT/ACOX2/CSAD/PTEN/CRYM/HSD17B4/PPARA/DECR1/SE	75
BP	GO:0001823	mesonephros development	26/2536	96/18723	0.00032733	0.0101311	0.00818988	PBX1/HES1/HOXA11/HOXB7/FOXC2/PAX2/BMP7/GDNF/SOX9/WNT4/EPCAM/WNT9B/OSR1/LHX1/ROBO2/GREM1/PAX8/SIX1/SDC4/VEGFA/TACSTD2/ILK/SDC1/BASP1/ZBTB16/CTNNBIP1	26
BP	GO:0002718	regulation of cytokine production involved in immune response	26/2536	96/18723	0.00032733	0.0101311	0.00818988	IL1R1/IRAK3/HFE/ARG1/TNFRSF1B/LACC1/KIT/APOA2/IFNB1/FZD5/WNT5A/IFNA2/TRIM6/CD36/BTK/ATG5/TLR4/HK1/LILRB4/BCL6/CD55/SASH3/PLCG2/HLA-A/FFAR2/ANGPT1	26
BP	GO:0042472	inner ear morphogenesis	26/2536	96/18723	0.00032733	0.0101311	0.00818988	FRZB/TRIOBP/GLI2/NTN1/HPN/PAX2/DLX6/TBX1/SOX9/SLC44A4/PRRX1/EPHB2/CLRN1/ATP6V1B1/TBX18/WNT5A/PAX8/SEC24B/SIX1/ALDH1A3/ZIC1/WDPCP/SLITRK6/OTX1/FZD2/MAFB	26
BP	GO:0072078	nephron tubule morphogenesis	21/2536	71/18723	0.000328468	0.0101311	0.00818988	PBX1/HES1/HOXA11/HOXB7/PAX2/GDNF/SOX9/WNT4/WNT9B/WNK4/OSR1/LHX1/HES5/GREM1/PAX8/SIX1/VEGFA/IRX3/TACSTD2/ILK/CTNNBIP1	21
BP	GO:0005996	monosaccharide metabolic process	55/2536	257/18723	0.000330874	0.0101325	0.00819101	NCOA2/PPARGC1A/PGM5/FUT5/SLC2A3/PFKFB3/KCNJ11/PRKAA1/PGK2/INSR/PHLDA2/PDK3/GAL3ST3/SORD/FOXA2/MAPK14/FUCA1/PER2/PTPN2/PCK2/PPARA/PFKFB4/CHST15/SESN2/PGD/ALDOC/GSK3B/FOXK2/MAN2B1/PGM1/PGAM2/HK1/GALE/FAM3A/FUCA2/HK3/RPIA/MIDN/POMC/PGM2/GAPDH/ZMPSTE24/TFF3/A	55
BP	GO:0001657	ureteric bud development	25/2536	91/18723	0.000333491	0.0101325	0.00819101	PBX1/HES1/HOXA11/HOXB7/FOXC2/PAX2/BMP7/GDNF/SOX9/WNT4/EPCAM/WNT9B/OSR1/LHX1/ROBO2/GREM1/PAX8/SIX1/SDC4/VEGFA/TACSTD2/ILK/SDC1/BASP1/CTNNBIP1	25
BP	GO:0072080	nephron tubule development	25/2536	91/18723	0.000333491	0.0101325	0.00819101	PBX1/HES1/HOXA11/HOXB7/POU3F3/PAX2/GDNF/SOX9/WNT4/WNT9B/WNK4/OSR1/LHX1/HES5/GREM1/PAX8/CD24/SIX1/VEGFA/IRX3/STAT1/TACSTD2/ILK/NOTCH1/CTNNBIP1	25
BP	GO:0014031	mesenchymal cell development	24/2536	86/18723	0.000337227	0.0101687	0.00822031	HES1/RADIL/NRG1/FOXC2/BMP7/TBX1/GDNF/SOX9/SEMA5B/ALX1/ERBB4/SEMA4B/TWIST1/SEMA3G/KLHL12/SEMA6B/SEMA3A/EDNRB/SEMA4D/SEMA4G/SEMA3B/FAM172A/SEMA4A/NOTCH1	24
BP	GO:0014032	neural crest cell development	23/2536	81/18723	0.000338014	0.0101687	0.00822031	HES1/RADIL/NRG1/FOXC2/BMP7/TBX1/GDNF/SOX9/SEMA5B/ALX1/ERBB4/SEMA4B/TWIST1/SEMA3G/KLHL12/SEMA6B/SEMA3A/EDNRB/SEMA4D/SEMA4G/SEMA3B/FAM172A/SEMA4A	23
BP	GO:0002328	pro-B cell differentiation	7/2536	12/18723	0.000351589	0.0104739	0.00846703	HES1/HES5/LIG4/PRKDC/SOS1/FLCN/NOTCH1	7
BP	GO:0097152	mesenchymal cell apoptotic process	7/2536	12/18723	0.000351589	0.0104739	0.00846703	PAX2/MSX1/BMP7/TBX1/SOX9/PAX8/ETV6	7
BP	GO:0006639	acylglycerol metabolic process	32/2536	128/18723	0.000355564	0.0105409	0.00852117	PCSK9/APOC3/THRSP/APOC2/APOA2/PNPLA5/ABHD16B/SLC22A4/ABHD2/APOB/SEL1L/PCK2/DAGLB/LPGAT1/LPL/ACSL1/APOE/PLA2G4A/PNPLA2/ABHD6/TNXB/ABHD5/DGAT1/APOBR/SLC27A1/CTDNEP1/NKX2-3/PLIN5/MGLL/GPX1/DGKD/MBOAT7	32
BP	GO:0046461	neutral lipid catabolic process	14/2536	39/18723	0.00036534	0.0107266	0.00867128	APOC3/APOC2/APOA2/PNPLA5/ABHD16B/ABHD2/APOB/DAGLB/LPL/PNPLA2/ABHD6/ABHD5/PLIN5/MGLL	14
BP	GO:0046464	acylglycerol catabolic process	14/2536	39/18723	0.00036534	0.0107266	0.00867128	APOC3/APOC2/APOA2/PNPLA5/ABHD16B/ABHD2/APOB/DAGLB/LPL/PNPLA2/ABHD6/ABHD5/PLIN5/MGLL	14
BP	GO:0072077	renal vesicle morphogenesis	9/2536	19/18723	0.00038666	0.0112982	0.00913339	PAX2/GDNF/SOX9/WNT4/WNT9B/LHX1/GREM1/PAX8/STAT1	9
BP	GO:0061041	regulation of wound healing	33/2536	134/18723	0.000389264	0.0112998	0.00913463	FERMT1/NFE2L2/SERPINB2/KRT1/FOXC2/PDGFA/PHLDB2/ADAMTS18/CADM4/TFPI/FERMT2/FGB/WNT4/AJAP1/EPHB2/UBASH3B/CD109/FOXA2/F11/SMOC2/PTEN/TBXA2R/CD36/VIL1/APCS/MYLK/PROC/APOE/CLASP2/INSL3/PRKCE/PLAU/F12	33
BP	GO:1901216	positive regulation of neuron death	26/2536	97/18723	0.000390413	0.0112998	0.00913463	CDC42/PCSK9/ELK1/CASP2/GRIN2B/CDK5/ITGA1/WNT5A/EFNB2/ATF2/JUN/MYB/BAX/GSK3B/TLR4/NQO2/CASP8/BCL2L11/BACE1/TRPM2/CTSZ/RHOA/PICALM/ITGB2/MAP2K4/BAD	26
BP	GO:0060828	regulation of canonical Wnt signaling pathway	54/2536	253/18723	0.000399122	0.0113294	0.00915861	FERMT1/COL1A1/FRMD8/DAAM2/APC/SFRP2/RSPO1/WNK2/WNK1/DAB2IP/EGF/FRZB/PPM1A/RECK/WLS/LYPD6/CCNYL1/SOX9/DACT3/PTPRU/TMEM198/DKK3/SOX17/CSNK1G1/LATS1/TBX18/GPC5/NKD2/KREMEN1/CSNK1D/WNT5A/MAPK14/GREM1/BICC1/TLE3/ZEB2/TLE1/RNF146/USP8/TMEM170B/GSK3B/EGFR/PRDM15	54
BP	GO:0072163	mesonephric epithelium development	25/2536	92/18723	0.000399861	0.0113294	0.00915861	PBX1/HES1/HOXA11/HOXB7/FOXC2/PAX2/BMP7/GDNF/SOX9/WNT4/EPCAM/WNT9B/OSR1/LHX1/ROBO2/GREM1/PAX8/SIX1/SDC4/VEGFA/TACSTD2/ILK/SDC1/BASP1/CTNNBIP1	25
BP	GO:0072164	mesonephric tubule development	25/2536	92/18723	0.000399861	0.0113294	0.00915861	PBX1/HES1/HOXA11/HOXB7/FOXC2/PAX2/BMP7/GDNF/SOX9/WNT4/EPCAM/WNT9B/OSR1/LHX1/ROBO2/GREM1/PAX8/SIX1/SDC4/VEGFA/TACSTD2/ILK/SDC1/BASP1/CTNNBIP1	25
BP	GO:0055001	muscle cell development	42/2536	184/18723	0.00040086	0.0113294	0.00915861	CSRP1/HES1/PGM5/KEL/TBX3/PRKAR1A/NEBL/CXADR/LMOD1/AKAP6/MYO18B/WFIKKN1/TPM1/LDB3/OBSL1/UCHL1/TBX18/DNER/WDR1/DMD/TNNT3/SIX1/PPARA/VEGFA/ALPK3/SORBS2/ATG5/MEGF10/FBXO22/SLC8A1/ACTN1/CFLAR/PAK1/SDC1/FHL2/ZMPSTE24/CAPN3/NOTCH1/ASB2/GPX1/MAP2K4/NKX2-5	42
BP	GO:0050654	chondroitin sulfate proteoglycan metabolic process	13/2536	35/18723	0.00040143	0.0113294	0.00915861	BGN/CYTL1/SPOCK3/EGFLAM/EXT1/CHSY3/CHST9/CHST13/B3GAT2/CHST15/CSGALNACT2/CHPF2/B3GALT6	13
BP	GO:0040013	negative regulation of locomotion	77/2536	391/18723	0.000402569	0.0113294	0.00915861	NFE2L2/AIF1/SFRP2/PPARGC1A/IGFBP5/DRD2/COL3A1/NRG1/DAB2IP/ADORA3/PODN/RECK/PHLDB2/PPARG/SRGAP3/CTNNA1/HOXA7/SEMA5B/PTPRU/MIA3/WNT4/STAT3/ADAMTS9/SULF1/SPOCK3/SEMA4B/ROBO2/TPM1/PTPRG/PTPRT/CORO1B/OSBPL8/PLXNB3/DACH1/CLIC4/MYOCD/WNT5A/SEMA3G/RHOB/ABHD2/GREM	77
BP	GO:0031016	pancreas development	22/2536	77/18723	0.000410164	0.0114902	0.00928861	HES1/DNAAF1/RFX3/WLS/CCDC40/SOX9/HNF1A/PAX6/RHEB/MET/ONECUT2/NR5A2/FOXA2/MEIS2/WNT5A/IL6R/GSK3B/PAX4/CELA1/BMP6/ARNTL/BAD	22
BP	GO:0006638	neutral lipid metabolic process	32/2536	129/18723	0.000412444	0.0115013	0.00929757	PCSK9/APOC3/THRSP/APOC2/APOA2/PNPLA5/ABHD16B/SLC22A4/ABHD2/APOB/SEL1L/PCK2/DAGLB/LPGAT1/LPL/ACSL1/APOE/PLA2G4A/PNPLA2/ABHD6/TNXB/ABHD5/DGAT1/APOBR/SLC27A1/CTDNEP1/NKX2-3/PLIN5/MGLL/GPX1/DGKD/MBOAT7	32
BP	GO:0051216	cartilage development	43/2536	190/18723	0.00041775	0.0115964	0.0093744	SOX6/COL1A1/MYCN/SFRP2/BMP1/CHRDL2/HOXA11/ADAMTS12/FRZB/GLI2/MSX1/BGN/BMP7/SOX9/NFIB/PRRX1/SULF1/OSR1/CYTL1/WNT5B/PKDCC/EXT1/HES5/WNT5A/MAPK14/GREM1/SATB2/TRPS1/SNX19/ATP7A/EVC/PITX1/MGP/ZMPSTE24/COL27A1/BMP6/ZBTB16/TGFBI/MEF2D/SMPD3/CTSK/COL11A2/THRA	43
BP	GO:0030902	hindbrain development	36/2536	151/18723	0.000424753	0.0117138	0.00946934	AIF1/HES1/PLXNA2/PPARGC1A/EGF/GLI2/WLS/BMP7/RBFOX2/NFIB/FAIM2/CDK5/NEUROD2/LHX1/TRNP1/CNTN1/TBR1/CEND1/ARCN1/ATF2/OGDH/SEC24B/KLHL1/GRID2/ATP7A/ATF5/NCOA1/SDF4/SPTBN2/PAK1/ATRN/NHLH2/OTX1/MAFB/MTPN/NCSTN	36
BP	GO:0043583	ear development	47/2536	213/18723	0.000425817	0.0117138	0.00946934	HES1/MYCN/SPARC/FRZB/TRIOBP/GLI2/NTN1/HPN/HPCA/PAX2/MSX1/DLX6/TBX1/SOX9/ESRRB/SLC44A4/PRRX1/OSR1/CYTL1/EPHB2/TMC1/CLRN1/ATP6V1B1/TWIST1/SLC25A27/TBX18/HES5/GABRA5/WNT5A/PAX8/SEC24B/MAPKAPK2/SHROOM2/SIX1/ALDH1A3/KCNK3/SDC4/ZIC1/WDPCP/ATG5/SLITRK6/BCL2L11/N	47
BP	GO:0090103	cochlea morphogenesis	10/2536	23/18723	0.000432565	0.0118229	0.00955754	FRZB/GLI2/HPN/PAX2/TBX1/SOX9/TBX18/WNT5A/SIX1/FZD2	10
BP	GO:0045664	regulation of neuron differentiation	44/2536	196/18723	0.000433656	0.0118229	0.00955754	PBX1/HES1/MYCN/SFRP2/APP/FGFR1/GLI2/EPO/OLIG2/BMP7/SOX9/ZFHX3/SOX3/TLX3/PAX6/ADRA2C/NEUROD2/HES5/TBX6/BDNF/CSNK1D/CTDSP1/SIX1/PTEN/DUOXA1/EDNRB/SH3GL3/GSK3B/IRX3/CASZ1/ROCK1/NCOA1/PCP4/BCL6/EIF4G1/SPAG9/SIN3A/RAC3/BMP6/KDM4A/NOTCH1/YWHAH/RHOA/NKX2-5	44
BP	GO:0048639	positive regulation of developmental growth	40/2536	174/18723	0.00046729	0.0126833	0.0102531	SPTBN4/DRD2/FOXS1/CPNE6/NTN1/SYT4/RIMS2/REG1A/INSR/SOX15/AKAP6/ERBB4/CDH4/BDNF/MAPK14/AGRN/SEMA4D/PRKDC/VIL1/VEGFA/ISLR2/SYT3/IST1/RIMS1/PAK1/SASH3/ILK/GHSR/PLCB1/DBN1/ADNP/ARX/BASP1/RAB11A/CAPN3/NOTCH1/GDI1/NDEL1/STAT5B/CDKL5	40
BP	GO:0032755	positive regulation of interleukin-6 production	25/2536	93/18723	0.000477554	0.0129045	0.0104319	AIF1/APP/TIRAP/C1QTNF4/STAT3/IL1A/NOS2/TWIST1/WNT5A/IL6R/MAPK13/CD36/AKIRIN2/IL1RAP/TLR4/LPL/LGALS9/PLCG2/MBP/TLR1/TMEM106A/TLR2/SIGLEC16/IFIH1/LILRB2	25
BP	GO:0007215	glutamate receptor signaling pathway	17/2536	54/18723	0.000534773	0.014387	0.0116303	APP/GRM4/GRIN1/GRIA1/GRIK4/GRIN2B/GRIN2C/GRID2/GRM8/DAGLB/FMR1/GRIN3B/HOMER2/CPEB4/PLCB1/PTK2B/NCSTN	17
BP	GO:0071559	response to transforming growth factor beta	54/2536	256/18723	0.00053805	0.0144117	0.0116503	FERMT1/SOX6/COL1A1/LTBP1/PPARGC1A/FBN2/ARG1/COL3A1/SMAD9/FMOD/PPM1A/PPARG/FBN1/SOX9/ZFHX3/DAND5/FERMT2/DKK3/WNT4/POSTN/STAT3/HIPK2/WFIKKN1/LATS1/ONECUT2/CD109/MYOCD/CDKN2B/DNM2/WNT5A/JUN/HTRA1/ZEB2/ADAM17/SPRED2/CILP/GDF15/PPARA/ROCK2/ZMIZ1/ROCK1/SNW1/HDA	54
BP	GO:0021700	developmental maturation	58/2536	280/18723	0.000554575	0.0147895	0.0119557	FERMT1/HES1/SPTBN4/LTF/ANKS1A/APP/RPS6KA2/DAB2IP/RFX3/RELN/NFIA/EPO/RECK/IQCF1/PPARG/PAX2/SYT4/NRXN1/FZD5/NEUROD2/MMP2/EXT1/HES5/CNGB1/TBX6/ANKRD27/CEND1/WNT5A/ABHD2/GREM1/ARCN1/SPINK1/AGRN/RND1/RAB3A/PTEN/EDNRB/SEMA4D/BTK/VEGFA/ZDHHC2/SLC24A4/LYL1/SNX19/	58
BP	GO:0048511	rhythmic process	61/2536	298/18723	0.000559288	0.0148503	0.0120049	KDM5A/NCOA2/GPR157/PPARGC1A/BTBD9/PHLPP1/DRD2/CSF2/CASP2/PPARG/PRKAA1/ZFHX3/CUL4A/CDK5/USP2/NOS2/RAI1/ROBO2/TIMP4/HS3ST2/TWIST1/KCNA2/TPH2/MAPK8/CSNK1D/JUN/PROKR2/PER2/TYRO3/SGPL1/PTEN/ATG7/NTRK1/MAP2K6/PRKDC/PPARA/ROCK2/GSK3B/EGFR/ARRB1/ATF5/NCOA1/SRD5A1	61
BP	GO:0042471	ear morphogenesis	29/2536	115/18723	0.00056394	0.014909	0.0120523	FRZB/TRIOBP/GLI2/NTN1/HPN/PAX2/MSX1/DLX6/TBX1/SOX9/SLC44A4/PRRX1/OSR1/EPHB2/CLRN1/ATP6V1B1/TWIST1/TBX18/WNT5A/PAX8/SEC24B/SIX1/ALDH1A3/ZIC1/WDPCP/SLITRK6/OTX1/FZD2/MAFB	29
BP	GO:0061326	renal tubule development	25/2536	94/18723	0.000568156	0.0149557	0.0120901	PBX1/HES1/HOXA11/HOXB7/POU3F3/PAX2/GDNF/SOX9/WNT4/WNT9B/WNK4/OSR1/LHX1/HES5/GREM1/PAX8/CD24/SIX1/VEGFA/IRX3/STAT1/TACSTD2/ILK/NOTCH1/CTNNBIP1	25
BP	GO:0045445	myoblast differentiation	23/2536	84/18723	0.000596726	0.0155757	0.0125912	PLEKHM3/MAPK12/NRG1/TBX3/SOX9/SOX15/HIF1AN/ANKRD2/FLOT2/MYOCD/MAPK14/GREM1/MEGF10/PITX1/SRA1/ILK/PLCB1/SDC1/CAPN3/NOTCH1/RB1/ZFP36L1/LGALS1	23
BP	GO:0007599	hemostasis	48/2536	222/18723	0.000602473	0.0155757	0.0125912	GNAS/NFE2L2/CSRP1/SERPINB2/KRT1/COL3A1/AVPR2/PDGFA/ADAMTS18/TFPI/TEC/FGB/ADRA2C/MPL/EPHB2/UBASH3B/FOXA2/ITGB3/MAPK14/F11/TYRO3/MYL9/TBXA2R/CD36/SCUBE1/RAB27A/F13A1/FIBP/TLR4/ENTPD1/PROC/P2RX1/CD59/APOE/SLC7A11/MERTK/PLCG2/ILK/PLA2G4A/FERMT3/ADAMTS13/PF4/V	48
BP	GO:0003338	metanephros morphogenesis	12/2536	32/18723	0.00060346	0.0155757	0.0125912	HES1/PAX2/GDNF/SOX9/WNT4/WNT9B/LHX1/HES5/GREM1/PAX8/STAT1/BASP1	12
BP	GO:0019228	neuronal action potential	12/2536	32/18723	0.00060346	0.0155757	0.0125912	CACNA1G/KCNA2/SCN7A/CHRNA1/SCN11A/FGF12/KCNA1/SCN8A/KCNMB2/SCN1A/FMR1/P2RX1	12
BP	GO:0050772	positive regulation of axonogenesis	22/2536	79/18723	0.000604687	0.0155757	0.0125912	PLXNA2/NTN1/MAP6/CDH4/ROBO2/PLXNC1/PLXNB3/BDNF/SEMA4D/VEGFA/ISLR2/IST1/PAK1/ILK/DBN1/ADNP/PLXND1/RAB11A/GDI1/NDEL1/TIAM2/CDKL5	22
BP	GO:0003151	outflow tract morphogenesis	21/2536	74/18723	0.000607011	0.0155757	0.0125912	HES1/SFRP2/FOXC2/TBX3/PARVA/BMP7/TBX1/SOX17/ELN/ROBO2/TWIST1/WNT5A/ATF2/SEC24B/SIX1/VEGFA/ILK/PLXND1/NOTCH1/FZD2/NKX2-5	21
BP	GO:0045862	positive regulation of proteolysis	73/2536	372/18723	0.000622478	0.0159057	0.0128581	NFE2L2/TAF1/SFRP2/APP/CR1/MAPK12/DAB2IP/EGF/CASP2/TNFRSF1B/RGMA/ZYG11B/HIP1/HPN/EFNA3/ANTXR1/PPARG/CASP10/GRIN1/MDM2/GRIN2B/STAT3/UBE2V2/CASC2/NKD2/CSNK1D/AGBL4/ST18/PTEN/BAX/ROCK2/GSK3B/AKIRIN2/PSMC1/FMR1/ARRB1/FBXO22/IST1/TANK/HDAC2/P2RX1/ASPH/APOE/LGAL	73
BP	GO:0048839	inner ear development	42/2536	188/18723	0.000641453	0.0163223	0.0131948	HES1/MYCN/SPARC/FRZB/TRIOBP/GLI2/NTN1/HPN/HPCA/PAX2/DLX6/TBX1/SOX9/ESRRB/SLC44A4/PRRX1/CYTL1/EPHB2/TMC1/CLRN1/ATP6V1B1/SLC25A27/TBX18/HES5/GABRA5/WNT5A/PAX8/SEC24B/MAPKAPK2/SIX1/ALDH1A3/KCNK3/SDC4/ZIC1/WDPCP/ATG5/SLITRK6/NOTCH1/CECR2/OTX1/FZD2/MAFB	42
BP	GO:0060561	apoptotic process involved in morphogenesis	10/2536	24/18723	0.000652038	0.0165228	0.0133569	TNFRSF1B/FOXC2/PAX2/BMP7/FZD5/PAX8/VDR/BAX/BCL2L11/NOTCH1	10
BP	GO:0007596	blood coagulation	47/2536	217/18723	0.000656048	0.0165557	0.0133835	GNAS/NFE2L2/CSRP1/SERPINB2/KRT1/COL3A1/PDGFA/ADAMTS18/TFPI/TEC/FGB/ADRA2C/MPL/EPHB2/UBASH3B/FOXA2/ITGB3/MAPK14/F11/TYRO3/MYL9/TBXA2R/CD36/SCUBE1/RAB27A/F13A1/FIBP/TLR4/ENTPD1/PROC/P2RX1/CD59/APOE/SLC7A11/MERTK/PLCG2/ILK/PLA2G4A/FERMT3/ADAMTS13/PF4/VAV2/PL	47
BP	GO:1900115	extracellular regulation of signal transduction	7/2536	13/18723	0.000672691	0.0167521	0.0135423	LTBP1/LRPAP1/FBN2/FBN1/DAND5/CD46/GREM1	7
BP	GO:1900116	extracellular negative regulation of signal transduction	7/2536	13/18723	0.000672691	0.0167521	0.0135423	LTBP1/LRPAP1/FBN2/FBN1/DAND5/CD46/GREM1	7
BP	GO:0048709	oligodendrocyte differentiation	25/2536	95/18723	0.000673423	0.0167521	0.0135423	SOX6/HES1/DAAM2/SOX1/NRG1/TNFRSF1B/HDAC11/OLIG2/SOX9/TSPAN2/CDK5/PAX6/RHEB/HES5/TMEM98/WDR1/MED12/PTEN/HDAC2/PRMT5/TLR2/ZNF488/NOTCH1/NCSTN/PRDM8	25
BP	GO:0035270	endocrine system development	31/2536	127/18723	0.000675533	0.0167521	0.0135423	PBX1/HES1/DRD2/RFX3/GLI2/MSX1/OTP/TBX1/SOX9/SOX3/DKK3/WNT4/PAX6/RHEB/ONECUT2/FOXA2/CGA/WNT5A/IL6R/PAX8/SIX1/GSK3B/PITX1/SRD5A1/FSTL3/RAF1/BMP6/ARNTL/BAD/THRA/NKX2-5	31
BP	GO:0001755	neural crest cell migration	17/2536	55/18723	0.000677547	0.0167521	0.0135423	RADIL/BMP7/TBX1/GDNF/SEMA5B/ALX1/ERBB4/SEMA4B/TWIST1/SEMA3G/SEMA6B/SEMA3A/EDNRB/SEMA4D/SEMA4G/SEMA3B/SEMA4A	17
BP	GO:0043112	receptor metabolic process	38/2536	166/18723	0.000695668	0.0170687	0.0137982	CLTC/PCSK9/LRPAP1/DRD2/RSPO1/LRRTM2/NRG1/EGF/CACNG8/HPCA/CACNG4/CACNG2/GRIA1/INSR/CDK5/CALY/ITGB3/VAMP3/DNM2/INPP5F/GREM1/MAGI2/ITCH/CD36/VEGFA/FMR1/ARRB1/MKLN1/LILRB4/SNAP25/APOE/MYLIP/PLCG2/RIN3/NEDD4/PICALM/ITGB2/ANGPT1	38
BP	GO:0002028	regulation of sodium ion transport	24/2536	90/18723	0.000695939	0.0170687	0.0137982	SPTBN4/PCSK9/DRD2/WNK2/WNK1/SCN2B/WNK4/OSR1/NKAIN2/NKAIN3/CNTN1/FGF12/DNM2/NOS1/PTPN3/DMD/STOM/FXYD3/SLC8A1/KIF5B/NEDD4/YWHAH/PRKCE/NKX2-5	24
BP	GO:0006813	potassium ion transport	51/2536	241/18723	0.000699134	0.0170784	0.0138061	HCN1/ATP4B/KCND3/KEL/DRD2/SLC1A3/KCNG2/WNK2/WNK1/KCNIP3/KCNC4/HPN/KCNJ15/KCNA10/KCNJ11/KCNJ9/HCN2/KCNMA1/AKAP6/KCNE1/WNK4/CACNA1D/KCNA7/LRRC38/KCNA2/KCNG3/KCNA1/DNM2/PKD2L1/NOS1/KCNMB2/LRRC55/SLC9A8/PTEN/KCNK3/AQP1/SLC24A4/SLC12A6/KCNAB2/FXYD3/SNAP25/KCNK	51
BP	GO:0071277	cellular response to calcium ion	23/2536	85/18723	0.000714822	0.0173921	0.0140596	ADD1/WNK1/SYT12/CPNE6/HPCA/SYT4/PRKAA1/NEUROD2/SYT6/CLIC4/WNT5A/JUNB/BRAF/MCOLN1/SYT3/ALOX5AP/SLC25A24/PLCG2/IQGAP1/TRPM2/CAPN3/PPIF/NCSTN	23
BP	GO:0106106	cold-induced thermogenesis	34/2536	144/18723	0.000726843	0.0174597	0.0141142	GNAS/APC/PPARGC1A/FOXC2/KDM6B/LAMA4/DBH/RHEB/MFAP2/FABP4/EBF2/PRLR/PER2/TLE3/ADAMTS5/ADAM17/MAP2K6/CD36/VEGFA/DECR1/TLR4/G0S2/PRKAB1/ACSL1/OXT/FLCN/ARNTL/CNOT3/ABHD6/NOTCH1/RB1/MFN2/IL4R/THRA	34
BP	GO:0120161	regulation of cold-induced thermogenesis	34/2536	144/18723	0.000726843	0.0174597	0.0141142	GNAS/APC/PPARGC1A/FOXC2/KDM6B/LAMA4/DBH/RHEB/MFAP2/FABP4/EBF2/PRLR/PER2/TLE3/ADAMTS5/ADAM17/MAP2K6/CD36/VEGFA/DECR1/TLR4/G0S2/PRKAB1/ACSL1/OXT/FLCN/ARNTL/CNOT3/ABHD6/NOTCH1/RB1/MFN2/IL4R/THRA	34
BP	GO:0006090	pyruvate metabolic process	27/2536	106/18723	0.000727648	0.0174597	0.0141142	APP/PPARGC1A/MLXIPL/PRKAA1/PGK2/INSR/STAT3/PDK3/BPGM/ME1/OGDH/PCK2/PPARA/DHTKD1/ALDOC/FOXK2/JMJD8/PGM1/PGAM2/HK1/HK3/GAPDH/ENO1/PDHB/ME2/GALK1/ALDOA	27
BP	GO:1905330	regulation of morphogenesis of an epithelium	19/2536	65/18723	0.000729035	0.0174597	0.0141142	ITGAX/EGF/HOXB7/ADAMTS12/PDGFA/PAX2/BMP7/GDNF/SOX9/WNT4/SULF1/LHX1/WNT5B/WNT5A/GREM1/PAX8/SIX1/VEGFA/TACSTD2	19
BP	GO:0061333	renal tubule morphogenesis	21/2536	75/18723	0.000737036	0.0175823	0.0142134	PBX1/HES1/HOXA11/HOXB7/PAX2/GDNF/SOX9/WNT4/WNT9B/WNK4/OSR1/LHX1/HES5/GREM1/PAX8/SIX1/VEGFA/IRX3/TACSTD2/ILK/CTNNBIP1	21
BP	GO:1905332	positive regulation of morphogenesis of an epithelium	13/2536	37/18723	0.00074527	0.0177096	0.0143163	ITGAX/EGF/HOXB7/PAX2/GDNF/SOX9/WNT4/LHX1/WNT5B/GREM1/PAX8/SIX1/VEGFA	13
BP	GO:0035725	sodium ion transmembrane transport	40/2536	178/18723	0.000753931	0.017846	0.0144265	PCSK9/SLC4A8/HCN1/ATP4B/SLC6A8/WNK2/WNK1/CACNA1G/SCN2B/SCNN1B/HCN2/SLC6A15/WNK4/OSR1/SLC6A19/SCN7A/SCN11A/FGF12/SCN8A/DNM2/PKD2L1/NOS1/SCN1A/PTPN3/DMD/SLC9A8/SHROOM2/SLC6A6/SLC24A4/STOM/FXYD3/SLC6A13/SLC8A1/SLC24A3/KIF5B/NEDD4/TRPM2/YWHAH/PRKCE/ATP1A4	40
BP	GO:0030099	myeloid cell differentiation	74/2536	381/18723	0.000777448	0.0183316	0.0148191	CDC42/PITHD1/LTF/APP/UBA5/AHSP/CSF2/HOXB7/TF/EPO/CLDN18/KIT/PPARG/RHAG/TIRAP/FBN1/HOXA7/RBFOX2/TSPAN2/CUL4A/MPL/STAT3/HIPK2/BPGM/UBASH3B/CD109/MEIS2/CDKN2B/WDR1/MAPK14/JUNB/JUN/RASGRP4/PTPN2/INHA/EFNA2/NBEAL2/PRKDC/TET2/PIP4K2A/VEGFA/ABI1/APCS/VPS33A/TLR4	74
BP	GO:0021872	forebrain generation of neurons	16/2536	51/18723	0.000805662	0.0189238	0.0152978	HES1/SOX1/ZSWIM6/OTP/PAX6/TBR1/HES5/DCLK2/OGDH/SEMA3A/SATB2/ZMIZ1/ATP7A/RAPGEF2/RHOA/NHLH2	16
BP	GO:0019935	cyclic-nucleotide-mediated signaling	24/2536	91/18723	0.000825771	0.0193168	0.0156155	RUNDC3A/HTR5A/RIMS2/GUCY2F/SOX9/SCTR/OR51E2/AKAP6/SCT/PDE10A/EIF4EBP2/GPR62/GNAI1/EDNRB/AQP1/CD36/CAP1/RAPGEF2/APOE/POMC/ADNP/PTK2B/INSL3/MAPK7	24
BP	GO:0030168	platelet activation	30/2536	123/18723	0.000828722	0.0193168	0.0156155	GNAS/CSRP1/COL3A1/PDGFA/ADAMTS18/TEC/FGB/ADRA2C/MPL/UBASH3B/ITGB3/MAPK14/TYRO3/MYL9/FIBP/TLR4/P2RX1/APOE/SLC7A11/MERTK/PLCG2/ILK/PLA2G4A/FERMT3/ADAMTS13/PF4/VAV2/MYH9/DGKD/VWF	30
BP	GO:0001508	action potential	32/2536	134/18723	0.000835166	0.019393	0.0156771	KCND3/CACNA1G/SCN2B/DSC2/CXADR/HCN2/AKAP6/KCNE1/CACNA1D/KCNA2/GNA14/SCN7A/CHRNA1/SCN11A/TBX18/FGF12/RYR2/KCNA1/SCN8A/GJC1/KCNMB2/SCN1A/CTNNA3/GNA15/PTPN3/DMD/CD36/KCNAB2/FMR1/SLC8A1/P2RX1/YWHAH	32
BP	GO:0019318	hexose metabolic process	50/2536	237/18723	0.000842171	0.0194816	0.0157487	NCOA2/PPARGC1A/PGM5/FUT5/PFKFB3/KCNJ11/PRKAA1/PGK2/INSR/PHLDA2/PDK3/SORD/FOXA2/MAPK14/FUCA1/PER2/PTPN2/PCK2/PPARA/PFKFB4/CHST15/SESN2/ALDOC/GSK3B/FOXK2/MAN2B1/PGM1/PGAM2/HK1/GALE/FAM3A/FUCA2/HK3/MIDN/POMC/PGM2/GAPDH/ZMPSTE24/TFF3/ACADM/ENO1/PDHB/SLC25A1/G	50
BP	GO:0007626	locomotory behavior	40/2536	179/18723	0.000846304	0.0195029	0.015766	SPTBN4/NCOA2/APP/BTBD9/DRD2/NRG1/RELN/CHRNA3/CTNS/GBX1/GDNF/DBH/ZFHX3/HIPK2/USP2/UCHL1/FOXA2/FGF12/CEND1/INPP5F/ARCN1/ELAVL4/KLHL1/ALDH1A3/PTEN/TNR/ATP7A/GNAO1/PPP3CB/SLITRK6/SNAP25/APOE/NR4A2/GHSR/PUM1/ZMPSTE24/OXR1/HPRT1/PRKCE/NEGR1	40
BP	GO:0030166	proteoglycan biosynthetic process	17/2536	56/18723	0.000851726	0.0195029	0.015766	CANT1/HS6ST3/CYTL1/CHST14/FOXL1/GAL3ST3/EXT1/CHSY3/CHST9/CHST13/B3GAT2/CHST15/HS2ST1/CSGALNACT2/CHST8/CHPF2/B3GALT6	17
BP	GO:0048864	stem cell development	23/2536	86/18723	0.000852674	0.0195029	0.015766	HES1/RADIL/NRG1/FOXC2/BMP7/TBX1/GDNF/SOX9/SEMA5B/ALX1/ERBB4/SEMA4B/TWIST1/SEMA3G/KLHL12/SEMA6B/SEMA3A/EDNRB/SEMA4D/SEMA4G/SEMA3B/FAM172A/SEMA4A	23
BP	GO:0051580	regulation of neurotransmitter uptake	8/2536	17/18723	0.000870127	0.0197542	0.0159691	DRD2/GDNF/RAB3B/ITGB3/NOS1/PER2/GFAP/TOR1A	8
BP	GO:2000696	regulation of epithelial cell differentiation involved in kidney development	8/2536	17/18723	0.000870127	0.0197542	0.0159691	PAX2/GDNF/WNT9B/OSR1/LHX1/PAX8/CD24/STAT1	8
BP	GO:0006096	glycolytic process	22/2536	81/18723	0.000874726	0.019785	0.015994	APP/PPARGC1A/MLXIPL/PRKAA1/PGK2/INSR/STAT3/BPGM/OGDH/PPARA/DHTKD1/ALDOC/FOXK2/JMJD8/PGM1/PGAM2/HK1/HK3/GAPDH/ENO1/GALK1/ALDOA	22
BP	GO:0008344	adult locomotory behavior	20/2536	71/18723	0.00089805	0.0202376	0.0163599	SPTBN4/APP/BTBD9/DRD2/CTNS/GBX1/GDNF/HIPK2/UCHL1/FOXA2/FGF12/CEND1/INPP5F/ARCN1/KLHL1/SLITRK6/NR4A2/PUM1/ZMPSTE24/OXR1	20
BP	GO:0090114	COPII-coated vesicle budding	11/2536	29/18723	0.000907757	0.0203812	0.0164759	CUL3/VAPB/MIA3/RAB1A/CSNK1D/SEC24B/KLHL12/PPP6C/SEC23B/SAR1B/SEC24D	11
BP	GO:1990845	adaptive thermogenesis	36/2536	157/18723	0.000917206	0.0205179	0.0165864	GNAS/APC/PPARGC1A/FOXC2/KDM6B/LAMA4/DBH/SCTR/RHEB/MFAP2/SCT/FABP4/EBF2/PRLR/PER2/TLE3/ADAMTS5/ADAM17/MAP2K6/CD36/VEGFA/DECR1/TLR4/G0S2/PRKAB1/ACSL1/OXT/FLCN/ARNTL/CNOT3/ABHD6/NOTCH1/RB1/MFN2/IL4R/THRA	36
BP	GO:0030111	regulation of Wnt signaling pathway	65/2536	328/18723	0.000922142	0.020553	0.0166148	FERMT1/COL1A1/FRMD8/DAAM2/APC/SFRP2/APP/RSPO1/WNK2/WNK1/DAB2IP/EGF/BARX1/FRZB/PPM1A/RECK/WLS/LYPD6/CCNYL1/SOX9/DACT3/PTPRU/TMEM198/DKK3/SOX17/CSNK1G1/SULF1/FOXL1/WNT5B/LATS1/TBX18/GPC5/NKD2/KREMEN1/MDFI/CSNK1D/WNT5A/MAPK14/GREM1/BICC1/TLE3/ZEB2/TLE1/RNF14	65
BP	GO:0043010	camera-type eye development	64/2536	322/18723	0.000928935	0.0205907	0.0166453	NHS/TMEM231/SOX1/HCN1/HIPK1/FOXN4/DRD2/FBN2/CASP2/LAMC3/FOXC2/CELF4/HPCA/PAX2/CTNS/FBN1/BMP7/SOX9/CRYBA4/FZD5/FAT1/PAX6/LAMA1/WNT9B/HIPK2/LHX1/EPHB2/LRP5L/TWIST1/WNT5B/OBSL1/HES5/CLIC4/THRB/DCX/WNT5A/B9D1/TUB/COL8A1/CYP1A1/SHROOM2/ALDH1A3/SPRED2/WDPCP/BAX	64
BP	GO:0048813	dendrite morphogenesis	34/2536	146/18723	0.00094163	0.0205907	0.0166453	CDC42/RELN/PHACTR1/CHRNA3/RBFOX2/IGF2BP1/PPFIA2/MAP6/CDK5/EPHB2/OBSL1/NGEF/ANKRD27/CUX1/ELAVL4/TLX2/SEMA3A/PTEN/SEMA4D/ABI1/KIDINS220/GSK3B/RAPGEF2/CUL7/CFL1/ILK/VLDLR/FBXW8/DBN1/NEDD4/YWHAH/PICALM/HPRT1/CDKL5	34
BP	GO:0090287	regulation of cellular response to growth factor stimulus	61/2536	304/18723	0.000945181	0.0205907	0.0166453	FERMT1/UBE2D3/HES1/LTBP1/SFRP2/FBN2/FGFR1/DAB2IP/ADAMTS12/RGMA/FST/PPM1A/PPARG/CADM4/MSX1/FBN1/DAND5/DKK3/WNT4/HIPK2/GDF3/SULF1/WFIKKN1/LATS1/ONECUT2/CD109/RBPMS2/IL12A/ITGB3/HES5/MYOCD/CDKN2B/DNM2/WNT5A/GREM1/SMOC2/HTRA1/OTX2/ZEB2/ADAM17/SPRED2/SPRY3/PPA	61
BP	GO:0072583	clathrin-dependent endocytosis	15/2536	47/18723	0.00095341	0.0205907	0.0166453	CLTC/ITSN1/HIP1/BMP2K/DNM2/INPP5F/CLTB/FCHO2/SH3GL3/GPR107/GAK/PICALM/AP2A1/AP2A2/DGKD	15
BP	GO:0072243	metanephric nephron epithelium development	9/2536	21/18723	0.000953547	0.0205907	0.0166453	HES1/POU3F3/PAX2/SOX9/OSR1/HES5/PAX8/STAT1/LAMB2	9
BP	GO:0009132	nucleoside diphosphate metabolic process	30/2536	124/18723	0.000954061	0.0205907	0.0166453	TJP2/APP/PPARGC1A/ENTPD7/MLXIPL/PRKAA1/PGK2/INSR/STAT3/BPGM/NME5/OGDH/AK7/PPARA/DHTKD1/NME4/ALDOC/FOXK2/JMJD8/PGM1/PGAM2/HK1/ENTPD1/HK3/NUDT16/GAPDH/ENO1/GALK1/ALDOA/BAD	30
BP	GO:0048596	embryonic camera-type eye morphogenesis	10/2536	25/18723	0.000955758	0.0205907	0.0166453	HIPK1/PAX2/BMP7/FZD5/PAX6/HIPK2/TWIST1/WNT5A/ALDH1A3/FRS2	10
BP	GO:0072202	cell differentiation involved in metanephros development	10/2536	25/18723	0.000955758	0.0205907	0.0166453	POU3F3/PAX2/GDNF/WNT4/WNT9B/OSR1/GREM1/PAX8/STAT1/LAMB2	10
BP	GO:0006979	response to oxidative stress	84/2536	446/18723	0.000957168	0.0205907	0.0166453	NFE2L2/AIF1/COL1A1/ERN1/APP/PPARGC1A/KRT1/PXDN/ARG1/ND6/KDM6B/PAX2/PRKAA1/BMP7/MDM2/MSRB2/CA3/ANKRD2/IDH1/MET/TPM1/IPCEF1/MMP2/MAPK8/MSRB3/NME5/GSR/RHOB/FABP1/ATF2/FER/TRPA1/JUN/MYB/STAU1/MAPK13/ABCC2/ACOX2/MTF1/TOR1A/ATG7/AQP1/CD36/FBXO7/BTK/VKORC1L1/TP5	84
BP	GO:0010976	positive regulation of neuron projection development	37/2536	163/18723	0.000957551	0.0205907	0.0166453	NFE2L2/DAB2IP/RGMA/RELN/EPO/BMP7/UBE2V2/CNTN1/ZNF804A/PLXNB3/BDNF/ANKRD27/WNT5A/MAGI2/ELAVL4/PRKCI/KATNB1/NTRK1/EPHA3/KIDINS220/RAPGEF2/APOE/CFLAR/VLDLR/CAMK1D/DBN1/ADNP/ARHGAP35/IQGAP1/DPYSL3/SNX3/PTK2B/NDEL1/AP2A1/SCARF1/EHD1/NEGR1	37
BP	GO:0048525	negative regulation of viral process	24/2536	92/18723	0.000976092	0.0209158	0.0169081	LTF/TRIM31/IFNB1/TRIM15/SLPI/IFNA2/TRIM6/TRIM21/HEXIM1/OAS2/TRIM11/APCS/STAT1/EIF2AK2/OASL/SNX3/ZC3HAV1/N4BP1/IFIH1/MX1/IFIT1/SETDB1/TRIM27/ZFP36	24
BP	GO:0010810	regulation of cell-substrate adhesion	47/2536	221/18723	0.000990911	0.0210745	0.0170364	FERMT1/CDC42/COL1A1/RAC2/TRIOBP/PHLDB2/HOXA7/FERMT2/FGB/WNT4/POSTN/PKHD1/AJAP1/EMP2/ONECUT2/EGFLAM/DNM2/GREM1/COL8A1/DUSP3/PTEN/CD36/TBCD/SDC4/WDPCP/PEAK1/EPHA3/VEGFA/ROCK2/GSK3B/DOCK5/ROCK1/BCL6/TACSTD2/CLASP2/ILK/COL16A1/RAC3/IQGAP1/STK4/NOTCH1/RHOA/PTK	47
BP	GO:0048713	regulation of oligodendrocyte differentiation	13/2536	38/18723	0.000993853	0.0210745	0.0170364	HES1/DAAM2/SOX1/TNFRSF1B/OLIG2/RHEB/HES5/TMEM98/WDR1/HDAC2/PRMT5/TLR2/NOTCH1	13
BP	GO:0097242	amyloid-beta clearance	13/2536	38/18723	0.000993853	0.0210745	0.0170364	CLTC/LRPAP1/INSR/MYOCD/MME/CD36/ROCK1/APOE/IFNGR1/MSR1/RAB11A/PICALM/ITGB2	13
BP	GO:0098657	import into cell	48/2536	227/18723	0.00100341	0.0212036	0.0171408	HFE/ATP4B/DRD2/SLC1A3/WNK2/WNK1/KCNJ15/SLC2A3/KCNJ11/NOX5/GDNF/KCNJ9/HCN2/FABP3/STEAP4/WNK4/SLC29A4/SLC1A2/SLC31A1/RAB3B/SLC22A4/ITGB3/NOS1/PER2/GFAP/TRPV3/TRPV5/SLC6A6/TOR1A/CD36/FOLR2/SLC24A4/SLC2A5/SLC12A6/SLC29A1/SLC6A13/SLC8A1/ACSL1/SNAP25/P2RX1/CYBR	48
BP	GO:0048167	regulation of synaptic plasticity	43/2536	198/18723	0.00102549	0.0215954	0.0174575	APP/DRD2/LRRTM2/SYT12/RELN/KIT/CAMK2A/RIMS2/GRIN1/CPEB3/GRIA1/SCTR/GRIN2B/CDK5/GRIN2C/NEUROD2/EPHB2/RASGRF1/SCT/EIF4EBP2/STAU1/GFAP/RAB3A/PTEN/GRID2/MME/ZDHHC2/TNR/GSK3B/FMR1/RAPGEF2/PPP3CB/SNAP25/APOE/RIMS1/DBN1/CPLX2/RAB11A/ABHD6/YWHAH/PTK2B/LILRB2/NCST	43
BP	GO:0042176	regulation of protein catabolic process	75/2536	391/18723	0.00103576	0.0217366	0.0175717	NFE2L2/TAF1/APC/PCSK9/PITHD1/IRAK3/HFE/BANP/NRG1/DAB2IP/EGF/TNFRSF1B/RGMA/ZYG11B/TIMP3/SUFU/SOX9/MDM2/SOX17/GRIN2C/DEDD/HIPK2/PSMF1/NOS2/TIMP4/UBE2V2/GGA1/LATS1/PTTG1IP/NKD2/CSNK1D/WNT5A/PTPN3/ASB11/GFAP/RNF41/AGBL4/ASB5/ITCH/PTEN/ATG7/WAC/ZDHHC2/USP8/USP	75
BP	GO:0003018	vascular process in circulatory system	54/2536	263/18723	0.00104284	0.0217805	0.0176072	TJP2/SLC4A8/KEL/AVPR2/SLC1A3/SLC22A8/FOXC2/SLC2A3/SLC13A3/SLC44A1/DBH/SCNN1B/FERMT2/FGB/INSR/ADRA2C/KCNMA1/SLC29A4/SLC1A2/ITGA1/EXT1/NOS1/KCNMB2/ABCC5/PER2/SLCO3A1/ABCC2/SLC6A6/TBXA2R/EDNRB/CD36/ABCC3/VEGFA/ROCK2/SLC29A1/DOCK5/ATG5/EGFR/SLC6A13/SLC8A1/ROC	54
BP	GO:0006757	ATP generation from ADP	22/2536	82/18723	0.00104498	0.0217805	0.0176072	APP/PPARGC1A/MLXIPL/PRKAA1/PGK2/INSR/STAT3/BPGM/OGDH/PPARA/DHTKD1/ALDOC/FOXK2/JMJD8/PGM1/PGAM2/HK1/HK3/GAPDH/ENO1/GALK1/ALDOA	22
BP	GO:0033619	membrane protein proteolysis	17/2536	57/18723	0.00106267	0.0220739	0.0178444	TNFRSF1B/RGMA/TIMP3/TIMP4/HM13/PTPN3/ADAM17/SPPL2A/TMPRSS6/ROCK1/APOE/BACE1/PSEN2/PARL/APH1A/MYH9/NCSTN	17
BP	GO:0050806	positive regulation of synaptic transmission	37/2536	164/18723	0.00107825	0.0223215	0.0180445	SLC4A8/APP/DRD2/SLC1A3/LRRTM2/SYT12/RELN/CACNG8/CACNG4/RIMS2/NRXN1/CACNG2/GRIN2B/CDK5/GRIN2C/EPHB2/STAU1/GFAP/LGI1/PTEN/NTRK1/MME/ZDHHC2/TNR/GSK3B/FMR1/EGFR/SNAP25/APOE/RIMS1/OXT/KIF5B/PTK2B/LILRB2/PRKCE/ZDHHC3/NCSTN	37
BP	GO:0000302	response to reactive oxygen species	47/2536	222/18723	0.00109523	0.0225205	0.0182054	NFE2L2/COL1A1/ERN1/PPARGC1A/ARG1/ND6/KDM6B/PAX2/PRKAA1/BMP7/MDM2/MET/TPM1/MMP2/MAPK8/RHOB/FABP1/FER/TRPA1/JUN/MYB/MAPK13/AQP1/CD36/BTK/SESN2/EGFR/AREG/ATP7A/SLC8A1/GNAO1/HDAC2/STAT1/APOE/AGAP3/RIPK3/GLRX2/SDC1/TRPM2/PTK2B/SMPD3/PPIF/MAPK7/SCGB1A1/GPX1/BAD	47
BP	GO:0050817	coagulation	47/2536	222/18723	0.00109523	0.0225205	0.0182054	GNAS/NFE2L2/CSRP1/SERPINB2/KRT1/COL3A1/PDGFA/ADAMTS18/TFPI/TEC/FGB/ADRA2C/MPL/EPHB2/UBASH3B/FOXA2/ITGB3/MAPK14/F11/TYRO3/MYL9/TBXA2R/CD36/SCUBE1/RAB27A/F13A1/FIBP/TLR4/ENTPD1/PROC/P2RX1/CD59/APOE/SLC7A11/MERTK/PLCG2/ILK/PLA2G4A/FERMT3/ADAMTS13/PF4/VAV2/PL	47
BP	GO:0019932	second-messenger-mediated signaling	62/2536	312/18723	0.00111116	0.0226689	0.0183253	RUNDC3A/NRG1/HPCA/HTR5A/PRKAA1/RIMS2/GUCY2F/SOX9/MCU/GRIN1/PLN/SCTR/GRIN2B/GRIN2C/OR51E2/AKAP6/NOS2/PTGFR/NEUROD2/SCT/NR5A2/PDE10A/RYR2/EIF4EBP2/TNNI3/GPR62/NOS1/SPINK1/DMD/MCOLN1/CAMTA1/GNAI1/TBXA2R/EDNRB/AQP1/CD36/BTK/VEGFA/SLC24A4/CCRL2/GSK3B/CAP1/EGFR	62
BP	GO:0001504	neurotransmitter uptake	14/2536	43/18723	0.0011213	0.0226689	0.0183253	DRD2/SLC1A3/GDNF/SLC29A4/SLC1A2/RAB3B/ITGB3/NOS1/PER2/GFAP/TOR1A/SLC29A1/SLC6A13/SNAP25	14
BP	GO:0006509	membrane protein ectodomain proteolysis	14/2536	43/18723	0.0011213	0.0226689	0.0183253	TNFRSF1B/RGMA/TIMP3/TIMP4/PTPN3/ADAM17/SPPL2A/ROCK1/APOE/BACE1/PSEN2/APH1A/MYH9/NCSTN	14
BP	GO:0030517	negative regulation of axon extension	14/2536	43/18723	0.0011213	0.0226689	0.0183253	NTN1/SEMA5B/CDK5/SEMA4B/WNT5A/SEMA3G/SEMA6B/SEMA3A/SEMA4D/DIP2B/SEMA4G/TNR/SEMA3B/SEMA4A	14
BP	GO:0007178	transmembrane receptor protein serine/threonine kinase signaling pathway	69/2536	355/18723	0.00112383	0.0226689	0.0183253	FERMT1/UBE2D3/HES1/LTBP1/SFRP2/HFE/FBN2/COL3A1/SMAD9/TF/RGMA/FMOD/FST/PPM1A/PPARG/MSX1/FBN1/BMP7/DAND5/FERMT2/DKK3/STAT3/HIPK2/GDF3/SULF1/WFIKKN1/LATS1/ONECUT2/CD109/EXT1/RBPMS2/HES5/MYOCD/BMP15/CDKN2B/DNM2/WNT5A/MAPK14/GREM1/MAGI2/JUN/HTRA1/INHA/ZEB2/ADA	69
BP	GO:0048536	spleen development	12/2536	34/18723	0.00112961	0.0226689	0.0183253	PBX1/BARX1/POLB/CDKN2B/ADAM17/PRKDC/RC3H2/FLVCR1/RIPK3/BCL2L11/NKX2-3/NKX2-5	12
BP	GO:0031668	cellular response to extracellular stimulus	51/2536	246/18723	0.00113215	0.0226689	0.0183253	NFE2L2/AIF1/COL1A1/PCSK9/SFRP2/HFE/PRKAA1/SKP2/MDM2/WNT4/POSTN/WNT9B/LAMP2/SLC1A2/MAPK8/FOXA2/MYOCD/CDKN2B/RRAGD/JUN/VDR/VPS41/UPP1/KRT20/ATG7/CBL/PPARA/FOLR2/SESN2/ATG5/CBS/GABARAPL2/NCOA1/LPL/SNW1/SRD5A1/EIF4G1/KLF10/NR4A2/EIF2AK2/CPEB4/ZFYVE1/DAP/NAMPT	51
BP	GO:0051402	neuron apoptotic process	51/2536	246/18723	0.00113215	0.0226689	0.0183253	CDC42/PCSK9/APP/PPARGC1A/NAIP/CASP2/GDNF/GRM4/FAIM2/CDK5/HIPK2/UBE2V2/ITGA1/POLB/GABRA5/THRB/BDNF/ATF2/JUN/MYB/TYRO3/PRKCI/LIG4/SIX1/GRID2/NTRK1/BAX/ARRB1/APOE/CASP7/NQO2/NR4A2/CPEB4/TERT/ILK/NMNAT1/ADNP/GAPDH/BCL2L11/BACE1/AKT1S1/FAS/CTSZ/RB1/OXR1/RHOA/P	51
BP	GO:0062197	cellular response to chemical stress	66/2536	337/18723	0.00116278	0.0232062	0.0187597	NFE2L2/AIF1/ERN1/PPARGC1A/ARG1/KDM6B/EPO/PAX2/PRKAA1/BMP7/MDM2/ANKRD2/MET/TPM1/MMP2/MAPK8/NME5/GSR/RHOB/FABP1/ATF2/FER/JUN/MYB/MICU1/STAU1/MAPK13/ATG7/AQP1/CD36/FBXO7/BTK/VKORC1L1/TP53INP1/SLC12A6/STX2/SESN2/ATG5/EGFR/ATP7A/TLR4/ABCD1/MYLK/HDAC2/SLC7A11/N	66
BP	GO:0090101	negative regulation of transmembrane receptor protein serine/threonine kinase signaling pathway	31/2536	131/18723	0.00117023	0.0232789	0.0188185	UBE2D3/LTBP1/SFRP2/FBN2/FST/PPM1A/PPARG/FBN1/DAND5/HIPK2/GDF3/WFIKKN1/ONECUT2/CD109/RBPMS2/DNM2/WNT5A/GREM1/MAGI2/HTRA1/ADAM17/SPRED2/CILP/PPARA/VEPH1/FSTL3/NOTCH1/TGFB1I1/PBLD/IGSF1/TRIM33	31
BP	GO:0007171	activation of transmembrane receptor protein tyrosine kinase activity	7/2536	14/18723	0.00118842	0.0233365	0.018865	NRG1/EGF/CHRNA3/GREM1/PRLR/ANGPT4/ANGPT1	7
BP	GO:0043455	regulation of secondary metabolic process	7/2536	14/18723	0.00118842	0.0233365	0.018865	CTNS/WNT5A/ZEB2/TYRP1/ATP7A/RAPGEF2/SLC7A11	7
BP	GO:0048021	regulation of melanin biosynthetic process	7/2536	14/18723	0.00118842	0.0233365	0.018865	CTNS/WNT5A/ZEB2/TYRP1/ATP7A/RAPGEF2/SLC7A11	7
BP	GO:1900376	regulation of secondary metabolite biosynthetic process	7/2536	14/18723	0.00118842	0.0233365	0.018865	CTNS/WNT5A/ZEB2/TYRP1/ATP7A/RAPGEF2/SLC7A11	7
BP	GO:0022411	cellular component disassembly	83/2536	443/18723	0.00119816	0.0234525	0.0189588	SPTBN4/APC/BLCAP/IRAK3/PPARGC1A/UBA5/ADD2/GSPT1/SMCR8/ADD1/ADAMTS15/TRIOBP/KLK4/HPN/CHMP1A/KIF9/SMARCE1/SNAP29/FZD5/INSR/PLEKHH2/CDK5/KLK5/LMOD1/MID1/LAMC1/LAMP2/CISD2/MMP2/SH3PXD2B/ETF1/WDR1/NEK6/MICAL2/MCOLN1/KATNB1/DUSP3/ADAMTS5/ATG7/VTA1/NCKAP5/FBXO7/	83
BP	GO:0050905	neuromuscular process	34/2536	148/18723	0.00121008	0.0236101	0.0190862	APP/UBA5/DRD2/SLC1A3/FOXS1/TMEM150C/GBX1/RBFOX2/NRXN1/GRIN2C/HIPK2/CLRN1/MYH8/UCHL1/CHRNA1/FGF12/KCNA1/TNNI3/DMD/TNNT3/ALDH1A3/PTEN/GRID2/GM2A/TPP1/TNR/VTI1A/SLITRK6/BACE1/RAC3/ZMPSTE24/VPS54/GSTO1/PNKD	34
BP	GO:0045927	positive regulation of growth	53/2536	259/18723	0.00124853	0.0242827	0.0196299	CDC42/SPTBN4/SFRP2/DRD2/FOXS1/CPNE6/NTN1/HPN/INO80/SYT4/RIMS2/REG1A/INSR/SOX15/SLC44A4/AKAP6/ERBB4/CDH4/BDNF/MAPK14/AGRN/LGI1/ADAM17/SEMA4D/PRKDC/VIL1/VEGFA/EGFR/ISLR2/SYT3/IST1/EIF4G1/RIMS1/PAK1/SASH3/ILK/RPS6KA3/GHSR/PLCB1/DBN1/ADNP/ARX/BASP1/RAB11A/CAP	53
BP	GO:0030204	chondroitin sulfate metabolic process	11/2536	30/18723	0.00125956	0.0244194	0.0197404	BGN/SPOCK3/EGFLAM/EXT1/CHSY3/CHST9/CHST13/CHST15/CSGALNACT2/CHPF2/B3GALT6	11
BP	GO:0034381	plasma lipoprotein particle clearance	16/2536	53/18723	0.0012791	0.0247105	0.0199757	PCSK9/APOC3/LRPAP1/APOC2/APOA2/HNRNPK/CES3/APOB/CD36/APOM/APOE/MYLIP/LIPA/VLDLR/MSR1/EHD1	16
BP	GO:0006165	nucleoside diphosphate phosphorylation	25/2536	99/18723	0.00128266	0.0247105	0.0199757	APP/PPARGC1A/MLXIPL/PRKAA1/PGK2/INSR/STAT3/BPGM/NME5/OGDH/AK7/PPARA/DHTKD1/NME4/ALDOC/FOXK2/JMJD8/PGM1/PGAM2/HK1/HK3/GAPDH/ENO1/GALK1/ALDOA	25
BP	GO:0071453	cellular response to oxygen levels	39/2536	177/18723	0.00128966	0.0247672	0.0200216	NFE2L2/PPARGC1A/ATP6V0D1/PRKAA1/BMP7/MDM2/HIF1AN/MPL/HIPK2/PDK3/TWIST1/CPEB1/FABP1/CLCA1/PTEN/KCNK3/ATG7/CBL/AQP1/VEGFA/ANGPT4/USP19/ROCK2/SLC29A1/ATP7A/SLC8A1/CFLAR/CPEB4/TERT/NAMPT/EGLN1/ATP6V1A/FAS/NOTCH1/ENO1/ZFP36L1/PRKCE/SIRT2/BAD	39
BP	GO:0010463	mesenchymal cell proliferation	13/2536	39/18723	0.00130811	0.0249644	0.020181	MYCN/PDGFA/MSX1/BMP7/TBX1/SOX9/NFIB/PRRX1/OSR1/WNT5A/SIX1/STAT1/CTNNBIP1	13
BP	GO:1902742	apoptotic process involved in development	13/2536	39/18723	0.00130811	0.0249644	0.020181	TNFRSF1B/FOXC2/PAX2/BMP7/FZD5/ROBO2/PAX8/ATF2/VDR/BAX/MEGF10/BCL2L11/NOTCH1	13
BP	GO:2000736	regulation of stem cell differentiation	17/2536	58/18723	0.00131636	0.0250436	0.020245	NFE2L2/SOX6/HES1/CDK13/GDNF/SOX9/ESRRB/STAT3/HES5/TRIM6/ITCH/PRKDC/TACSTD2/EIF2AK2/NOTCH1/OSM/NKX2-5	17
BP	GO:0072171	mesonephric tubule morphogenesis	18/2536	63/18723	0.00133138	0.0252089	0.0203786	PBX1/HES1/HOXA11/HOXB7/PAX2/GDNF/SOX9/WNT4/WNT9B/OSR1/LHX1/GREM1/PAX8/SIX1/VEGFA/TACSTD2/ILK/CTNNBIP1	18
BP	GO:0032984	protein-containing complex disassembly	47/2536	224/18723	0.0013333	0.0252089	0.0203786	SPTBN4/APC/IRAK3/ADD2/GSPT1/SMCR8/ADD1/TRIOBP/CHMP1A/SMARCE1/SNAP29/INSR/PLEKHH2/LMOD1/MID1/LAMP2/ETF1/WDR1/MICAL2/MCOLN1/KATNB1/VTA1/NCKAP5/TBC1D25/CHMP2B/EPG5/VIL1/MTRF1L/GSK3B/VPS33A/TMEM39A/IST1/SPTBN2/CFL1/CLASP2/GAK/VPS16/SPAST/ZMPSTE24/KIF5B/UPF1/C	47
BP	GO:1903035	negative regulation of response to wounding	24/2536	94/18723	0.00134881	0.0254208	0.0205499	SERPINB2/KRT1/RGMA/PDGFA/PHLDB2/ADAMTS18/TFPI/KLK8/FGB/WNT4/AJAP1/UBASH3B/CD109/KREMEN1/INPP5F/F11/PTEN/TNR/APCS/PROC/APOE/CLASP2/PLAU/F12	24
BP	GO:0015850	organic hydroxy compound transport	57/2536	284/18723	0.00135283	0.0254208	0.0205499	OSBP2/PCSK9/APOC3/DRD2/SYT12/EGF/APOC2/ABCD3/ABCG4/PPARG/APOA2/ABCC11/SYT4/PRKAA1/SLC5A8/OSBPL6/GDNF/ADRA2C/SLC29A4/SERAC1/KCNA2/OSBPL8/SYT6/RAB3B/HRH3/ITGB3/ABCA13/OSBPL1A/NOS1/MYB/APOB/RAB3A/ABCC2/TOR1A/AQP1/CD36/PIP4K2A/ABCC3/APOM/OSBPL11/LRP6/GRAMD1B/	57
BP	GO:0051091	positive regulation of DNA-binding transcription factor activity	53/2536	260/18723	0.00136594	0.0254841	0.0206011	TAF1/IRAK3/LTF/APP/PPARGC1A/TRIM31/RELN/KIT/PPARG/CAMK2A/TIRAP/TRIM15/STAT3/HIPK2/CYTL1/TFDP1/NEUROD2/FLOT2/MYOCD/TNFSF18/WNT5A/GREM1/ATF2/TRIM6/FER/FANK1/TRIM21/PRKCI/SLCO3A1/PTEN/NTRK1/CD36/BTK/VEGFA/LRP6/IL1RAP/TLR4/LGALS9/CFLAR/EIF2AK2/PLCG2/CAMK1D/RI	53
BP	GO:0048843	negative regulation of axon extension involved in axon guidance	10/2536	26/18723	0.00136621	0.0254841	0.0206011	SEMA5B/SEMA4B/WNT5A/SEMA3G/SEMA6B/SEMA3A/SEMA4D/SEMA4G/SEMA3B/SEMA4A	10
BP	GO:1990778	protein localization to cell periphery	65/2536	333/18723	0.00137545	0.0254841	0.0206011	CLTC/TMEM59/SPTBN4/EPB41/KCNIP3/KCNJ11/EFR3B/PPFIA1/CACNG2/TSPAN5/CDK5/GRIN2C/PKP3/EPHB2/CCDC88A/EMP2/GGA1/FLOT2/FAM126A/PKDCC/RAB3B/VAMP3/NKD2/TSPAN17/TUB/BBS1/TTC7B/LGI1/RAB40C/RAB3A/PRKCI/GNAI1/RILPL1/FCHO2/VIL1/EPHA3/ZDHHC2/NFASC/MYO5A/ROCK2/FAM126B/L	65
BP	GO:0030730	sequestering of triglyceride	8/2536	18/18723	0.00138124	0.0254841	0.0206011	PPARG/OSBPL8/PPARA/OSBPL11/LPL/PNPLA2/ABHD5/PLIN5	8
BP	GO:0072189	ureter development	8/2536	18/18723	0.00138124	0.0254841	0.0206011	NFIA/PAX2/SOX9/SOX17/OSR1/LHX1/TBX18/SIX1	8
BP	GO:0072234	metanephric nephron tubule development	8/2536	18/18723	0.00138124	0.0254841	0.0206011	HES1/POU3F3/PAX2/SOX9/OSR1/HES5/PAX8/STAT1	8
BP	GO:0060711	labyrinthine layer development	14/2536	44/18723	0.00144225	0.0264716	0.0213994	HES1/CDX4/CDX2/BMP7/FZD5/GJB5/SOCS3/JUNB/NCOA1/CASP8/FBXW8/DNAJB6/ZFP36L1/VASH1	14
BP	GO:0007162	negative regulation of cell adhesion	60/2536	303/18723	0.00144343	0.0264716	0.0213994	COL1A1/PLXNA2/HFE/ARG1/MUC1/CR1/WNK1/ADAMDEC1/PHLDB2/ADAMTS18/PRKAR1A/IFNB1/HOXA7/MIA3/POSTN/EPCAM/GPNMB/AJAP1/EPHB2/PLXNC1/CDSN/UBASH3B/PLXNB3/TNFSF18/IFNA2/RND1/PTPN2/CD86/ITCH/DUSP3/PTEN/SEMA4D/TBCD/SDC4/PPARA/SOCS1/VEGFA/RC3H2/TNR/LILRB4/BCL6/CD274/TA	60
BP	GO:0031331	positive regulation of cellular catabolic process	80/2536	427/18723	0.00145407	0.0265506	0.0214633	TMEM59/NFE2L2/TAF1/PCSK9/APP/EPM2A/SMCR8/DAB2IP/EGF/APOC2/TNFRSF1B/RGMA/ZYG11B/MLXIPL/PLEKHN1/PRKAA1/CPEB3/MDM2/PAN3/INSR/UBE2V2/TWIST1/PTTG1IP/NKD2/CSNK1D/FABP1/TRIM6/HSPB8/AGBL4/TRIM21/ITCH/PTEN/ATG7/FBXO7/PPARA/PIP4K2A/WAC/BAX/TP53INP1/DAGLB/RC3H2/ROCK	80
BP	GO:0071805	potassium ion transmembrane transport	46/2536	219/18723	0.00145644	0.0265506	0.0214633	HCN1/ATP4B/KCND3/KEL/SLC1A3/KCNG2/WNK2/WNK1/KCNIP3/KCNC4/HPN/KCNJ15/KCNA10/KCNJ11/KCNJ9/HCN2/KCNMA1/AKAP6/KCNE1/WNK4/CACNA1D/KCNA7/LRRC38/KCNA2/KCNG3/KCNA1/DNM2/PKD2L1/KCNMB2/LRRC55/SLC9A8/PTEN/KCNK3/AQP1/SLC24A4/SLC12A6/KCNAB2/SNAP25/KCNK7/KCNK5/SLC24A3/	46
BP	GO:0010001	glial cell differentiation	47/2536	225/18723	0.00146855	0.0266917	0.0215773	SOX6/HES1/MYCN/DAAM2/GPR157/SOX1/APP/NRG1/TNFRSF1B/RELN/LAMC3/PAX2/HDAC11/OLIG2/SOX9/NFIB/TSPAN2/CDK5/PAX6/STAT3/RHEB/SH3TC2/HES5/DNER/TMEM98/WDR1/GFAP/MED12/PTEN/EGFR/PARD3/TLR4/GPC1/HDAC2/PRMT5/ILK/TLR2/IFNGR1/ZNF488/KDM4A/NOTCH1/RHOA/LAMB2/VIM/SIRT2/NC	47
BP	GO:0016358	dendrite development	50/2536	243/18723	0.00149029	0.0270065	0.0218318	CDC42/APP/ITSN1/DAB2IP/RELN/NTN1/PHACTR1/CHRNA3/CAMK2A/BMP7/RBFOX2/IGF2BP1/PPFIA2/CPEB3/MAP6/CDK5/EPHB2/OBSL1/NGEF/ANKRD27/CUX1/ELAVL4/TLX2/KLHL1/SEMA3A/PTEN/SEMA4D/ABI1/KIDINS220/GSK3B/FMR1/RAPGEF2/CUL7/HDAC2/CFL1/APOE/ILK/VLDLR/FBXW8/CAMK1D/DBN1/IQGAP1/	50
BP	GO:0015695	organic cation transport	12/2536	35/18723	0.00150953	0.0272742	0.0220482	CHRNA3/SLC44A1/SLC44A4/SLC29A4/SLC22A4/SLC44A5/SLC22A16/SLC25A19/SLC29A1/ATP13A3/SEC14L1/RALBP1	12
BP	GO:0036293	response to decreased oxygen levels	63/2536	322/18723	0.00152085	0.0273921	0.0221435	NFE2L2/PPARGC1A/DRD2/ANGPTL4/EPO/PLEKHN1/PRKAA1/BMP7/REG1A/MDM2/POSTN/HIF1AN/KCNMA1/MPL/HIPK2/PDK3/NOS2/TWIST1/MMP2/CPEB1/RYR2/MYOCD/NOS1/FABP1/CLCA1/CD24/MYB/CYP1A1/PTEN/ADAM17/KCNK3/CBL/AQP1/HIF3A/PPARA/VEGFA/MTHFR/ANGPT4/USP19/ROCK2/SLC29A1/ATP7A/SLC8A	63
BP	GO:0006023	aminoglycan biosynthetic process	21/2536	79/18723	0.00152588	0.0273921	0.0221435	CLTC/B3GNT6/EGF/ST3GAL6/CHST14/HS3ST2/EXT1/CHSY3/CHST9/ABCC5/CHST13/CHST15/ST3GAL3/HS2ST1/CSGALNACT2/ST3GAL2/CHPF2/AP2A1/SMPD3/B3GALT6/ANGPT1	21
BP	GO:0034765	regulation of ion transmembrane transport	90/2536	491/18723	0.00153332	0.0273921	0.0221435	CACNA2D3/SLC30A5/JPH2/PCSK9/CACNA1E/HCN1/APP/PPARGC1A/KCND3/KEL/DRD2/KCNG2/WNK2/WNK1/KCNIP3/CACNA1G/SCN2B/KCNC4/RELN/CACNG8/EPO/HPCA/CACNA1B/KCNJ15/CACNG4/KCNA10/KCNJ11/KCNJ9/CACNG2/CACNB1/PLN/HCN2/CDK5/KCNMA1/AKAP6/KCNE1/WNK4/OSR1/EPHB2/CACNA1D/TMC1/KCNA	90
BP	GO:0035581	sequestering of extracellular ligand from receptor	6/2536	11/18723	0.00153897	0.0273921	0.0221435	LTBP1/FBN2/FBN1/DAND5/CD46/GREM1	6
BP	GO:2001053	regulation of mesenchymal cell apoptotic process	6/2536	11/18723	0.00153897	0.0273921	0.0221435	PAX2/MSX1/BMP7/TBX1/SOX9/PAX8	6
BP	GO:0061008	hepaticobiliary system development	34/2536	150/18723	0.00154296	0.0273921	0.0221435	HES1/PCSK9/ELK1/DNAAF1/HFE/CUL3/ARG1/FRZB/HPN/CCDC40/HMGCL/SOX9/REG1A/HNF1A/SOX17/WNT4/MET/ONECUT2/PTPN3/ATF2/UPF2/PCK2/CYP1A1/E2F7/PHF2/EGFR/ATP7A/SRD5A1/PRMT5/CFLAR/ZMPSTE24/ACADM/NOTCH1/MPST	34
BP	GO:0017157	regulation of exocytosis	43/2536	202/18723	0.00155427	0.0275129	0.0222412	ATP9A/CD177/RAC2/SLC4A8/RAB33B/DRD2/SYT12/CACNA1G/SYT4/RIMS2/SYN1/PPFIA2/FGB/CDK5/CADPS/SYT6/RAB3B/FER/STXBP2/RAB3A/SDC4/RAB27A/GSK3B/FMR1/AP1G1/SYT3/LGI3/FBXL20/STXBP5/P2RX1/LGALS9/RPH3AL/CLASP2/LAMP1/SDC1/BACE1/CPLX2/NOTCH1/SMPD3/ITGB2/CD300A/IL4R/FGR	43
BP	GO:0019226	transmission of nerve impulse	19/2536	69/18723	0.0016039	0.0283093	0.022885	SPTBN4/CACNA1G/CACNG8/CACNG4/CACNG2/KCNA2/SCN7A/CHRNA1/SCN11A/FGF12/KCNA1/SCN8A/KCNMB2/SCN1A/NFASC/TNR/FMR1/P2RX1/GHSR	19
BP	GO:0050771	negative regulation of axonogenesis	18/2536	64/18723	0.00162156	0.0285343	0.0230669	RGMA/NTN1/SEMA5B/CDK5/EPHB2/SEMA4B/WNT5A/SEMA3G/SEMA6B/SEMA3A/PTEN/SEMA4D/DIP2B/SEMA4G/TNR/SEMA3B/SEMA4A/GDI1	18
BP	GO:0009185	ribonucleoside diphosphate metabolic process	26/2536	106/18723	0.00163317	0.0285343	0.0230669	TJP2/APP/PPARGC1A/ENTPD7/MLXIPL/PRKAA1/PGK2/INSR/STAT3/BPGM/OGDH/PPARA/DHTKD1/ALDOC/FOXK2/JMJD8/PGM1/PGAM2/HK1/HK3/NUDT16/GAPDH/ENO1/GALK1/ALDOA/BAD	26
BP	GO:0071560	cellular response to transforming growth factor beta stimulus	51/2536	250/18723	0.00163412	0.0285343	0.0230669	FERMT1/SOX6/COL1A1/LTBP1/PPARGC1A/FBN2/ARG1/COL3A1/SMAD9/FMOD/PPM1A/PPARG/FBN1/SOX9/DAND5/FERMT2/DKK3/WNT4/POSTN/STAT3/HIPK2/WFIKKN1/LATS1/ONECUT2/CD109/MYOCD/CDKN2B/DNM2/WNT5A/JUN/HTRA1/ZEB2/ADAM17/SPRED2/CILP/GDF15/PPARA/ZMIZ1/SNW1/HDAC2/VEPH1/CFLAR/CRE	51
BP	GO:0001952	regulation of cell-matrix adhesion	30/2536	128/18723	0.00163534	0.0285343	0.0230669	FERMT1/PHLDB2/HOXA7/FERMT2/WNT4/POSTN/PKHD1/AJAP1/EMP2/ONECUT2/GREM1/DUSP3/PTEN/CD36/SDC4/WDPCP/PEAK1/EPHA3/VEGFA/ROCK2/GSK3B/ROCK1/BCL6/CLASP2/ILK/COL16A1/IQGAP1/RHOA/PTK2B/PLAU	30
BP	GO:0034109	homotypic cell-cell adhesion	23/2536	90/18723	0.0016586	0.0287757	0.023262	GNAS/CSRP1/TJP2/DSC2/ADAMTS18/CEACAM5/PTPRU/FGB/CXADR/XG/MPL/UBASH3B/ITGB3/CTNNA3/TYRO3/MYL9/FIBP/MEGF10/SLC7A11/ILK/FERMT3/MYH9/LGALS1	23
BP	GO:0046031	ADP metabolic process	23/2536	90/18723	0.0016586	0.0287757	0.023262	APP/PPARGC1A/MLXIPL/PRKAA1/PGK2/INSR/STAT3/BPGM/OGDH/PPARA/DHTKD1/ALDOC/FOXK2/JMJD8/PGM1/PGAM2/HK1/HK3/GAPDH/ENO1/GALK1/ALDOA/BAD	23
BP	GO:0010876	lipid localization	83/2536	448/18723	0.00167322	0.0289472	0.0234006	ATP9A/OSBP2/PCSK9/APOC3/DRD2/EGF/APOC2/ABCD3/ABCG4/PPARG/APOA2/ABCC11/PRKAA1/SLC5A8/OSBPL6/PLA2G2E/FABP3/NOS2/GULP1/SERAC1/OSBPL8/ITGB3/ABCA13/SLC27A6/FABP4/OSBPL1A/FABP1/FABP6/PLSCR2/MYB/PITPNM3/APOB/PTPN2/ATP8B3/ANO3/SLCO3A1/ABCC2/MAP2K6/CD36/GM2A/PPARA	83
BP	GO:0043087	regulation of GTPase activity	67/2536	348/18723	0.00168671	0.0290982	0.0235227	PLXNA2/PKP4/TGM2/ARHGAP24/FGD4/WNK1/DAB2IP/RGMA/CCL13/ARHGAP29/PROM2/DENND1A/FERMT2/WNT4/RASA2/MET/PLXNC1/TBC1D22B/BCR/SNX18/RASGRF1/NGEF/TBC1D30/PLXNB3/WNT5A/RAP1GAP2/AGRN/RABGAP1/NTRK1/SEMA4D/TBC1D25/EVI5/LRCH1/EPHA3/ASAP3/DVL3/RUNDC1/GSK3B/ARRB1/RAPGEF	67
BP	GO:0072210	metanephric nephron development	13/2536	40/18723	0.00170074	0.0292575	0.0236515	HES1/PAX2/GDNF/SOX9/WNT4/WNT9B/OSR1/LHX1/HES5/GREM1/PAX8/STAT1/LAMB2	13
BP	GO:0090162	establishment of epithelial cell polarity	11/2536	31/18723	0.00171598	0.0294367	0.0237963	FERMT1/CDC42/HES1/FRMD4A/FAT1/LAMA1/HES5/WNT5A/PARD3/RHOA/MSN	11
BP	GO:0046939	nucleotide phosphorylation	25/2536	101/18723	0.00173488	0.0295543	0.0238914	APP/PPARGC1A/MLXIPL/PRKAA1/PGK2/INSR/STAT3/BPGM/NME5/OGDH/AK7/PPARA/DHTKD1/NME4/ALDOC/FOXK2/JMJD8/PGM1/PGAM2/HK1/HK3/GAPDH/ENO1/GALK1/ALDOA	25
BP	GO:0045069	regulation of viral genome replication	22/2536	85/18723	0.00173682	0.0295543	0.0238914	LTF/VAPB/IFNB1/NR5A2/SLPI/TRIM6/STAU1/PPARA/OAS2/TMEM39A/PDE12/EIF2AK2/OASL/NOTCH1/ZC3HAV1/N4BP1/IFIH1/MX1/RAD23A/IFIT1/SETDB1/DDB1	22
BP	GO:0048592	eye morphogenesis	34/2536	151/18723	0.00173735	0.0295543	0.0238914	SOX1/HCN1/HIPK1/FOXN4/FBN2/PAX2/FBN1/BMP7/SOX9/FZD5/FAT1/PAX6/STAT3/HIPK2/LHX1/EPHB2/MFAP2/TWIST1/OBSL1/THRB/WNT5A/MFAP5/PRKCI/COL8A1/SHROOM2/ALDH1A3/OLFM3/BAX/VEGFA/CABP4/AQP5/TDRD7/FRS2/MFN2	34
BP	GO:0046777	protein autophosphorylation	47/2536	227/18723	0.00177554	0.0301201	0.0243488	TAF1/IRAK3/ERN1/GRK1/FGFR1/WNK2/WNK1/KIT/TSSK2/PDGFA/CAMK2A/TEC/FLT4/INSR/CDK5/GPNMB/HTATIP2/ERBB4/BCR/MKNK1/GREM1/FER/NEK6/TYRO3/MAPKAPK2/NTRK1/BTK/PEAK1/VEGFA/DAPK2/GSK3B/MAP2K2/EGFR/MAPKAPK3/TAOK3/PAK1/EIF2AK2/RIPK3/MAP3K3/IQGAP1/STK4/PRKD2/PTK2B/MOB1B	47
BP	GO:0002262	myeloid cell homeostasis	35/2536	157/18723	0.00179835	0.0303385	0.0245254	UBA5/AHSP/EPO/KIT/RHAG/RBFOX2/SCNN1B/MPL/HOXB6/STAT3/HIPK2/BPGM/MAPK14/PTPN2/INHA/ADAM17/PRKDC/BAX/VEGFA/FLVCR1/BCL6/STAT1/SLC7A11/MERTK/TSPO2/ABCB10/BCL2L11/PKNOX1/RB1/ZFP36L1/STAT5B/MAFB/NCSTN/ZFP36/THRA	35
BP	GO:0051017	actin filament bundle assembly	35/2536	157/18723	0.00179835	0.0303385	0.0245254	CDC42/AIF1/CUL3/ADD2/ADD1/ESPN/PHACTR1/PHLDB2/BAIAP2L1/PPM1E/PPFIA1/FERMT2/ELN/WNT4/MET/TPM1/CCDC88A/CORO1B/MYO1B/SDC4/VIL1/ASAP3/ROCK2/ARRB1/ACTN1/ROCK1/FSCN1/TACSTD2/PAK1/CLASP2/DPYSL3/RHOA/PTK2B/FHOD1/PXN	35
BP	GO:0048608	reproductive structure development	79/2536	424/18723	0.00181587	0.0305497	0.0246961	HES1/KDM5A/SFRP2/CSF2/HOXA11/CASP2/GJB1/CDX4/GLI2/FST/CDX2/TBX3/KIT/PPARG/CTNNA1/BMP7/SOX9/FZD5/SOX15/PHLDA2/WNT4/GJB5/DEDD/WNT9B/SULF1/OSR1/LHX1/IDH1/ROBO2/CTSB/MYOCD/MDFI/CGA/SOCS3/BMP15/WNT5A/MAPK14/JUNB/VDR/HTRA1/HSD17B2/TYRO3/INHA/SEMA3A/SGPL1/PTEN/E	79
BP	GO:0120032	regulation of plasma membrane bounded cell projection assembly	40/2536	186/18723	0.00182135	0.0305577	0.0247026	CDC42/APC/RAC2/ARHGAP24/MAP4/MARK4/KIT/CLRN1/CDC42EP4/CCDC88A/TBC1D30/PLXNB3/DNM2/AGRN/FER/MNS1/PLEKHM1/WDPCP/SDCCAG8/ATG5/FMR1/ATP7A/FXR2/FSCN1/ZMYND10/DEF8/TACSTD2/RHOG/EPS8L1/ARHGAP35/DPYSL3/ATG3/TRPM2/KCTD17/NDEL1/SH3YL1/CDKL1/ARPC2/CDKL5/CDC42EP5	40
BP	GO:0035272	exocrine system development	14/2536	45/18723	0.00183629	0.0305803	0.0247209	CDC42/TGM2/PDGFA/WLS/BMP7/SOX9/NFIB/PAX6/LAMA1/IGSF3/POLB/SEMA3A/CELA1/PLXND1	14
BP	GO:0071364	cellular response to epidermal growth factor stimulus	14/2536	45/18723	0.00183629	0.0305803	0.0247209	COL1A1/DAB2IP/PAX2/SOX9/ERBB4/DUSP3/CBL/VIL1/EGFR/CFLAR/IQGAP1/ZFP36L1/STAT5B/ZFP36	14
BP	GO:0035282	segmentation	24/2536	96/18723	0.00183772	0.0305803	0.0247209	PLXNA2/SFRP2/FOXC2/CDX2/TBX3/FZD5/OSR1/LHX1/TBX18/HES5/TBX6/DMRT2/WNT5A/MED12/SEMA3A/PRKDC/PCSK6/ABI1/LRP6/IRX3/BASP1/NOTCH1/FRS2/MAFB	24
BP	GO:0001667	ameboidal-type cell migration	87/2536	475/18723	0.00186001	0.030867	0.0249526	FERMT1/NFE2L2/SPARC/RADIL/FGFR1/DAB2IP/BCAR1/EGF/FOXC2/KIT/PPARG/CLEC14A/BMP7/TBX1/GDNF/SOX9/FLT4/SEMA5B/MIA3/SOX17/EPB41L4B/ALX1/ADAMTS9/S100P/ERBB4/SEMA4B/MET/EMP2/TWIST1/PTPRG/CORO1B/ITGB3/FAT2/WNT5A/SEMA3G/RHOB/GREM1/EFNB2/PRSS3/FER/SMOC2/SEMA6B/ZEB2/	87
BP	GO:0006024	glycosaminoglycan biosynthetic process	20/2536	75/18723	0.00187395	0.0310142	0.0250716	CLTC/EGF/ST3GAL6/CHST14/HS3ST2/EXT1/CHSY3/CHST9/ABCC5/CHST13/CHST15/ST3GAL3/HS2ST1/CSGALNACT2/ST3GAL2/CHPF2/AP2A1/SMPD3/B3GALT6/ANGPT1	20
BP	GO:1903557	positive regulation of tumor necrosis factor superfamily cytokine production	26/2536	107/18723	0.00188464	0.0310971	0.0251386	FRMD8/APP/TIRAP/C1QTNF4/FZD5/STAT3/IL1A/EPHB2/TWIST1/WNT5A/CD86/MAPKAPK2/CD36/OAS2/TLR4/LPL/HDAC2/LGALS9/SASH3/PLCG2/TLR1/TMEM106A/TLR2/IFNGR1/PF4/IFIH1	26
BP	GO:0043161	proteasome-mediated ubiquitin-dependent protein catabolic process	77/2536	412/18723	0.00188915	0.0310971	0.0251386	NFE2L2/TAF1/UBE2D3/HFE/CUL3/IFI27/ZYG11B/KLHL15/KLHDC10/ZNRF1/UBE2H/FEM1A/SKP2/MDM2/CUL4A/PSMF1/TRIM9/UBE2V2/UCHL1/KCTD5/AMN1/NKD2/CSNK1D/SEL1L2/DERL1/ERLIN2/SEL1L/ITCH/RNF187/WAC/USP19/FBXO9/GSK3B/PSMC1/ARRB1/FBXO22/JKAMP/KBTBD7/FBXL20/UBR2/SPSB1/SPOPL/U	77
BP	GO:0031214	biomineral tissue development	37/2536	169/18723	0.0019032	0.0311742	0.025201	COL1A1/LTF/FBN2/KLK4/MEPE/BMP7/TBX1/BMP2K/SOX9/WNT4/GPNMB/OSR1/TWIST1/PKDCC/GREM1/TSPEAR/AMBN/TMEM119/PPARA/FAM20C/SLC24A4/ROCK2/ASGR2/SLC8A1/ROCK1/KLF10/SLC24A3/MGP/ZMPSTE24/BMP6/NELL1/NOTCH1/NBR1/PTK2B/SMPD3/FGR/CCDC154	37
BP	GO:0007628	adult walking behavior	10/2536	27/18723	0.00190915	0.0311742	0.025201	SPTBN4/DRD2/CTNS/GBX1/HIPK2/UCHL1/CEND1/KLHL1/ZMPSTE24/OXR1	10
BP	GO:0035235	ionotropic glutamate receptor signaling pathway	10/2536	27/18723	0.00190915	0.0311742	0.025201	APP/GRIN1/GRIA1/GRIK4/GRIN2B/GRIN2C/GRID2/GRIN3B/CPEB4/PTK2B	10
BP	GO:0090102	cochlea development	15/2536	50/18723	0.00192277	0.0313129	0.025313	HES1/FRZB/GLI2/HPN/PAX2/TBX1/SOX9/TBX18/GABRA5/WNT5A/SIX1/KCNK3/SLITRK6/CECR2/FZD2	15
BP	GO:0045017	glycerolipid biosynthetic process	51/2536	252/18723	0.00195152	0.0315599	0.0255127	MTMR1/THRSP/PDGFA/APOA2/INPP4A/SLC44A1/EFR3B/FABP3/SLC44A4/PIK3C2G/INPP5J/FAM126A/SOCS3/INPP5F/PITPNM3/PIGB/INPP1/TTC7B/PCK2/SLC44A5/PTEN/FAR1/PIP4K2A/SOCS1/FAM126B/IMPA2/GPAA1/LPGAT1/PIP5K1B/LPL/ACSL1/SYNJ2/PLCG2/CHKA/PLA2G4A/CISH/PNPLA2/PIK3C3/ABHD5/SH3	51
BP	GO:0051092	positive regulation of NF-kappaB transcription factor activity	34/2536	152/18723	0.00195259	0.0315599	0.0255127	IRAK3/LTF/APP/CAMK2A/TIRAP/TRIM15/STAT3/FLOT2/TNFSF18/WNT5A/GREM1/TRIM6/FER/TRIM21/PRKCI/SLCO3A1/NTRK1/CD36/BTK/IL1RAP/TLR4/LGALS9/CFLAR/EIF2AK2/PLCG2/RIPK3/TLR2/CTH/RPS6KA4/CAPN3/PRKD2/IKBKG/TRIM27/MTPN	34
BP	GO:0046503	glycerolipid catabolic process	18/2536	65/18723	0.00196337	0.0315599	0.0255127	APOC3/APOC2/APOA2/PNPLA5/ABHD16B/INPP5F/ABHD2/APOB/DAGLB/PRDX6/GDE1/LPL/PLA2G4A/PNPLA2/ABHD6/ABHD5/PLIN5/MGLL	18
BP	GO:0018410	C-terminal protein amino acid modification	7/2536	15/18723	0.00196894	0.0315599	0.0255127	TTL/FOLH1/FOLH1B/AGBL4/ATG7/ATG5/AGBL1	7
BP	GO:0051775	response to redox state	7/2536	15/18723	0.00196894	0.0315599	0.0255127	RYR2/SLC7A11/GLRX2/ARNTL/SMPD3/ARHGDIA/SIRT2	7
BP	GO:0072075	metanephric mesenchyme development	7/2536	15/18723	0.00196894	0.0315599	0.0255127	PAX2/BMP7/WNT4/OSR1/SIX1/STAT1/BASP1	7
BP	GO:0051965	positive regulation of synapse assembly	17/2536	60/18723	0.0019791	0.0316398	0.0255773	LRRTM2/THBS2/NRXN1/SLITRK2/EPHB2/UBE2V2/BDNF/AGRN/GRID2/NTRK1/SEMA4D/IL1RAP/SLITRK6/ADNP/OXT/SLITRK4/SEMA4A	17
BP	GO:0030323	respiratory tube development	39/2536	181/18723	0.00198633	0.0316723	0.0256036	CDC42/HES1/MYCN/ELK1/SPARC/DNAAF1/CRISPLD2/IGFBP5/ARG1/GLI2/PDGFA/CCDC40/SOX9/FLT4/NFIB/SPDEF/LAMA1/DPPA4/PKDCC/EXT1/THRB/MYOCD/WNT5A/SEC24B/RAB3A/MME/VEGFA/RC3H2/EGFR/ATP7A/YWHAZ/FSTL3/SLC7A11/LIPA/NOTCH1/CTSZ/PCSK5/SMPD3/THRA	39
BP	GO:0050650	chondroitin sulfate proteoglycan biosynthetic process	9/2536	23/18723	0.00205668	0.0327087	0.0264414	CYTL1/CHSY3/CHST9/CHST13/B3GAT2/CHST15/CSGALNACT2/CHPF2/B3GALT6	9
BP	GO:0010885	regulation of cholesterol storage	8/2536	19/18723	0.00210457	0.0333553	0.0269641	PPARG/APOB/CD36/PPARA/LPL/ABCA1/MSR1/EHD1	8
BP	GO:0032102	negative regulation of response to external stimulus	78/2536	420/18723	0.00211707	0.0333553	0.0269641	AIF1/SERPINB2/IRAK3/LTF/KRT1/DRD2/ARG1/CR1/TNFRSF1B/RGMA/PDGFA/PHLDB2/PPARG/ADAMTS18/TFPI/SEMA5B/KLK8/FEM1A/FGB/WNT4/AJAP1/SAMHD1/SEMA4B/ROBO2/UBASH3B/CD109/CORO1B/KREMEN1/SOCS3/WNT5A/MAPK14/SEMA3G/INPP5F/GREM1/F11/HTRA1/TYRO3/PTPN2/TRIM21/SEMA6B/ITCH/DUS	78
BP	GO:0001889	liver development	33/2536	147/18723	0.00211918	0.0333553	0.0269641	HES1/PCSK9/ELK1/DNAAF1/HFE/CUL3/ARG1/FRZB/HPN/CCDC40/HMGCL/SOX9/REG1A/HNF1A/WNT4/MET/ONECUT2/PTPN3/ATF2/UPF2/PCK2/CYP1A1/E2F7/PHF2/EGFR/ATP7A/SRD5A1/PRMT5/CFLAR/ZMPSTE24/ACADM/NOTCH1/MPST	33
BP	GO:0016331	morphogenesis of embryonic epithelium	33/2536	147/18723	0.00211918	0.0333553	0.0269641	SFRP2/RGMA/SUFU/GLI2/PAX2/BMP7/GDNF/SOX9/VANGL2/WNT4/WNT9B/SULF1/OSR1/TWIST1/TBX18/HES5/WNT5A/GREM1/PAX8/SEC24B/MED12/SIX1/ALDH1A3/SDC4/DVL3/MTHFR/IRX3/ARHGAP35/STK4/TGFB1I1/CECR2/TCTN1/FZD2	33
BP	GO:0045444	fat cell differentiation	47/2536	229/18723	0.00213718	0.0334993	0.0270805	HES1/SFRP2/PPARGC1A/FRZB/PPARG/BMP7/FERMT2/FABP3/STEAP4/GDF3/PRLH/LMO3/WNT5B/RUNX1T1/OSBPL8/FABP4/EBF2/WNT5A/MAPK14/ATF2/PER2/SIX1/SOCS1/FBXO9/OSBPL11/ARL4A/ATF5/SDF4/LPL/TMEM120A/NR4A2/PSMB8/PLCB1/FLCN/TAF8/STK4/ARNTL/ZBTB16/TGFB1I1/ZFP36L1/FFAR2/CTBP2/G	47
BP	GO:0010498	proteasomal protein catabolic process	89/2536	490/18723	0.00213931	0.0334993	0.0270805	NFE2L2/TAF1/UBE2D3/PITHD1/HFE/CUL3/DAB2IP/IFI27/ZYG11B/KLHL15/KLHDC10/ZNRF1/PSMA1/UBE2H/FEM1A/SKP2/MDM2/CUL4A/DDI1/PSMF1/TRIM9/UBE2V2/UCHL1/KCTD5/AMN1/NKD2/CSNK1D/HM13/SEL1L2/DERL1/ERLIN2/RNF41/SEL1L/ITCH/RNF187/TOR1A/WAC/USP19/FBXO9/GSK3B/PSMC1/FMR1/ARRB	89
BP	GO:0043434	response to peptide hormone	77/2536	414/18723	0.00216072	0.0337482	0.0272817	NFE2L2/COL1A1/APC/PCSK9/SPARC/SHC1/IGFBP5/ARG1/BCAR1/FOXC2/PPARG/BAIAP2L1/CAMK2A/FBN1/PRKAA1/BMP7/APOBEC1/REG1A/MDM2/PLN/INSR/FABP3/STAT3/PRLH/FOXO4/TIMP4/AP3S1/CPEB1/OSBPL8/EIF4EBP2/SOCS3/LEPROT/FER/PTPN2/PCK2/PRKCI/ABCC2/GNAI1/PTEN/EDNRB/GDF15/PRKDC/UMO	77
BP	GO:0007173	epidermal growth factor receptor signaling pathway	26/2536	108/18723	0.00216854	0.0337839	0.0273106	SHC1/SHC3/DAB2IP/BCAR1/EGF/FAM83A/HIP1/ZFYVE28/SOX9/CCDC88A/ITGA1/PTPN3/FER/BRAF/PTPN2/DUSP3/ADAM17/CBL/VIL1/SOS1/EGFR/AREG/IQGAP1/PTK2B/DGKD/RHBDF2	26
BP	GO:0001503	ossification	76/2536	408/18723	0.00220477	0.034261	0.0276962	CLTC/PBX1/COL1A1/SFRP2/SPARC/CLEC5A/LTF/IGFBP5/FBN2/BMP1/CHRDL2/SUFU/GLI2/KAZALD1/FOXC2/HEMGN/PPARG/BMP7/BMP2K/SOX9/FERMT2/WNT4/GPNMB/TWIST2/OSR1/ATP6V1B1/LRP5L/TWIST1/CDH11/MMP2/PKDCC/EXT1/KREMEN1/WNT5A/MAPK14/IL6R/GREM1/JUNB/VCAN/TMEM119/SEMA4D/MAP2K6/S	76
BP	GO:0061458	reproductive system development	79/2536	427/18723	0.00221454	0.0343254	0.0277483	HES1/KDM5A/SFRP2/CSF2/HOXA11/CASP2/GJB1/CDX4/GLI2/FST/CDX2/TBX3/KIT/PPARG/CTNNA1/BMP7/SOX9/FZD5/SOX15/PHLDA2/WNT4/GJB5/DEDD/WNT9B/SULF1/OSR1/LHX1/IDH1/ROBO2/CTSB/MYOCD/MDFI/CGA/SOCS3/BMP15/WNT5A/MAPK14/JUNB/VDR/HTRA1/HSD17B2/TYRO3/INHA/SEMA3A/SGPL1/PTEN/E	79
BP	GO:0021536	diencephalon development	20/2536	76/18723	0.00222521	0.0344035	0.0278114	HES1/DRD2/GLI2/OLIG2/MSX1/OTP/SOX3/WNT4/PAX6/WNT5A/OGDH/SEMA3A/BAX/NCOA1/PITX1/SRD5A1/NR4A2/ARX/NHLH2/OTX1	20
BP	GO:0060491	regulation of cell projection assembly	40/2536	188/18723	0.00223773	0.0345096	0.0278973	CDC42/APC/RAC2/ARHGAP24/MAP4/MARK4/KIT/CLRN1/CDC42EP4/CCDC88A/TBC1D30/PLXNB3/DNM2/AGRN/FER/MNS1/PLEKHM1/WDPCP/SDCCAG8/ATG5/FMR1/ATP7A/FXR2/FSCN1/ZMYND10/DEF8/TACSTD2/RHOG/EPS8L1/ARHGAP35/DPYSL3/ATG3/TRPM2/KCTD17/NDEL1/SH3YL1/CDKL1/ARPC2/CDKL5/CDC42EP5	40
BP	GO:0019221	cytokine-mediated signaling pathway	86/2536	472/18723	0.0022944	0.0349211	0.0282299	IL1R1/IRAK3/PIAS4/HIPK1/PXDN/ARG1/WNK1/IFI27/TNFRSF1B/TNFRSF19/CCL13/EPO/CLDN18/KIT/PPARG/IFNB1/C1QTNF4/IL1R2/MPL/STAT3/IL1A/IFNK/SAMHD1/IL36B/EXT1/CXCL6/TNFSF18/IL1RAPL2/WNT5A/IL6R/IFNA2/PRLR/TRIM6/FER/CD24/IL17RC/IFNA16/PTPN2/TYK2/CSF2RA/ST18/ADAM17/CBL	86
BP	GO:0030511	positive regulation of transforming growth factor beta receptor signaling pathway	11/2536	32/18723	0.00229872	0.0349211	0.0282299	FERMT1/HIPK2/MYOCD/CDKN2B/ZEB2/ADAM17/SNW1/CREBBP/FLCN/TGFB1I1/ING2	11
BP	GO:0048841	regulation of axon extension involved in axon guidance	11/2536	32/18723	0.00229872	0.0349211	0.0282299	SEMA5B/SEMA4B/WNT5A/SEMA3G/SEMA6B/SEMA3A/SEMA4D/VEGFA/SEMA4G/SEMA3B/SEMA4A	11
BP	GO:0072337	modified amino acid transport	11/2536	32/18723	0.00229872	0.0349211	0.0282299	SLC6A8/FOLR3/CTNS/SLC13A3/SLC22A4/ABCC5/SLC22A16/FOLR2/SLC6A13/SLC7A11/SLC19A1	11
BP	GO:1901532	regulation of hematopoietic progenitor cell differentiation	11/2536	32/18723	0.00229872	0.0349211	0.0282299	NFE2L2/HES1/HES5/MYB/ITCH/PRKDC/SOS1/EIF2AK2/FLCN/NOTCH1/OSM	11
BP	GO:1903846	positive regulation of cellular response to transforming growth factor beta stimulus	11/2536	32/18723	0.00229872	0.0349211	0.0282299	FERMT1/HIPK2/MYOCD/CDKN2B/ZEB2/ADAM17/SNW1/CREBBP/FLCN/TGFB1I1/ING2	11
BP	GO:0009135	purine nucleoside diphosphate metabolic process	25/2536	103/18723	0.00231716	0.0349405	0.0282456	TJP2/APP/PPARGC1A/MLXIPL/PRKAA1/PGK2/INSR/STAT3/BPGM/OGDH/PPARA/DHTKD1/ALDOC/FOXK2/JMJD8/PGM1/PGAM2/HK1/HK3/NUDT16/GAPDH/ENO1/GALK1/ALDOA/BAD	25
BP	GO:0009179	purine ribonucleoside diphosphate metabolic process	25/2536	103/18723	0.00231716	0.0349405	0.0282456	TJP2/APP/PPARGC1A/MLXIPL/PRKAA1/PGK2/INSR/STAT3/BPGM/OGDH/PPARA/DHTKD1/ALDOC/FOXK2/JMJD8/PGM1/PGAM2/HK1/HK3/NUDT16/GAPDH/ENO1/GALK1/ALDOA/BAD	25
BP	GO:0032760	positive regulation of tumor necrosis factor production	25/2536	103/18723	0.00231716	0.0349405	0.0282456	FRMD8/APP/TIRAP/C1QTNF4/FZD5/STAT3/IL1A/EPHB2/TWIST1/WNT5A/MAPKAPK2/CD36/OAS2/TLR4/LPL/HDAC2/LGALS9/SASH3/PLCG2/TLR1/TMEM106A/TLR2/IFNGR1/PF4/IFIH1	25
BP	GO:0042445	hormone metabolic process	45/2536	218/18723	0.00233172	0.0350734	0.028353	HFE/PPARGC1A/ECE2/CYP26B1/HPN/AKR1B10/CYP2C9/SCNN1B/TTR/DKK3/WNT4/SULT1B1/CTSB/CGA/PAX8/CHST9/CYP2C18/HSD17B2/HSD3B2/CYP1A1/SGPL1/ALDH1A3/DUOXA1/ALDH9A1/MME/CRYM/HSD17B4/PCSK6/ADH1C/SRD5A1/DHRS13/CHST8/CYP2S1/ZMPSTE24/BMP6/PNPLA2/CTSZ/PCSK5/DHRS9/DHCR7/ST	45
BP	GO:0110148	biomineralization	37/2536	171/18723	0.00236182	0.0354356	0.0286458	COL1A1/LTF/FBN2/KLK4/MEPE/BMP7/TBX1/BMP2K/SOX9/WNT4/GPNMB/OSR1/TWIST1/PKDCC/GREM1/TSPEAR/AMBN/TMEM119/PPARA/FAM20C/SLC24A4/ROCK2/ASGR2/SLC8A1/ROCK1/KLF10/SLC24A3/MGP/ZMPSTE24/BMP6/NELL1/NOTCH1/NBR1/PTK2B/SMPD3/FGR/CCDC154	37
BP	GO:0009948	anterior/posterior axis specification	15/2536	51/18723	0.00238823	0.0354356	0.0286458	CDX4/CDX2/TBX3/WLS/FZD5/ETS2/LHX1/FOXA2/TBX6/WNT5A/OTX2/PCSK6/RNF2/BASP1/FRS2	15
BP	GO:0051262	protein tetramerization	22/2536	87/18723	0.00238861	0.0354356	0.0286458	HCN1/KRT1/KIF25/GRIN1/GRIN2B/SAMHD1/PKD2L1/TRPA1/TRPV5/MCOLN1/ALDH1A3/ALDH9A1/CPSF6/SYCP1/AQP5/STK4/KCNC3/CTH/TRPM2/HPRT1/TRPM6/ALDOA	22
BP	GO:0150104	transport across blood-brain barrier	22/2536	87/18723	0.00238861	0.0354356	0.0286458	SLC4A8/SLC1A3/SLC22A8/SLC2A3/SLC13A3/SLC44A1/INSR/SLC29A4/SLC1A2/ABCC5/SLCO3A1/ABCC2/SLC6A6/CD36/ABCC3/SLC29A1/SLC6A13/APOE/SLC24A3/SLC19A1/SLC27A1/ATP1A4	22
BP	GO:0006661	phosphatidylinositol biosynthetic process	30/2536	131/18723	0.00239061	0.0354356	0.0286458	MTMR1/PDGFA/INPP4A/EFR3B/PIK3C2G/INPP5J/FAM126A/SOCS3/INPP5F/PITPNM3/PIGB/INPP1/TTC7B/PTEN/PIP4K2A/SOCS1/FAM126B/IMPA2/GPAA1/PIP5K1B/SYNJ2/PLCG2/CISH/PIK3C3/SH3YL1/MPPE1/INPPL1/PIGQ/SLC27A1/MBOAT7	30
BP	GO:1903844	regulation of cellular response to transforming growth factor beta stimulus	30/2536	131/18723	0.00239061	0.0354356	0.0286458	FERMT1/LTBP1/FBN2/PPM1A/PPARG/FBN1/DAND5/DKK3/HIPK2/WFIKKN1/LATS1/ONECUT2/CD109/MYOCD/CDKN2B/DNM2/HTRA1/ZEB2/ADAM17/SPRED2/PPARA/SNW1/VEPH1/CFLAR/CREBBP/FLCN/TGFB1I1/ING2/PBLD/TRIM33	30
BP	GO:0030324	lung development	38/2536	177/18723	0.00240564	0.0355721	0.0287561	CDC42/HES1/MYCN/ELK1/SPARC/DNAAF1/CRISPLD2/IGFBP5/ARG1/GLI2/PDGFA/CCDC40/SOX9/FLT4/NFIB/SPDEF/LAMA1/DPPA4/PKDCC/EXT1/THRB/MYOCD/WNT5A/SEC24B/RAB3A/MME/VEGFA/RC3H2/EGFR/ATP7A/YWHAZ/FSTL3/SLC7A11/LIPA/NOTCH1/CTSZ/SMPD3/THRA	38
BP	GO:0001658	branching involved in ureteric bud morphogenesis	16/2536	56/18723	0.00241431	0.035614	0.02879	PBX1/HOXA11/HOXB7/PAX2/GDNF/SOX9/WNT4/WNT9B/LHX1/GREM1/PAX8/SIX1/VEGFA/TACSTD2/ILK/CTNNBIP1	16
BP	GO:0007605	sensory perception of sound	34/2536	154/18723	0.00245292	0.0360095	0.0291098	COL1A1/SPTBN4/SLC1A3/TRIOBP/ESPN/HPN/KIT/FBXO11/ATP2B2/PAX3/TBX1/KCNE1/CACNA1D/TMC1/CLRN1/ATP6V1B1/TMC2/GABRA5/THRB/WDR1/TUB/TSPEAR/SIX1/CRYM/LHFPL4/MYO7B/HOMER2/ALDH7A1/SLITRK6/MYO1A/PPIP5K2/MBP/COL11A2/GPX1	34
BP	GO:0016052	carbohydrate catabolic process	34/2536	154/18723	0.00245292	0.0360095	0.0291098	APP/PPARGC1A/FUT5/NEU2/CHIT1/MLXIPL/PRKAA1/PGK2/INSR/GPD2/STAT3/BPGM/SORD/OGDH/GM2A/PPARA/DHTKD1/PGD/ALDOC/FOXK2/JMJD8/PGM1/PGAM2/HK1/STBD1/GALE/HK3/GAPDH/ENO1/NAGA/GALK1/ALDOA/BAD/FUT6	34
BP	GO:0007266	Rho protein signal transduction	31/2536	137/18723	0.00249267	0.0365053	0.0295105	CDC42/CUL3/APOC3/COL3A1/NTN1/ARHGAP29/MET/CDC42EP4/BCR/RASGRF1/RHOB/ARHGEF11/CTNNAL1/ROCK2/ARRB1/ROCK1/CFL1/BCL6/APOE/RHOG/EPS8L1/ABCA1/ARHGAP35/FLCN/RAF1/MYO9B/RHOA/RALBP1/ARHGDIA/CCDC125/CDC42EP5	31
BP	GO:0001892	embryonic placenta development	21/2536	82/18723	0.00251255	0.0366099	0.0295951	HES1/CSF2/CDX4/CDX2/BMP7/FZD5/SOX15/PHLDA2/GJB5/MDFI/SOCS3/JUNB/E2F7/ZNF568/NCOA1/CASP8/FBXW8/STK4/DNAJB6/ZFP36L1/VASH1	21
BP	GO:0008625	extrinsic apoptotic signaling pathway via death domain receptors	21/2536	82/18723	0.00251255	0.0366099	0.0295951	SFRP2/DAB2IP/TIMP3/FGB/FAIM2/DEDD/PTEN/BAX/GSK3B/FAF1/CASP8/CFLAR/GABARAP/RAF1/STK4/BRCA1/ZDHHC3/RNF34/GPX1/BAD/CRADD	21
BP	GO:0035637	multicellular organismal signaling	35/2536	160/18723	0.00251779	0.0366099	0.0295951	SPTBN4/KCND3/CACNA1G/SCN2B/DSC2/CACNG8/CACNG4/ATP2B2/CACNG2/CXADR/PLN/KCNE1/CACNA1D/KCNA2/SCN7A/CHRNA1/SCN11A/TBX18/FGF12/RYR2/KCNA1/SCN8A/GJC1/KCNMB2/SCN1A/CTNNA3/NFASC/TNR/FMR1/IRX3/SLC8A1/P2RX1/GHSR/ZMPSTE24/NKX2-5	35
BP	GO:0030010	establishment of cell polarity	32/2536	143/18723	0.00258506	0.0372414	0.0301056	FERMT1/CDC42/HES1/FRMD4A/MAP4/CYP26B1/KIF25/FAT1/PAX6/LAMA1/PKHD1/FLOT2/HES5/WNT5A/PRKCI/ARHGEF11/WDPCP/SDCCAG8/ROCK2/SNX27/GSK3B/PARD3/ROCK1/FSCN1/PAK1/WWC1/RHOA/PTK2B/NDEL1/AMOTL1/MSN/MYH9	32
BP	GO:0006862	nucleotide transport	12/2536	37/18723	0.00258561	0.0372414	0.0301056	CR1/GJB1/ABCC11/SLC35B3/ABCC5/EPG5/SLC25A19/SLC29A1/ABCD1/SLC25A24/SLC25A25/SLC19A1	12
BP	GO:0048846	axon extension involved in axon guidance	12/2536	37/18723	0.00258561	0.0372414	0.0301056	SLIT1/SEMA5B/SEMA4B/WNT5A/SEMA3G/SEMA6B/SEMA3A/SEMA4D/VEGFA/SEMA4G/SEMA3B/SEMA4A	12
BP	GO:1902284	neuron projection extension involved in neuron projection guidance	12/2536	37/18723	0.00258561	0.0372414	0.0301056	SLIT1/SEMA5B/SEMA4B/WNT5A/SEMA3G/SEMA6B/SEMA3A/SEMA4D/VEGFA/SEMA4G/SEMA3B/SEMA4A	12
BP	GO:0010464	regulation of mesenchymal cell proliferation	10/2536	28/18723	0.00261352	0.0374666	0.0302877	MYCN/PDGFA/TBX1/SOX9/NFIB/PRRX1/WNT5A/SIX1/STAT1/CTNNBIP1	10
BP	GO:0090659	walking behavior	10/2536	28/18723	0.00261352	0.0374666	0.0302877	SPTBN4/DRD2/CTNS/GBX1/HIPK2/UCHL1/CEND1/KLHL1/ZMPSTE24/OXR1	10
BP	GO:0007219	Notch signaling pathway	37/2536	172/18723	0.00262486	0.037541	0.0303478	HES1/MAML3/APP/FOXC2/KIT/BMP7/BMP2K/SOX9/TSPAN5/PLN/POSTN/HIF1AN/STAT3/ROBO2/TIMP4/SPEN/CD46/CNTN1/HES5/DNER/TSPEAR/SEL1L/PRKCI/ADAM17/ANGPT4/ZMIZ1/SORBS2/ARRB1/PGAM2/S1PR3/BCL6/RFNG/PSEN2/NOTCH1/APH1A/NCSTN/WWP2	37
BP	GO:0030278	regulation of ossification	27/2536	115/18723	0.0026466	0.0377636	0.0305277	PBX1/LTF/FBN2/BMP7/BMP2K/SOX9/WNT4/OSR1/TWIST1/PKDCC/KREMEN1/WNT5A/MAPK14/GREM1/TMEM119/SLC8A1/GFRA4/INTU/MGP/OXT/ZMPSTE24/BMP6/NELL1/ZBTB16/NOTCH1/NBR1/PTK2B	27
BP	GO:0048661	positive regulation of smooth muscle cell proliferation	25/2536	104/18723	0.0026658	0.0378606	0.0306062	AIF1/TGM2/ERN1/PPARGC1A/IGFBP5/SKP2/MDM2/MMP2/RBPMS2/HES5/IL6R/JUN/MYB/EGFR/GNAI3/TLR4/IRAK4/STAT1/NQO2/PAK1/TERT/NAMPT/MEF2D/SMPD3/MFN2	25
BP	GO:1901890	positive regulation of cell junction assembly	25/2536	104/18723	0.0026658	0.0378606	0.0306062	LRRTM2/THBS2/NRXN1/FERMT2/SLITRK2/WNT4/EPHB2/UBE2V2/BDNF/AGRN/GRID2/NTRK1/SEMA4D/SDC4/VEGFA/IRX3/IL1RAP/ROCK1/SLITRK6/COL16A1/ADNP/OXT/IQGAP1/SLITRK4/SEMA4A	25
BP	GO:0035264	multicellular organism growth	30/2536	132/18723	0.00270116	0.0382738	0.0309402	SPTBN4/APP/DRD2/FOXS1/SCNN1B/STAT3/PRLH/RAI1/SLC1A2/PKDCC/EXT1/CLIC4/SGPL1/GDF15/VIL1/RC3H2/SOS1/ATF5/SP2/SPTBN2/FLVCR1/SLITRK6/ATRN/CELA1/GHSR/ZMPSTE24/SLC25A25/ZFP36L1/SMPD3/STAT5B	30
BP	GO:0010623	programmed cell death involved in cell development	6/2536	12/18723	0.00272634	0.0384521	0.0310844	CASP2/KIT/IL1A/NTRK1/PRKDC/BAX	6
BP	GO:0072182	regulation of nephron tubule epithelial cell differentiation	6/2536	12/18723	0.00272634	0.0384521	0.0310844	PAX2/OSR1/LHX1/PAX8/CD24/STAT1	6
BP	GO:0043903	regulation of biological process involved in symbiotic interaction	19/2536	72/18723	0.00273799	0.0385275	0.0311453	LTF/TRIM31/ARG1/TRIM15/CXCL6/IFNA2/TRIM6/TRIM21/CHMP2B/TRIM11/APCS/LGALS9/FUCA2/SNX3/TMPRSS2/EXOC7/TRIM27/LGALS1/DDB1	19
BP	GO:0031032	actomyosin structure organization	41/2536	196/18723	0.00275823	0.038723	0.0313033	CSRP1/CDC42/CUL3/PGM5/EPB41/PHACTR1/PHLDB2/PRKAR1A/PPM1E/NEBL/PPFIA1/FERMT2/ELN/WNT4/EPB41L4B/LMOD1/MET/TPM1/CCDC88A/LDB3/OBSL1/CDC42BPG/WDR1/TNNT3/SDC4/ASAP3/ROCK2/ARRB1/CNN2/ROCK1/TACSTD2/CFLAR/PAK1/CLASP2/CAPN3/RHOA/PTK2B/FHOD1/FRMD3/MYH9/PXN	41
BP	GO:0035019	somatic stem cell population maintenance	13/2536	42/18723	0.00277917	0.0387558	0.0313298	HES1/LDB2/CDX2/KIT/PAX2/BMP7/SOX9/CUL4A/WNT9B/PAX8/LIG4/KLF10/RAF1	13
BP	GO:0010232	vascular transport	22/2536	88/18723	0.00278531	0.0387558	0.0313298	SLC4A8/SLC1A3/SLC22A8/SLC2A3/SLC13A3/SLC44A1/INSR/SLC29A4/SLC1A2/ABCC5/SLCO3A1/ABCC2/SLC6A6/CD36/ABCC3/SLC29A1/SLC6A13/APOE/SLC24A3/SLC19A1/SLC27A1/ATP1A4	22
BP	GO:0001838	embryonic epithelial tube formation	28/2536	121/18723	0.00279229	0.0387558	0.0313298	SFRP2/RGMA/SUFU/PAX2/BMP7/GDNF/SOX9/VANGL2/WNT4/WNT9B/OSR1/TWIST1/HES5/WNT5A/GREM1/PAX8/SEC24B/MED12/SIX1/SDC4/DVL3/MTHFR/IRX3/ARHGAP35/STK4/CECR2/TCTN1/FZD2	28
BP	GO:0038127	ERBB signaling pathway	28/2536	121/18723	0.00279229	0.0387558	0.0313298	SHC1/SHC3/NRG1/DAB2IP/BCAR1/EGF/FAM83A/HIP1/ZFYVE28/SOX9/SH3TC2/CCDC88A/ITGA1/PTPN3/FER/BRAF/PTPN2/DUSP3/ADAM17/CBL/VIL1/SOS1/EGFR/AREG/IQGAP1/PTK2B/DGKD/RHBDF2	28
BP	GO:0048706	embryonic skeletal system development	28/2536	121/18723	0.00279229	0.0387558	0.0313298	PBX1/COL1A1/MYCN/HOXA11/HOXB7/FOXC2/DSCAML1/BMP7/HOXA7/TBX1/HOXB6/WNT9B/ALX1/PRRX1/SULF1/OSR1/LHX1/TWIST1/EXT1/DMRT2/MDFI/WNT5A/MED12/SIX1/SATB2/FLVCR1/SLC39A3/PCSK5	28
BP	GO:0036294	cellular response to decreased oxygen levels	35/2536	161/18723	0.00280707	0.0387845	0.031353	NFE2L2/PPARGC1A/PRKAA1/BMP7/MDM2/HIF1AN/MPL/HIPK2/PDK3/TWIST1/CPEB1/FABP1/CLCA1/PTEN/KCNK3/CBL/AQP1/VEGFA/ANGPT4/USP19/ROCK2/SLC29A1/ATP7A/SLC8A1/CFLAR/CPEB4/TERT/NAMPT/EGLN1/NOTCH1/ENO1/ZFP36L1/PRKCE/SIRT2/BAD	35
BP	GO:0061572	actin filament bundle organization	35/2536	161/18723	0.00280707	0.0387845	0.031353	CDC42/AIF1/CUL3/ADD2/ADD1/ESPN/PHACTR1/PHLDB2/BAIAP2L1/PPM1E/PPFIA1/FERMT2/ELN/WNT4/MET/TPM1/CCDC88A/CORO1B/MYO1B/SDC4/VIL1/ASAP3/ROCK2/ARRB1/ACTN1/ROCK1/FSCN1/TACSTD2/PAK1/CLASP2/DPYSL3/RHOA/PTK2B/FHOD1/PXN	35
BP	GO:0006939	smooth muscle contraction	26/2536	110/18723	0.00284694	0.0391583	0.0316552	DRD2/TBX3/KIT/CHRNA3/APBB2/GDNF/SCNN1B/CHRM2/ADRA2C/KCNMA1/SULF1/MYOCD/TNNI3/PTGER3/TBXA2R/EDNRB/ROCK2/DOCK5/SLC8A1/ROCK1/MYLK/P2RX1/GHSR/OXT/RHOA/NMUR1	26
BP	GO:0018958	phenol-containing compound metabolic process	26/2536	110/18723	0.00284694	0.0391583	0.0316552	BTBD9/DRD2/HPN/CTNS/DBH/SULT1B1/CTSB/TPH2/CGA/WNT5A/PAX8/SNCAIP/ZEB2/DUOXA1/CRYM/TYRP1/ATP7A/RAPGEF2/SRD5A1/SLC7A11/NR4A2/HPRT1/ITGB2/CTSK/MTPN/PNKD	26
BP	GO:0043618	regulation of transcription from RNA polymerase II promoter in response to stress	14/2536	47/18723	0.00289347	0.0393718	0.0318278	NFE2L2/MUC1/INO80/CREB3L3/HIF1AN/ANKRD2/JUN/VEGFA/SESN2/SIN3A/NEDD4/NOTCH1/MAPK7/SIRT2	14
BP	GO:0001702	gastrulation with mouth forming second	9/2536	24/18723	0.00289947	0.0393718	0.0318278	ETS2/LHX1/LRP5L/FOXA2/WNT5A/OTX2/RNF2/FRS2/ZBTB17	9
BP	GO:0002755	MyD88-dependent toll-like receptor signaling pathway	9/2536	24/18723	0.00289947	0.0393718	0.0318278	IRAK3/TIRAP/BTK/CD300LF/TLR4/IRAK4/TLR1/TLR2/CD300A	9
BP	GO:0032835	glomerulus development	17/2536	62/18723	0.00290091	0.0393718	0.0318278	HES1/FOXC2/PAX2/BMP7/SULF1/OSR1/LHX1/EXT1/IL6R/MAGI2/CD24/CFLAR/IQGAP1/BASP1/NOTCH1/LAMB2/ANGPT1	17
BP	GO:0060675	ureteric bud morphogenesis	17/2536	62/18723	0.00290091	0.0393718	0.0318278	PBX1/HES1/HOXA11/HOXB7/PAX2/GDNF/SOX9/WNT4/WNT9B/LHX1/GREM1/PAX8/SIX1/VEGFA/TACSTD2/ILK/CTNNBIP1	17
BP	GO:0001890	placenta development	32/2536	144/18723	0.00290115	0.0393718	0.0318278	HES1/CSF2/CDX4/CDX2/PPARG/BMP7/FZD5/SOX15/PHLDA2/GJB5/DEDD/CTSB/MDFI/SOCS3/MAPK14/JUNB/VDR/HTRA1/HSD17B2/E2F7/MME/ZNF568/NCOA1/CUL7/CASP8/FBXW8/GHSR/STK4/DNAJB6/BSG/ZFP36L1/VASH1	32
BP	GO:0051099	positive regulation of binding	37/2536	173/18723	0.00291272	0.0394412	0.0318839	TAF1/HES1/HFE/APP/ADD2/ADD1/EPB41/EGF/LARP6/PPARG/CDK5/PAX6/HIPK2/MET/TWIST1/BDNF/EBF2/MYOCD/WNT5A/DERL1/TRIM6/TRIM21/MAPRE1/PARP9/GSK3B/FMR1/RAPGEF2/EIF4G1/APOE/TERT/RFNG/PLXND1/STK4/RB1/CTBP2/DPH3/SIRT2	37
BP	GO:0048678	response to axon injury	21/2536	83/18723	0.00294257	0.0397573	0.0321394	AIF1/DRD2/ARG1/RGMA/EPO/CTNNA1/KLK8/PTPRF/KREMEN1/INPP5F/CHL1/PTEN/NTRK1/BAX/TNR/PLCG2/DPYSL3/NDEL1/SCARF1/LAMB2/LGALS1	21
BP	GO:0051051	negative regulation of transport	85/2536	470/18723	0.0029987	0.0404262	0.0326802	FERMT1/ATP9A/PCSK9/FRMD4A/APOC3/LRPAP1/KEL/RAB33B/DRD2/AVPR2/LRRTM2/WNK2/WNK1/NRG1/EGF/APOC2/TNFRSF1B/SUFU/EPO/PROM2/APOA2/KCNJ11/SYT4/TRIM15/PLN/CDK5/ADRA2C/KCNE1/WNK4/OSR1/EPHB2/TWIST1/SCT/PKDCC/FGF12/HRH3/IL12A/ITGB3/VAMP3/ANKRD27/NOS1/SPINK1/PTGER3/IN	85
BP	GO:0050974	detection of mechanical stimulus involved in sensory perception	11/2536	33/18723	0.00303184	0.0406484	0.0328598	PIEZO2/HPN/KIT/TMC1/TMC2/KCNA1/SCN1A/TRPA1/NTRK1/TMEM120A/BACE1	11
BP	GO:0051604	protein maturation	57/2536	294/18723	0.00304507	0.0406484	0.0328598	TMEM59/NAA16/PCSK9/RPS6KA2/KEL/CASP2/ECE2/CPXM1/HPN/MMEL1/IL1R2/FGB/MDM2/TSPAN5/RFX4/CPD/TMEM98/NKD2/HM13/C1RL/F11/PRSS3/ECEL1/TSPAN17/CPN1/ADAM17/MME/PCSK6/DOHH/ASPH/ISCA1/CASP7/CIDEB/CASP8/KLK2/SPCS2/CREBBP/BACE1/ZMPSTE24/PSEN2/PARL/ADAMTS13/PIK3C3/CTSZ	57
BP	GO:0060541	respiratory system development	42/2536	203/18723	0.00305287	0.0406484	0.0328598	CDC42/HES1/MYCN/ELK1/SPARC/DNAAF1/CRISPLD2/IGFBP5/ARG1/GLI2/PDGFA/CCDC40/SOX9/FLT4/NFIB/SPDEF/LAMA1/DPPA4/PKDCC/EXT1/THRB/MYOCD/WNT5A/SEC24B/RAB3A/SIX1/ALDH1A3/MME/WDPCP/VEGFA/RC3H2/EGFR/ATP7A/YWHAZ/FSTL3/SLC7A11/LIPA/BASP1/NOTCH1/CTSZ/SMPD3/THRA	42
BP	GO:0016079	synaptic vesicle exocytosis	25/2536	105/18723	0.00305791	0.0406484	0.0328598	SLC4A8/DRD2/SYT12/SNAP29/RIMS2/SYN1/PPFIA2/CDK5/CADPS/SYT6/RAB3A/STX19/SNAP23/STX2/GSK3B/FMR1/FBXL20/STXBP5/SNAP25/P2RX1/RIMS1/BACE1/CPLX2/STX11/CTBP2	25
BP	GO:0001764	neuron migration	34/2536	156/18723	0.00305963	0.0406484	0.0328598	SOX1/DRD2/COL3A1/FGFR1/CCKAR/NRG1/DAB2IP/RELN/NTN1/PHACTR1/CAMK2A/SCRT1/TLX3/CDK5/PAX6/STAT3/LHX1/TWIST1/DNER/DCX/UNC5D/SEMA3A/SATB2/SDCCAG8/BAX/VEGFA/ZMIZ1/RAPGEF2/NR4A2/MDGA1/ARX/NDEL1/GFRA3/CDKL5	34
BP	GO:0035051	cardiocyte differentiation	34/2536	156/18723	0.00305963	0.0406484	0.0328598	SOX6/HES1/NRG1/KDM6B/TBX3/NEBL/BMP7/CXADR/SOX17/AKAP6/MYO18B/TWIST1/OBSL1/TBX18/MYOCD/GREM1/EFNB2/PPARA/VEGFA/ALPK3/SORBS2/ATG5/IRX3/EGFR/SLC8A1/PAK1/FHL2/ZMPSTE24/ACADM/NOTCH1/FRS2/ASB2/MAP2K4/NKX2-5	34
BP	GO:0034599	cellular response to oxidative stress	56/2536	288/18723	0.00308336	0.0406484	0.0328598	NFE2L2/AIF1/ERN1/PPARGC1A/ARG1/KDM6B/PAX2/PRKAA1/BMP7/MDM2/ANKRD2/MET/TPM1/MMP2/MAPK8/NME5/GSR/RHOB/FABP1/ATF2/FER/JUN/MYB/STAU1/MAPK13/ATG7/AQP1/CD36/FBXO7/BTK/VKORC1L1/TP53INP1/STX2/SESN2/EGFR/ATP7A/TLR4/ABCD1/HDAC2/SLC7A11/NR4A2/AGAP3/SLC25A24/SIN3A/RI	56
BP	GO:0030540	female genitalia development	7/2536	16/18723	0.00309395	0.0406484	0.0328598	TBX3/LHX1/WNT5A/TYRO3/BAX/SRD5A1/MERTK	7
BP	GO:0072283	metanephric renal vesicle morphogenesis	7/2536	16/18723	0.00309395	0.0406484	0.0328598	PAX2/GDNF/WNT9B/LHX1/GREM1/PAX8/STAT1	7
BP	GO:0000083	regulation of transcription involved in G1/S transition of mitotic cell cycle	8/2536	20/18723	0.00309505	0.0406484	0.0328598	CDK15/ESRRB/CDK5/CDK18/E2F7/CDK14/RB1/BRD4	8
BP	GO:0043586	tongue development	8/2536	20/18723	0.00309505	0.0406484	0.0328598	CYP26B1/KIT/TBX1/SIX1/WDPCP/EGFR/INTU/HDAC2	8
BP	GO:0060231	mesenchymal to epithelial transition	8/2536	20/18723	0.00309505	0.0406484	0.0328598	PAX2/GDNF/WNT4/WNT9B/GREM1/PAX8/STAT1/BASP1	8
BP	GO:0001666	response to hypoxia	59/2536	307/18723	0.00319648	0.0418904	0.0338638	NFE2L2/PPARGC1A/DRD2/ANGPTL4/EPO/PLEKHN1/PRKAA1/BMP7/REG1A/MDM2/POSTN/HIF1AN/KCNMA1/MPL/HIPK2/PDK3/NOS2/TWIST1/MMP2/CPEB1/RYR2/MYOCD/NOS1/FABP1/CLCA1/CD24/MYB/CYP1A1/PTEN/ADAM17/KCNK3/AQP1/HIF3A/PPARA/VEGFA/MTHFR/ANGPT4/USP19/ROCK2/SLC29A1/ATP7A/SLC8A1/CF	59
BP	GO:0050730	regulation of peptidyl-tyrosine phosphorylation	52/2536	264/18723	0.00321934	0.0420996	0.0340329	HES1/SFRP2/APP/SHC1/CSF2/NRG1/EGF/RELN/EPO/KIT/PDGFA/CADM4/ZFYVE28/TEC/ERBB4/CNTN1/IL12A/ITGB3/HES5/TNFSF18/SOCS3/IL6R/INPP5F/GREM1/SPINK1/IFNA2/CD24/PTPN2/ADAM17/CBL/SEMA4D/CD36/PARP9/TNFRSF18/SOCS1/VEGFA/ABI1/ANGPT4/EGFR/AREG/HDAC2/LILRB4/PLCG2/ADNP/IQG	52
BP	GO:0071867	response to monoamine	26/2536	111/18723	0.00324865	0.0423017	0.0341963	GNAS/TGM2/APP/PPARGC1A/DRD2/OR10H1/HTR4/HTR5A/CHRM2/CALY/GNA14/HRH3/RYR2/DNM2/GNA15/GSK3B/GNAI3/GNAO1/SRD5A1/HDAC2/PRMT5/SIN3A/GNAL/KLF16/SIRT2/NCSTN	26
BP	GO:0071869	response to catecholamine	26/2536	111/18723	0.00324865	0.0423017	0.0341963	GNAS/TGM2/APP/PPARGC1A/DRD2/OR10H1/HTR4/HTR5A/CHRM2/CALY/GNA14/HRH3/RYR2/DNM2/GNA15/GSK3B/GNAI3/GNAO1/SRD5A1/HDAC2/PRMT5/SIN3A/GNAL/KLF16/SIRT2/NCSTN	26
BP	GO:0071216	cellular response to biotic stimulus	49/2536	246/18723	0.00329716	0.0428273	0.0346212	LTF/PPARGC1A/CSF2/ARG1/DAB2IP/TNFRSF1B/TFPI/TIRAP/FZD5/DEFA5/IL1A/NOS2/IL36B/MAPK8/CXCL6/WNT5A/MAPK14/CD86/ABCC2/SMC1A/TBXA2R/EDNRB/CD36/BTK/IL37/GSK3B/LITAF/TLR4/CD55/CD274/PLCG2/TLR1/GHSR/ABCA1/TLR2/BCL2L11/ZMPSTE24/ADAMTS13/BMP6/CDK19/UPF1/RHOA/PF4/LIL	49
BP	GO:0017015	regulation of transforming growth factor beta receptor signaling pathway	29/2536	128/18723	0.00330304	0.0428273	0.0346212	FERMT1/LTBP1/FBN2/PPM1A/PPARG/FBN1/DAND5/DKK3/HIPK2/WFIKKN1/LATS1/ONECUT2/CD109/MYOCD/CDKN2B/DNM2/HTRA1/ZEB2/ADAM17/SPRED2/PPARA/SNW1/VEPH1/CREBBP/FLCN/TGFB1I1/ING2/PBLD/TRIM33	29
BP	GO:0007623	circadian rhythm	43/2536	210/18723	0.00335821	0.0434504	0.0351249	KDM5A/NCOA2/GPR157/PPARGC1A/BTBD9/PHLPP1/DRD2/CSF2/PPARG/PRKAA1/ZFHX3/USP2/NOS2/RAI1/HS3ST2/KCNA2/TPH2/MAPK8/CSNK1D/JUN/PROKR2/PER2/PTEN/ATG7/NTRK1/PRKDC/PPARA/ROCK2/GSK3B/EGFR/ATF5/SRD5A1/HDAC2/OPN4/KLF10/PRMT5/SIN3A/NAMPT/NFIL3/FBXL8/ARNTL/FBXL3/DDB1	43
BP	GO:0051090	regulation of DNA-binding transcription factor activity	80/2536	440/18723	0.00337673	0.0435977	0.035244	TAF1/HES1/KDM5A/GLIS2/IRAK3/LTF/PIAS4/APP/PPARGC1A/TRIM31/DAB2IP/FOXS1/SUFU/ADORA3/RELN/KIT/PPARG/CAMK2A/TIRAP/BMP7/TRIM15/STAT3/HIPK2/PKHD1/CYTL1/TFDP1/NEUROD2/TWIST1/FLOT2/MAPK8/FOXA2/TBX6/MYOCD/TNFSF18/MDFI/WNT5A/GREM1/ATF2/TRIM6/FER/FANK1/TRIM21/PRKCI	80
BP	GO:0060249	anatomical structure homeostasis	60/2536	314/18723	0.00339088	0.043688	0.035317	RAC2/TJP2/LTF/KRT1/LDB2/TF/CLDN18/ATP2B2/PRKAA1/APBB2/SOX9/ESRRB/CXADR/CDK5/CYTL1/PRLH/SERPINA3/LAMC1/CLRN1/UBASH3B/EXT1/CHRNA1/ITGB3/CNGB1/DMD/TUB/BBS1/NXNL1/TYRO3/TMEM119/PLEKHM1/MTF1/CHMP2B/BAX/VEGFA/TPP1/EGFR/HOMER2/TLR4/NXNL2/P2RX1/DEF8/LIPA/SASH3/MB	60
BP	GO:0035821	modulation of process of other organism	25/2536	106/18723	0.00349764	0.0446997	0.0361348	LTF/ARG1/IFI27/HPN/VAPB/REG1A/INSR/DEFA5/DEFB118/NOS2/CXCL6/SLPI/JUN/ATG7/ATG5/STOM/FMR1/APCS/SNW1/CFL1/APOE/SAP30/ZBED1/MPEG1/RXRA	25
BP	GO:0090263	positive regulation of canonical Wnt signaling pathway	25/2536	106/18723	0.00349764	0.0446997	0.0361348	COL1A1/DAAM2/SFRP2/RSPO1/WNK2/WNK1/EGF/PPM1A/RECK/WLS/LYPD6/TMEM198/CSNK1G1/GPC5/CSNK1D/ZEB2/RNF146/USP8/EGFR/PRDM15/ILK/FRAT1/ARNTL/PPM1N/CTDNEP1	25
BP	GO:0007044	cell-substrate junction assembly	23/2536	95/18723	0.00350892	0.0446997	0.0361348	PHLDB2/COL17A1/FERMT2/WNT4/LAMC1/BCR/GREM1/DUSP3/PTEN/SDC4/WDPCP/PEAK1/EPHA3/VEGFA/ROCK2/ACTN1/ROCK1/TESK2/CLASP2/COL16A1/IQGAP1/RHOA/PTK2B	23
BP	GO:0019433	triglyceride catabolic process	10/2536	29/18723	0.00351129	0.0446997	0.0361348	APOC3/APOC2/PNPLA5/APOB/DAGLB/LPL/PNPLA2/ABHD5/PLIN5/MGLL	10
BP	GO:1903902	positive regulation of viral life cycle	10/2536	29/18723	0.00351129	0.0446997	0.0361348	TYRO3/TRIM21/CHMP2B/TRIM11/FMR1/LGALS9/TMPRSS2/KPNA2/LGALS1/DDB1	10
BP	GO:0021543	pallium development	36/2536	169/18723	0.00352571	0.0446997	0.0361348	COL3A1/GNG12/DAB2IP/RELN/KDM6B/POU3F3/PHACTR1/HTR5A/IGF2BP1/CDK5/PAX6/FAT4/SCT/TBR1/KCNA1/DCLK2/OGDH/NEUROD6/HSD3B2/SEMA6B/PTEN/BAX/ZMIZ1/GSK3B/TACC1/NCOA1/SRD5A1/TACC3/MDGA1/PLCB1/ARX/KIF5B/RHOA/NDEL1/BAD/MBOAT7	36
BP	GO:0002831	regulation of response to biotic stimulus	62/2536	327/18723	0.00352796	0.0446997	0.0361348	IRAK3/LTF/DRD2/ARG1/CR1/PPARG/TIRAP/IFNB1/TRIM15/KLK5/PVR/IFNK/SAMHD1/CXCL6/IL12A/WNT5A/TRIM6/HTRA1/TYRO3/PTPN2/TRIM21/ITCH/HEXIM1/CD36/PRKDC/PARP9/SOCS1/AKIRIN2/AP1G1/TLR4/LSM14A/POLR3B/SLAMF8/CD55/STAT1/APOE/FAM3A/CD274/LGALS9/CASP8/PAK1/NCR1/PLCG2/SIN3	62
BP	GO:0007517	muscle organ development	62/2536	327/18723	0.00352796	0.0446997	0.0361348	SOX6/JPH2/HIVEP3/KEL/MAPK12/NRG1/FOXC2/CYP26B1/TLL2/MSX1/PAX3/PRKAA1/TBX1/ZFHX3/ELN/SOX15/CDK5/USP2/FOXO4/ANKRD2/TPM1/TWIST1/PAX7/CHRNA1/DNER/RYR2/MYOCD/TNNI3/WNT5A/MAPK14/DMD/SRPK3/POPDC3/SIX1/XIRP2/USP19/MEGF10/FBXO22/EVC/GPC1/MYLK/PITX1/SAP30/CFLAR/MRA	62
BP	GO:0048193	Golgi vesicle transport	57/2536	296/18723	0.00354704	0.0448484	0.036255	ATP9A/CUL3/RAB33B/VAPB/MIA3/SEC16B/MON2/RAB1A/AP3S1/GGA1/PKDCC/VAMP3/NKD2/CUX1/SORCS1/CSNK1D/DNM2/ARCN1/MYO1B/SEC24B/BBS1/KLHL12/RNF215/PRKCI/PPP6C/SNAP23/MYO5A/SEC23B/VTI1A/AP1G1/GABARAPL2/STX6/SAR1B/SEC24D/COPE/ATP9B/YIF1B/LAMP1/GAK/SPAST/RINT1/YIPF4/VP	57
BP	GO:2000649	regulation of sodium ion transmembrane transporter activity	16/2536	58/18723	0.00356098	0.0449316	0.0363223	PCSK9/WNK2/WNK1/SCN2B/WNK4/OSR1/FGF12/DNM2/PTPN3/DMD/STOM/FXYD3/KIF5B/NEDD4/YWHAH/PRKCE	16
BP	GO:0048771	tissue remodeling	37/2536	175/18723	0.00357041	0.0449577	0.0363433	RAC2/TGM2/IGFBP5/ARG1/TF/FOXC2/ELF3/CLDN18/BGN/FLT4/DBH/MDM2/IL1A/GPNMB/LRP5L/UBASH3B/MMP2/EXT1/ITGB3/GREM1/VDR/EFNA2/TMEM119/PLEKHM1/BAX/TPP1/ROCK2/ATG5/EGFR/ATP7A/ROCK1/DEF8/LIPA/CELA1/SIGLEC15/PTK2B/CTSK	37
BP	GO:0043620	regulation of DNA-templated transcription in response to stress	15/2536	53/18723	0.00360006	0.0452378	0.0365698	NFE2L2/MUC1/INO80/CREB3L3/HIF1AN/ANKRD2/JUN/VEGFA/SESN2/SIN3A/RPS6KA3/NEDD4/NOTCH1/MAPK7/SIRT2	15
BP	GO:0042542	response to hydrogen peroxide	32/2536	146/18723	0.00363319	0.0455603	0.0368305	NFE2L2/COL1A1/ERN1/ARG1/ND6/KDM6B/PAX2/PRKAA1/MDM2/MET/RHOB/FABP1/TRPA1/JUN/MYB/MAPK13/AQP1/AREG/SLC8A1/GNAO1/HDAC2/STAT1/RIPK3/GLRX2/SDC1/TRPM2/PTK2B/SMPD3/PPIF/MAPK7/GPX1/BAD	32
BP	GO:0072659	protein localization to plasma membrane	55/2536	284/18723	0.00364532	0.0456188	0.0368778	CLTC/TMEM59/SPTBN4/KCNIP3/KCNJ11/EFR3B/PPFIA1/TSPAN5/CDK5/PKP3/EPHB2/CCDC88A/EMP2/GGA1/FLOT2/FAM126A/PKDCC/RAB3B/VAMP3/NKD2/TSPAN17/BBS1/TTC7B/RAB40C/RAB3A/PRKCI/RILPL1/FCHO2/VIL1/EPHA3/ZDHHC2/NFASC/MYO5A/ROCK2/FAM126B/LRP6/EGFR/RAPGEF2/ROCK1/RHOG/CLASP2/	55
BP	GO:0048640	negative regulation of developmental growth	26/2536	112/18723	0.00369721	0.0461736	0.0373263	RGMA/NTN1/TLL2/SEMA5B/WWC2/CDK5/RAI1/SEMA4B/CGA/WNT5A/SEMA3G/SEMA6B/SEMA3A/PTEN/SEMA4D/GDF15/DIP2B/PPARA/SEMA4G/TNR/SEMA3B/SPAG9/PAK1/WWC1/STK4/SEMA4A	26
BP	GO:0006022	aminoglycan metabolic process	29/2536	129/18723	0.00372147	0.0463817	0.0374945	CLTC/B3GNT6/EGF/CHIT1/BGN/ST3GAL6/SPOCK3/CHST14/HS3ST2/GAL3ST3/EGFLAM/EXT1/PGLYRP4/CHSY3/CHST9/ABCC5/FUCA1/CHST13/CHST15/IDS/ST3GAL3/HS2ST1/CSGALNACT2/ST3GAL2/CHPF2/AP2A1/SMPD3/B3GALT6/ANGPT1	29
BP	GO:0042475	odontogenesis of dentin-containing tooth	22/2536	90/18723	0.00374641	0.0465974	0.0376689	KLK4/GLI2/FST/MSX1/CTNNA1/BMP7/TBX1/KLK5/ATF2/HTRA1/AMBN/PPARA/FAM20C/BAX/SLC24A4/GNAO1/HDAC2/BCL2L11/BSG/SMPD3/NKX2-3/ANKRD11	22
BP	GO:0150115	cell-substrate junction organization	24/2536	101/18723	0.00376016	0.0466734	0.0377303	PHLDB2/COL17A1/FERMT2/WNT4/LAMC1/BCR/GREM1/DUSP3/PTEN/SDC4/WDPCP/PEAK1/EPHA3/VEGFA/ROCK2/ACTN1/ROCK1/TESK2/CLASP2/COL16A1/IQGAP1/RHOA/PTK2B/IQSEC1	24
BP	GO:0009308	amine metabolic process	27/2536	118/18723	0.00387778	0.0479689	0.0387776	DRD2/SLC44A1/DBH/ATCAY/SULT1B1/SLC29A4/DMGDH/SNCAIP/CYP1A1/ABCC2/ATP7A/GDE1/KYNU/ALDH7A1/SLC7A11/NR4A2/CHKA/SMS/HAAO/SMOX/HPRT1/ITGB2/HNMT/BCKDK/MTPN/PNKD/OAZ1	27
BP	GO:0016236	macroautophagy	56/2536	291/18723	0.00388024	0.0479689	0.0387776	ERN1/EPM2A/UBA5/RAB33B/SMCR8/ATP6V0D1/SNAP29/CDK5/RHEB/RAB1A/ATP6V1B1/LAMP2/UCHL1/MAPK8/VPS41/HSPB8/MCOLN1/PLEKHM1/ATG7/VTA1/TBC1D25/CHMP2B/EPG5/PIP4K2A/WAC/TP53INP1/VPS37D/SESN2/ATG5/ATP6V1E1/VTI1A/ATG2B/STX12/VPS33A/GNAI3/TMEM39A/GABARAPL2/STBD1/ATP6V1C	56
BP	GO:0002446	neutrophil mediated immunity	11/2536	34/18723	0.00394161	0.0482853	0.0390334	CD177/ARG1/SCNN1B/CXCL6/WDR1/STXBP2/ADAM17/IRAK4/TREM1/ITGB2/CTSG	11
BP	GO:0031128	developmental induction	11/2536	34/18723	0.00394161	0.0482853	0.0390334	HIPK1/HOXA11/GDNF/SOX9/FZD5/WNT4/HIPK2/ROBO2/WNT5A/SIX1/FRS2	11
BP	GO:0048738	cardiac muscle tissue development	47/2536	236/18723	0.00395342	0.0482853	0.0390334	SOX6/CDC42/JPH2/NRG1/CACNA1G/FOXC2/KDM6B/TBX3/PRKAR1A/MSX1/NEBL/BMP7/CXADR/PLN/AKAP6/ADAMTS9/MYO18B/ERBB4/TPM1/OBSL1/TBX18/RYR2/MYOCD/TNNI3/WNT5A/MAPK14/GJC1/GREM1/EFNB2/PTEN/XIRP2/PPARA/VEGFA/ALPK3/SORBS2/ATG5/IRX3/SLC8A1/PAK1/FHL2/ZMPSTE24/ACADM/NOTCH1/	47
BP	GO:0006869	lipid transport	73/2536	398/18723	0.00396434	0.0482853	0.0390334	ATP9A/OSBP2/PCSK9/APOC3/DRD2/EGF/APOC2/ABCD3/ABCG4/PPARG/APOA2/ABCC11/PRKAA1/SLC5A8/OSBPL6/PLA2G2E/FABP3/NOS2/GULP1/SERAC1/OSBPL8/ITGB3/ABCA13/SLC27A6/FABP4/OSBPL1A/FABP1/FABP6/PLSCR2/MYB/PITPNM3/APOB/ATP8B3/ANO3/SLCO3A1/ABCC2/MAP2K6/CD36/GM2A/PPARA/PIP4K	73
BP	GO:0097006	regulation of plasma lipoprotein particle levels	21/2536	85/18723	0.00398911	0.0482853	0.0390334	PCSK9/APOC3/LRPAP1/APOC2/APOA2/PLA2G2E/HNRNPK/CES3/APOB/CD36/APOM/LPL/APOE/MYLIP/LIPA/VLDLR/ABCA1/MSR1/DGAT1/LPCAT3/EHD1	21
BP	GO:0021761	limbic system development	25/2536	107/18723	0.00398941	0.0482853	0.0390334	DRD2/RELN/KDM6B/TBX3/HTR5A/OTP/SOX3/CDK5/SCT/TBR1/KCNA1/DCLK2/OGDH/NEUROD6/HSD3B2/SEMA6B/SEMA3A/ALDH1A3/PTEN/BAX/GSK3B/NCOA1/SRD5A1/KIF5B/NHLH2	25
BP	GO:0042303	molting cycle	25/2536	107/18723	0.00398941	0.0482853	0.0390334	FERMT1/IGFBP5/LDB2/TNFRSF19/GLI2/FST/PDGFA/SOX9/KRT14/KRTAP4-3/CD109/EXT1/WNT5A/TSPEAR/TRPV3/SOS1/DNASE1L2/EGFR/ATP7A/INTU/HDAC2/TERT/ZMPSTE24/ARNTL/NOTCH1	25
BP	GO:0042633	hair cycle	25/2536	107/18723	0.00398941	0.0482853	0.0390334	FERMT1/IGFBP5/LDB2/TNFRSF19/GLI2/FST/PDGFA/SOX9/KRT14/KRTAP4-3/CD109/EXT1/WNT5A/TSPEAR/TRPV3/SOS1/DNASE1L2/EGFR/ATP7A/INTU/HDAC2/TERT/ZMPSTE24/ARNTL/NOTCH1	25
BP	GO:0071868	cellular response to monoamine stimulus	25/2536	107/18723	0.00398941	0.0482853	0.0390334	GNAS/TGM2/APP/DRD2/OR10H1/HTR4/HTR5A/CHRM2/CALY/GNA14/HRH3/RYR2/DNM2/GNA15/GSK3B/GNAI3/GNAO1/SRD5A1/HDAC2/PRMT5/SIN3A/GNAL/KLF16/SIRT2/NCSTN	25
BP	GO:0071870	cellular response to catecholamine stimulus	25/2536	107/18723	0.00398941	0.0482853	0.0390334	GNAS/TGM2/APP/DRD2/OR10H1/HTR4/HTR5A/CHRM2/CALY/GNA14/HRH3/RYR2/DNM2/GNA15/GSK3B/GNAI3/GNAO1/SRD5A1/HDAC2/PRMT5/SIN3A/GNAL/KLF16/SIRT2/NCSTN	25
BP	GO:0060706	cell differentiation involved in embryonic placenta development	9/2536	25/18723	0.0039928	0.0482853	0.0390334	FZD5/SOX15/GJB5/MDFI/SOCS3/E2F7/CASP8/STK4/DNAJB6	9
BP	GO:0030510	regulation of BMP signaling pathway	23/2536	96/18723	0.00403546	0.0487047	0.0393724	UBE2D3/HES1/SFRP2/RGMA/FST/PPARG/MSX1/FBN1/DAND5/HIPK2/GDF3/SULF1/RBPMS2/HES5/WNT5A/GREM1/HTRA1/PCSK6/FSTL1/FSTL3/ILK/NOTCH1/TRIM33	23
CC	GO:0031252	cell leading edge	102/2646	422/19550	1.99e-09	1.39e-06	1.11e-06	FERMT1/NHS/CDC42/AIF1/CD177/APC/RAC2/APP/FGD4/ITSN1/LDB2/BCAR1/KCNC4/PARVA/ANTXR1/PHLDB2/HPCA/CADM4/WLS/ATP2B2/UNC5C/CTNNA1/KCNJ11/PSD2/TIRAP/APBB2/IGF2BP1/REG1A/FERMT2/GRIA1/INSR/FAT1/PLEKHH2/CDK5/CLRN1/ROBO2/TPM1/CCDC88A/INPP5J/FLOT2/KCNA2/CDC42BPG/ENAH	102
CC	GO:0062023	collagen-containing extracellular matrix	99/2646	425/19550	2.56e-08	8.35e-06	6.69e-06	COL1A1/LTBP1/SFRP2/SPARC/TGM2/APOC3/KRT1/COL9A2/FBN2/PXDN/BCAM/COL3A1/THBS2/COL20A1/HAPLN1/ANGPTL4/ADAMTS15/TIMP3/FMOD/KAZALD1/LAD1/LAMC3/NTN1/LAMA4/PODN/ADAMDEC1/COL17A1/CLEC14A/BGN/FBN1/BMP7/FGB/ELN/POSTN/FREM1/LAMA1/ADAMTS9/SULF1/SERPINA3/LAMC1/MFAP2/C	99
CC	GO:0070820	tertiary granule	49/2646	164/19550	3.68e-08	8.35e-06	6.69e-06	CD177/CANT1/ITGAX/CLEC5A/LTF/FOLR3/CR1/CHIT1/SIGLEC5/TCN1/SLC2A3/OLR1/IDH1/LAMP2/CHRNB4/PRSS3/STXBP2/NBEAL2/NFASC/SNAP23/KCNAB2/ALDOC/DOK3/STOM/SLC11A1/CNN2/PGM1/STBD1/SNAP25/CD59/CD55/LAMP1/QSOX1/UBR4/CTSD/GGH/TRPM2/RHOA/ASAH1/AP2A2/CD33/PTPRN2/ITGB2/LIL	49
CC	GO:0030139	endocytic vesicle	82/2646	336/19550	4.77e-08	8.35e-06	6.69e-06	CLTC/CDC42/RAC2/SPARC/LTF/DRD2/ATP6V0D1/AVPR2/ENTPD7/DAB2IP/EGF/TF/CPNE6/CACNG8/CACNG4/WLS/CAMK2A/TIRAP/CLTCL1/CACNG2/GRIA1/MDM2/FZD5/SFTPB/CHRM2/WNT4/CDC42EP4/SFTPC/WNT5B/FLOT2/VAMP3/DNM2/WNT5A/INPP5F/APOB/CLTB/MCOLN1/RAB5B/TGOLN2/CD36/CD163/SNAP23/ATG5/	82
CC	GO:0030667	secretory granule membrane	76/2646	311/19550	1.38e-07	1.93e-05	1.55e-05	SLC30A5/CD177/SPARC/ITGAX/CLEC5A/CR1/TNFRSF1B/CKAP4/SIGLEC5/SLC30A8/SLC2A3/OLR1/SNAP29/SYT4/DBH/GLIPR1/LAMP2/CADPS/FLOT2/CD109/CD46/CHRNB4/ITGB3/ABCA13/CLCA1/PCDH7/ATP8B3/SPACA1/RAB3A/NBEAL2/RAB5B/MME/CD36/RAB18/RAB27A/SLC2A5/NFASC/SNAP23/KCNAB2/DOK3/STOM	76
CC	GO:0030027	lamellipodium	53/2646	202/19550	1.06e-06	0.000120227	9.64e-05	NHS/AIF1/CD177/APC/RAC2/APP/FGD4/ITSN1/BCAR1/PARVA/ANTXR1/UNC5C/CTNNA1/APBB2/IGF2BP1/FERMT2/FAT1/PLEKHH2/CDK5/CLRN1/CCDC88A/FLOT2/KCNA2/ENAH/CORO1B/ITGB3/DNM2/CTNNA3/FER/SPATA13/VIL1/ABI1/STX2/SORBS2/ROCK1/MYLK/FSCN1/CFL1/PAK1/FGD6/ILK/DBN1/RAC3/DPYSL3/PL	53
CC	GO:0005911	cell-cell junction	105/2646	494/19550	1.2e-06	0.000120227	9.64e-05	PDLIM2/NHS/CDC42/SPTBN4/APC/PKP4/TJP2/ARHGAP24/KAZN/APP/FRMD4A/PGM5/ADD1/PNN/GJB1/PANX2/DSC2/ARVCF/CLDN18/HPN/KIT/MAGI1/COL17A1/CLDN6/CADM4/BAIAP2L1/CTNNA1/KCNJ11/VANGL2/PTPRU/FERMT2/CXADR/FZD5/FAT1/EPB41L4B/GJB5/GJD2/EPCAM/PKP3/LAMA1/PVR/AKAP6/WNK4/AJAP1	105
CC	GO:0045177	apical part of cell	94/2646	435/19550	2.06e-06	0.000163837	0.000131316	GNAS/NHS/CDC42/SLC30A5/HFE/APP/ATP4B/ATP6V0D1/MUC1/PAPPA2/TF/AQP6/SLC22A8/HPN/TMEM114/CDHR5/ATP2B2/CEACAM5/PROM2/KNCN/ABCC11/PRKAA1/SLC5A8/VANGL2/SCNN1B/FAT1/EPB41L4B/EPCAM/KCNMA1/SLC44A4/KCNE1/PKHD1/AJAP1/ATP6V1B1/SLC29A4/CTSB/EMP2/PARD6G/SLC6A19/SLC25A2	94
CC	GO:0030133	transport vesicle	90/2646	412/19550	2.11e-06	0.000163837	0.000131316	CLTC/SLC4A8/CRISPLD2/APP/RPH3A/DRD2/ATP6V0D1/SYT12/ECE2/ZNRF1/SLC30A8/BGN/SYT4/SVOP/DBH/SYN1/GRIN1/CLTCL1/GRIA1/MAP6/GAD2/SEC16B/DEFA5/RAB1A/CLRN1/ATP6V1B1/TRIM9/CCDC88A/AP3S1/SYT6/RAB3B/SFTA2/VAMP3/BDNF/ANKRD27/NKD2/ARCN1/SEC24B/SNTB2/SYN2/CLTB/KLHL12/SN	90
CC	GO:0098978	glutamatergic synapse	76/2646	338/19550	4.24e-06	0.000296964	0.000238018	SPARC/SLC4A8/DRD2/ITSN1/LRRTM2/NRG1/HIP1/HPCA/PRKAR1A/CACNG4/ATP2B2/PSD2/PPFIA2/CACNG2/GRIA1/SLITRK2/CDK5/GRIN2C/ADRA2C/STAT3/ERBB4/EPHB2/CALY/CADPS/CDH11/FLOT2/BCR/SLC1A2/SYT6/ITGB3/KCNA1/IL1RAPL2/DNM2/WNT5A/MAPK14/EFNB2/ELAVL4/NPTXR/STAU1/SYN2/LRRC4/LGI	76
CC	GO:0016324	apical plasma membrane	80/2646	367/19550	8.25e-06	0.000525185	0.000420938	GNAS/NHS/SLC30A5/ATP4B/ATP6V0D1/MUC1/PAPPA2/TF/AQP6/SLC22A8/HPN/TMEM114/CDHR5/ATP2B2/CEACAM5/PROM2/KNCN/ABCC11/PRKAA1/SLC5A8/VANGL2/SCNN1B/FAT1/EPCAM/KCNMA1/SLC44A4/KCNE1/PKHD1/AJAP1/ATP6V1B1/SLC29A4/CTSB/EMP2/PARD6G/SLC6A19/SLC22A4/VAMP3/KCNA1/IL6R/ABCC5	80
CC	GO:0042581	specific granule	42/2646	160/19550	1.32e-05	0.000770363	0.000617449	CD177/CANT1/CLEC5A/LTF/ARG1/FOLR3/TNFRSF1B/CKAP4/CHIT1/TCN1/SLC2A3/OLR1/CHRNB4/SLPI/STXBP2/CD36/DNASE1L1/RAB27A/SLC2A5/SNAP23/KCNAB2/STOM/CNN2/SNAP25/P2RX1/CD59/PGRMC1/CEACAM3/QSOX1/UBR4/CTSD/SLCO4C1/GGH/TRPM2/CTSZ/MOSPD2/CD33/ITGB2/ALDH3B1/DGAT1/PLAU/ACA	42
CC	GO:0030666	endocytic vesicle membrane	48/2646	193/19550	1.6e-05	0.000802737	0.000643397	CLTC/RAC2/ATP6V0D1/AVPR2/ENTPD7/EGF/TF/CACNG8/CACNG4/WLS/CAMK2A/CACNG2/GRIA1/MDM2/FZD5/CHRM2/WNT4/WNT5B/VAMP3/DNM2/WNT5A/APOB/MCOLN1/TGOLN2/CD36/CD163/SNAP23/ATG5/TYRP1/SLC11A1/EGFR/AREG/ATP7A/APOE/ATP6V0E1/TLR1/LAMP1/RAB11FIP1/TLR2/MSR1/PIK3C3/TAP2/AP2A1	48
CC	GO:0030426	growth cone	45/2646	177/19550	1.61e-05	0.000802737	0.000643397	APP/UNC5C/APBB2/IGF2BP1/REG1A/CXADR/CDK5/ATCAY/INPP5J/RASGRF1/NGEF/ZNF804A/DNM2/GPRIN1/ELAVL4/OTX2/KATNB1/TOR1A/CBL/ABI1/MYO5A/FMR1/PARD3/FXR2/FSCN1/SNAP25/CPEB4/DBN1/RAC3/IQGAP1/FKBP15/PSEN2/DPYSL3/KIF5B/BASP1/EXOC6/CTSZ/PTK2B/NDEL1/EXOC7/ARPC3/TIAM2/SIR	45
CC	GO:0030427	site of polarized growth	46/2646	183/19550	1.78e-05	0.000830405	0.000665573	APP/UNC5C/APBB2/IGF2BP1/REG1A/CXADR/CDK5/ATCAY/INPP5J/RASGRF1/NGEF/ZNF804A/DNM2/GPRIN1/ELAVL4/OTX2/KATNB1/TOR1A/CBL/FRY/ABI1/MYO5A/FMR1/PARD3/FXR2/FSCN1/SNAP25/CPEB4/DBN1/RAC3/IQGAP1/FKBP15/PSEN2/DPYSL3/KIF5B/BASP1/EXOC6/CTSZ/PTK2B/NDEL1/EXOC7/ARPC3/TIAM2	46
CC	GO:0005769	early endosome	83/2646	394/19550	2.15e-05	0.000940721	0.000753991	ATP9A/PCSK9/LTF/HFE/APP/APOC3/ATP6V0D1/APOC2/TF/SNX15/CHMP1A/WLS/APOA2/INPP4A/ZFYVE28/APBB2/OSBPL6/GRIA1/FZD5/STEAP4/GPNMB/OR51E2/MON2/RAB1A/GGA1/VAMP3/ANKRD27/DNER/NUCB1/RHOB/INPP5F/MYO1B/DERL1/APOB/VPS41/ITCH/STAMBP/RAB5B/NTRK1/MME/CLCN4/SH3GL3/EPHA3/US	83
CC	GO:0101003	ficolin-1-rich granule membrane	21/2646	61/19550	2.79e-05	0.00114969	0.000921478	ITGAX/CR1/SIGLEC5/SLC2A3/LAMP2/NBEAL2/NFASC/DOK3/SLC11A1/STBD1/CD55/LAMP1/UBR4/TRPM2/RHOA/AP2A2/PTPRN2/ITGB2/LILRB2/CD300A/ARL8A	21
CC	GO:0030135	coated vesicle	66/2646	299/19550	3.26e-05	0.0011947	0.000957559	CLTC/PCSK9/APP/AVPR2/EGF/TF/CPNE6/HIP1/DENND1A/MALL/CLTCL1/GRIA1/FZD5/GAD2/SFTPB/CHRM2/SEC16B/EPN3/CLRN1/CCDC88A/SFTPC/SNX18/VAMP3/DNM2/WNT5A/INPP5F/ARCN1/PITPNM3/SEC24B/APOB/CLTB/VPS41/KLHL12/RAB3A/AFTPH/FCHO2/TGOLN2/RAB27A/SEC23B/TYRP1/VTI1A/EGFR/AREG/A	66
CC	GO:0031253	cell projection membrane	74/2646	346/19550	3.48e-05	0.0011947	0.000957559	FERMT1/AIF1/TMEM231/APC/GPR157/DRD2/KCNC4/ANTXR1/HPCA/CDHR5/WLS/ATP2B2/SNAP29/PROM2/KCNJ11/PSD2/TIRAP/REG1A/FERMT2/GRIA1/CYS1/INSR/S100P/ROBO2/TPM1/KCNA2/SLC6A19/SLC1A2/GABRG1/ITGB3/IQCE/CNGB1/GABRA5/DNM2/PKD2L1/DMD/BBS1/CLTB/CNGA4/TSPEAR/ABCC2/MAPRE1/SLC	74
CC	GO:0045121	membrane raft	72/2646	335/19550	3.73e-05	0.0011947	0.000957559	CD177/APP/ADD2/CR1/CDH15/TNFRSF1B/CHRNA3/PRKAR1A/OLR1/PROM2/TFPI/LYPD6/CTNNA1/LY6K/MALL/CXADR/FAIM2/INSR/KCNMA1/AKAP6/KCNE1/SULF1/LYPD4/LAMP2/EMP2/FLOT2/SLC1A2/CNTN1/ITGA1/NOS1/STOML3/ERLIN2/CD24/DMD/GNAI1/ADAM17/EDNRB/CBL/MME/CD36/SDC4/BTK/TPP1/TNR/LRP6/	72
CC	GO:0098857	membrane microdomain	72/2646	335/19550	3.73e-05	0.0011947	0.000957559	CD177/APP/ADD2/CR1/CDH15/TNFRSF1B/CHRNA3/PRKAR1A/OLR1/PROM2/TFPI/LYPD6/CTNNA1/LY6K/MALL/CXADR/FAIM2/INSR/KCNMA1/AKAP6/KCNE1/SULF1/LYPD4/LAMP2/EMP2/FLOT2/SLC1A2/CNTN1/ITGA1/NOS1/STOML3/ERLIN2/CD24/DMD/GNAI1/ADAM17/EDNRB/CBL/MME/CD36/SDC4/BTK/TPP1/TNR/LRP6/	72
CC	GO:0034703	cation channel complex	50/2646	210/19550	3.75e-05	0.0011947	0.000957559	CACNA2D3/CACNA1E/HCN1/KCND3/KCNG2/KCNIP3/CACNA1G/SCN2B/KCNC4/CACNG8/CACNA1B/CACNG4/KCNA10/CACHD1/KCNJ11/MCU/SCNN1B/GRIN1/CACNG2/CACNB1/GRIA1/GRIK4/HCN2/GRIN2B/GRIN2C/KCNMA1/AKAP6/KCNE1/CACNA1D/KCNA7/LRRC38/KCNA2/SCN7A/SCN11A/KCNG3/CNGB1/RYR2/KCNA1/SCN8A/P	50
CC	GO:0030136	clathrin-coated vesicle	47/2646	196/19550	5.24e-05	0.00159476	0.00127821	CLTC/AVPR2/EGF/TF/CPNE6/HIP1/DENND1A/MALL/CLTCL1/FZD5/GAD2/SFTPB/CHRM2/EPN3/CLRN1/SFTPC/SNX18/VAMP3/DNM2/WNT5A/INPP5F/APOB/CLTB/VPS41/RAB3A/AFTPH/FCHO2/TGOLN2/RAB27A/TYRP1/VTI1A/EGFR/AREG/ATP7A/AP1G1/VPS33A/STX6/GPR107/APOE/VPS16/SNX3/PICALM/AP2A1/AP2A2/F	47
CC	GO:0034702	ion channel complex	62/2646	282/19550	6.3e-05	0.00183611	0.00147165	CACNA2D3/CACNA1E/HCN1/KCND3/KCNG2/KCNIP3/CACNA1G/SCN2B/KCNC4/CACNG8/CHRNA3/CACNA1B/CACNG4/KCNA10/CACHD1/KCNJ11/MCU/SCNN1B/GRIN1/CACNG2/CACNB1/GRIA1/GRIK4/HCN2/GRIN2B/GRIN2C/KCNMA1/AKAP6/KCNE1/ANO2/GABRB3/CACNA1D/KCNA7/LRRC38/KCNA2/GABRG1/SCN7A/CHRNA1/SCN1	62
CC	GO:0150034	distal axon	64/2646	294/19550	6.61e-05	0.00184974	0.00148258	ELK1/SLC4A8/APP/DRD2/ATP6V0D1/KCNIP3/UNC5C/APBB2/IGF2BP1/GRIN1/REG1A/CXADR/CDK5/ADRA2C/ATCAY/INPP5J/KCNA2/RASGRF1/NGEF/ZNF804A/CNGB1/KCNA1/DNM2/GPRIN1/ELAVL4/RAB3A/OTX2/KATNB1/TOR1A/CBL/ABI1/MYO5A/TPRG1L/FMR1/PARD3/SLC8A1/FXR2/CABP4/FSCN1/SNAP25/CPEB4/ILK	64
CC	GO:0034361	very-low-density lipoprotein particle	10/2646	20/19550	0.000102245	0.0026508	0.00212463	APOC3/APOC2/APOA2/PCYOX1/APOB/APOM/LPL/APOE/VLDLR/APOBR	10
CC	GO:0034385	triglyceride-rich plasma lipoprotein particle	10/2646	20/19550	0.000102245	0.0026508	0.00212463	APOC3/APOC2/APOA2/PCYOX1/APOB/APOM/LPL/APOE/VLDLR/APOBR	10
CC	GO:0070382	exocytic vesicle	51/2646	224/19550	0.000108278	0.00270694	0.00216963	SLC4A8/APP/RPH3A/DRD2/ATP6V0D1/SYT12/ZNRF1/SYT4/SVOP/SYN1/GRIN1/GRIA1/GAD2/ATP6V1B1/TRIM9/SYT6/RAB3B/VAMP3/BDNF/NKD2/SYN2/CLTB/SNCAIP/RAB40C/RAB3A/TOR1A/STX19/MME/CLCN4/RAB27A/STX2/TPRG1L/VTI1A/MFF/STX12/SYT3/LGI3/CLCN5/STX6/STXBP5/SNAP25/LAMP1/BACE1/DPYS	51
CC	GO:0030055	cell-substrate junction	85/2646	425/19550	0.000118853	0.00286885	0.0022994	CLTC/FERMT1/NHS/CSRP1/CDC42/LMLN/RAC2/TGM2/ARHGAP24/PGM5/ADD1/BCAR1/TRIOBP/PARVA/PHLDB2/COL17A1/CTNNA1/TSPAN9/PPFIA1/FERMT2/FAT1/PVR/FLOT2/ENAH/CORO1B/CD46/ITGA1/RND3/GDI2/ITGB3/HNRNPK/TNS1/DNM2/RHOB/EFNB2/DMD/SNTB2/MAPRE1/ADAM17/CBL/MME/SDC4/XIRP2/PEAK1/	85
CC	GO:0035579	specific granule membrane	26/2646	91/19550	0.000126535	0.00295249	0.00236644	CD177/CLEC5A/TNFRSF1B/CKAP4/SLC2A3/OLR1/CHRNB4/CD36/SLC2A5/SNAP23/KCNAB2/STOM/SNAP25/P2RX1/CD59/PGRMC1/CEACAM3/UBR4/SLCO4C1/TRPM2/MOSPD2/CD33/ITGB2/ALDH3B1/DGAT1/PLAU	26
CC	GO:0005788	endoplasmic reticulum lumen	66/2646	313/19550	0.000138879	0.00313598	0.0025135	DNAJC3/COL1A1/LTBP1/PCSK9/APP/IGFBP5/LRPAP1/COL9A2/COL3A1/COL20A1/TF/CKAP4/PDGFA/COL17A1/APOA2/MEPE/FBN1/ARSD/MIA3/TSPAN5/WNT4/LAMC1/WNT5B/COL12A1/IL12A/BMP15/WNT5A/NUCB1/CP/CES3/APOB/COL22A1/AMBN/VCAN/COL8A1/ADAMTS5/TOR1A/ADAM17/BCHE/TGOLN2/BPIFB2/FAM20C	66
CC	GO:0098858	actin-based cell projection	50/2646	221/19550	0.000148311	0.0032443	0.00260032	CDC42/APP/FGD4/TRIOBP/ESPN/PDGFA/ANTXR1/CDHR5/PROM2/UNC5C/IGF2BP1/CXADR/FAT1/CDK5/S100P/ANKS4B/TMC1/CLRN1/ATP6V1B1/ENAH/TMC2/ITGB3/CLIC4/MYO1B/CLCA1/DMD/DNALI1/TSPEAR/SLC6A6/SPATA13/VIL1/MYO7B/ABI1/NFASC/MYO5A/ATP6V1E1/FMR1/HOMER2/ATP7A/FXR2/FSCN1/MYO1A/P	50
CC	GO:0070821	tertiary granule membrane	22/2646	73/19550	0.000175672	0.00372637	0.0029867	CD177/ITGAX/CLEC5A/SIGLEC5/SLC2A3/OLR1/CHRNB4/NBEAL2/SNAP23/KCNAB2/STOM/SLC11A1/STBD1/SNAP25/CD59/UBR4/TRPM2/CD33/ITGB2/LILRB2/CD300A/PLAU	22
CC	GO:0008021	synaptic vesicle	47/2646	206/19550	0.000187329	0.00385677	0.00309122	SLC4A8/APP/RPH3A/DRD2/ATP6V0D1/SYT12/ZNRF1/SYT4/SVOP/SYN1/GRIN1/GRIA1/GAD2/ATP6V1B1/TRIM9/SYT6/RAB3B/VAMP3/BDNF/SYN2/CLTB/SNCAIP/RAB40C/RAB3A/TOR1A/STX19/MME/CLCN4/STX2/TPRG1L/VTI1A/MFF/STX12/LGI3/CLCN5/STX6/STXBP5/SNAP25/LAMP1/BACE1/STX11/APH1A/NDEL1/PIC	47
CC	GO:0042734	presynaptic membrane	36/2646	146/19550	0.000208962	0.00411727	0.00330001	SLC4A8/DRD2/ITSN1/HIP1/RIMS2/DENND1A/NRXN1/GAD2/GRIK4/CNTNAP4/ZNRF2/ERBB4/EPHB2/FLOT2/KCNA2/SLC1A2/CNTN1/GABRA5/KCNA1/EFNB2/CLTB/SNCAIP/STX19/FCHO2/STX2/FMR1/ZDHHC17/STXBP5/SNAP25/P2RX1/RIMS1/KCNC3/STX11/APH1A/PICALM/NCSTN	36
CC	GO:0005770	late endosome	60/2646	282/19550	0.000211746	0.00411727	0.00330001	TMEM59/PCSK9/TF/CHMP1A/ADAM30/PRKAR1A/CTNS/CLTCL1/INSR/SFTPB/GRIN2B/LAMP2/SFTPC/SLC31A1/IL12A/ANKRD27/OSBPL1A/RHOB/MAGI2/DERL1/DYNC1LI2/VPS41/MCOLN1/PLEKHM1/NTRK1/CLCN4/VTA1/CHMP2B/ATP7B/RAB27A/MYO5A/KIDINS220/SPPL2A/VPS37D/OSBPL11/SLC30A2/VTI1A/MAP2K2/SL	60
CC	GO:0097060	synaptic membrane	77/2646	384/19550	0.000222887	0.00421678	0.00337976	SLC4A8/RPH3A/KCND3/DRD2/ITSN1/CHRNG/LRRTM2/HIP1/CACNG8/CHRNA3/CACNG4/ATP2B2/HTR5A/RIMS2/DENND1A/NRXN1/GRIN1/CACNG2/GRIA1/SLITRK2/FAIM2/GAD2/CHRM2/GRIK4/GRIN2B/CNTNAP4/GRIN2C/ADRA2C/KCNMA1/ZNRF2/ERBB4/GABRB3/EPHB2/FLOT2/KCNA2/SLC1A2/GABRG1/CNTN1/CHRNA1/SYT	77
CC	GO:0031983	vesicle lumen	67/2646	327/19550	0.000295308	0.00533104	0.00427285	DNAJC3/CANT1/SPARC/CRISPLD2/LTF/APP/ARG1/FOLR3/EGF/TF/TIMP3/GYG1/CHIT1/TCN1/PDGFA/DBH/TTR/FGB/DEFA5/S100P/ACTR10/SERPINA3/GALNS/IDH1/SPACA7/GTPBP2/GDI2/SLPI/MAPK14/APOB/FUCA1/ATG7/GM2A/DNASE1L1/VEGFA/RAB27A/F13A1/ALDOC/PRDX6/MAN2B1/CAP1/EGFR/CNN2/ACTN1/RO	67
CC	GO:0005925	focal adhesion	82/2646	418/19550	0.000297015	0.00533104	0.00427285	CLTC/FERMT1/NHS/CSRP1/CDC42/LMLN/RAC2/TGM2/ARHGAP24/PGM5/ADD1/BCAR1/TRIOBP/PARVA/PHLDB2/CTNNA1/TSPAN9/PPFIA1/FERMT2/FAT1/PVR/FLOT2/ENAH/CORO1B/CD46/ITGA1/RND3/GDI2/ITGB3/HNRNPK/TNS1/DNM2/RHOB/EFNB2/SNTB2/MAPRE1/ADAM17/CBL/MME/SDC4/XIRP2/PEAK1/ASAP3/NFASC/	82
CC	GO:0005902	microvillus	25/2646	91/19550	0.000330095	0.00563576	0.00451708	ESPN/PDGFA/CDHR5/PROM2/S100P/ANKS4B/CLRN1/ATP6V1B1/ITGB3/CLIC4/MYO1B/CLCA1/SLC6A6/VIL1/MYO7B/NFASC/ATP6V1E1/ATP7A/FSCN1/MYO1A/PLEKHG6/AQP5/ATP6V1A/MSN/ANGPT1	25
CC	GO:0045334	clathrin-coated endocytic vesicle	25/2646	91/19550	0.000330095	0.00563576	0.00451708	CLTC/AVPR2/EGF/TF/CPNE6/CLTCL1/FZD5/SFTPB/CHRM2/SFTPC/VAMP3/DNM2/WNT5A/INPP5F/APOB/CLTB/TGOLN2/TYRP1/EGFR/AREG/APOE/PICALM/AP2A1/AP2A2/FZD2	25
CC	GO:0043202	lysosomal lumen	26/2646	97/19550	0.000386379	0.00643964	0.0051614	GYG1/FMOD/BGN/GALNS/LAMP2/CTSB/SPACA7/PRELP/GPC5/PLBD2/AGRN/ACP2/APOB/FUCA1/VCAN/SDC4/GM2A/TPP1/IDS/MAN2B1/GPC1/LIPA/SDC1/CTSD/ASAH1/CTSK	26
CC	GO:0044291	cell-cell contact zone	21/2646	72/19550	0.000401577	0.0065373	0.00523967	SPTBN4/PKP4/TJP2/PGM5/DSC2/CADM4/CTNNA1/KCNJ11/AKAP6/AJAP1/OBSL1/FLOT2/GJC1/CTNNA3/SLC8A1/ACTN1/PAK1/FLCN/YWHAH/FHOD1/VAMP5	21
CC	GO:0005775	vacuolar lumen	40/2646	174/19550	0.000461343	0.00733927	0.00588245	DNAJC3/ARG1/GYG1/FMOD/BGN/TTR/ACTR10/SERPINA3/GALNS/LAMP2/CTSB/SPACA7/PRELP/GDI2/GPC5/PLBD2/AGRN/ACP2/APOB/FUCA1/VCAN/SDC4/GM2A/DAPK2/TPP1/IDS/PRDX6/MAN2B1/CAP1/IST1/GPC1/FUCA2/LIPA/FTL/SDC1/CTSD/GGH/ASAH1/CTSG/CTSK	40
CC	GO:0005884	actin filament	29/2646	114/19550	0.000478016	0.00733927	0.00588245	PDLIM2/AIF1/SPTBN4/RAC2/GNG12/ESPN/GAS7/LMOD1/MYO18B/TPM1/LDB3/CORO1B/MYO1B/MICAL2/POF1B/WIPF1/MYO5A/SPECC1/ACTN1/MYO1A/PAK1/DBN1/RAC3/IQGAP1/DPYSL3/MYO9B/PDLIM7/ARPC3/TPM3	29
CC	GO:0031256	leading edge membrane	41/2646	180/19550	0.000482295	0.00733927	0.00588245	FERMT1/CDC42/AIF1/APC/KCNC4/ANTXR1/HPCA/WLS/ATP2B2/KCNJ11/PSD2/TIRAP/REG1A/FERMT2/GRIA1/INSR/ROBO2/TPM1/KCNA2/SLC1A2/GABRG1/ITGB3/GABRA5/DNM2/ADAM17/SPATA13/EGFR/CFL1/PAK1/ARHGEF4/EPS8L1/PLCG2/CLASP2/WWC1/PLXND1/KCNC3/RHOA/SH3YL1/FGR/SH2D3C/CDKL5	41
CC	GO:0005912	adherens junction	39/2646	170/19550	0.000563033	0.0083856	0.00672109	PDLIM2/SPTBN4/APC/PKP4/TJP2/ARHGAP24/FRMD4A/PGM5/ADD1/ARVCF/MAGI1/BAIAP2L1/CTNNA1/FERMT2/CXADR/PKP3/PVR/AJAP1/CDC42EP4/LDB3/CDH11/FLOT2/TMEM47/MPP4/FAT2/EFNB2/CTNNA3/RND1/SHROOM2/TBCD/VEGFA/POF1B/SNAP23/KIFC3/PARD3/NOTCH1/PDLIM7/FRS2/MYH9	39
CC	GO:0042627	chylomicron	7/2646	13/19550	0.000669668	0.00976599	0.00782748	APOC3/APOC2/APOA2/APOB/LPL/APOE/APOBR	7
CC	GO:0060205	cytoplasmic vesicle lumen	65/2646	325/19550	0.000707998	0.0101143	0.00810662	DNAJC3/CANT1/SPARC/CRISPLD2/LTF/APP/ARG1/FOLR3/EGF/TF/TIMP3/GYG1/CHIT1/TCN1/PDGFA/DBH/TTR/FGB/DEFA5/S100P/ACTR10/SERPINA3/GALNS/IDH1/SPACA7/GTPBP2/GDI2/SLPI/MAPK14/FUCA1/ATG7/GM2A/DNASE1L1/VEGFA/RAB27A/F13A1/ALDOC/PRDX6/MAN2B1/CAP1/CNN2/ACTN1/ROCK1/IST1/M	65
CC	GO:0001726	ruffle	40/2646	178/19550	0.000744537	0.0104235	0.00835449	FERMT1/AIF1/APC/FGD4/BCAR1/PSD2/TIRAP/TPM1/INPP5J/ITGB3/DNM2/ADAM17/SPATA13/VIL1/ASAP3/WIPF1/MYO5A/EGFR/MKLN1/TLR4/ACTN1/ROCK1/FSCN1/CFL1/PAK1/ARHGEF4/EPS8L1/PLCG2/CLASP2/FGD6/WWC1/IQGAP1/PDLIM7/RHOA/SH3YL1/CAPG/FGR/MYH9/SH2D3C/CDKL5	40
CC	GO:0005667	transcription regulator complex	79/2646	413/19550	0.000827866	0.0113629	0.00910739	TAF1/PBX1/NAA16/ETV3/LDB2/MED27/HOXA11/ONECUT3/SMAD9/HOXD12/RFX3/GATAD2A/CDX2/CRX/GATAD2B/PPARG/MLXIPL/SOX9/ZFHX3/RBPJL/MXI1/SOX17/SOX15/STAT3/HIPK2/TFDP1/LHX1/SPEN/NR5A2/TBX18/DACH1/JUNB/PHF12/JUN/DACH2/VDR/TLE3/CHD5/MED23/SIX1/TLE1/E2F7/CORO2A/SATB2/PRK	79
CC	GO:0101002	ficolin-1-rich granule	41/2646	185/19550	0.000862548	0.0115409	0.00925009	CANT1/ITGAX/CRISPLD2/KRT1/CR1/GYG1/SIGLEC5/CDK13/SLC2A3/ACTR10/IDH1/LAMP2/CTSB/KCMF1/MAPK14/NBEAL2/ATG7/NFASC/ALDOC/DOK3/SLC11A1/PGM1/STBD1/CD55/HK3/LAMP1/PGM2/UBR4/CTSD/TRPM2/CTSZ/RHOA/ASAH1/AP2A2/PTPRN2/ITGB2/LILRB2/CD300A/ARL8A/FTH1/ALDOA	41
CC	GO:0001725	stress fiber	20/2646	71/19550	0.0008903	0.0115409	0.00925009	PDLIM2/PGM5/NEBL/FERMT2/TPM1/LDB3/CORO1B/MYL9/XIRP2/CNN2/ACTN1/MYLK/FSCN1/ILK/MICALL2/PDLIM7/FHOD1/MYH9/TPM3/PXN	20
CC	GO:0097517	contractile actin filament bundle	20/2646	71/19550	0.0008903	0.0115409	0.00925009	PDLIM2/PGM5/NEBL/FERMT2/TPM1/LDB3/CORO1B/MYL9/XIRP2/CNN2/ACTN1/MYLK/FSCN1/ILK/MICALL2/PDLIM7/FHOD1/MYH9/TPM3/PXN	20
CC	GO:0034774	secretory granule lumen	64/2646	322/19550	0.000914802	0.0116429	0.00933186	DNAJC3/CANT1/SPARC/CRISPLD2/LTF/APP/ARG1/FOLR3/EGF/TF/TIMP3/GYG1/CHIT1/TCN1/PDGFA/DBH/TTR/FGB/DEFA5/S100P/ACTR10/SERPINA3/GALNS/IDH1/SPACA7/GTPBP2/GDI2/SLPI/MAPK14/FUCA1/ATG7/GM2A/DNASE1L1/VEGFA/RAB27A/F13A1/ALDOC/PRDX6/MAN2B1/CAP1/CNN2/ACTN1/ROCK1/IST1/M	64
CC	GO:0031674	I band	33/2646	141/19550	0.00100215	0.0125269	0.0100403	PDLIM2/CSRP1/JPH2/PGM5/PARVA/KY/NEBL/FERMT2/FHL5/KCNE1/MYO18B/CACNA1D/ANKRD2/LDB3/OBSL1/RYR2/SCN8A/SCN1A/DMD/MYL9/XIRP2/SORBS2/FBXO22/SLC8A1/ACTN1/PPP3CB/PAK1/FHL2/PSEN2/DNAJB6/CAPN3/PDLIM7/ALDOA	33
CC	GO:0045335	phagocytic vesicle	32/2646	137/19550	0.00122706	0.0150691	0.012078	CDC42/RAC2/LTF/ATP6V0D1/CDC42EP4/VAMP3/DNM2/MCOLN1/CD36/SNAP23/ATG5/SLC11A1/ATP7A/STX12/STX6/NCF4/ATP6V0E1/TLR1/LAMP1/FMNL1/MPEG1/ABCA1/RAB11FIP1/TLR2/KIF5B/SNX3/RAB11A/PIK3C3/VPS26B/TAP2/HLA-A/VIM	32
CC	GO:0030658	transport vesicle membrane	45/2646	212/19550	0.00128805	0.0155455	0.0124598	CLTC/RPH3A/DRD2/SYT12/ECE2/ZNRF1/SLC30A8/SYT4/SVOP/DBH/SYN1/CLTCL1/GRIA1/MAP6/GAD2/SEC16B/RAB1A/ATP6V1B1/SYT6/RAB3B/VAMP3/SEC24B/SNTB2/SYN2/CLTB/KLHL12/RAB3A/AFTPH/SPRED2/SEC23B/TPRG1L/VTI1A/AREG/STX12/AP1G1/SYT3/STX6/SAR1B/CD59/SEC24D/RPH3AL/LAMP1/AP2A1/	45
CC	GO:0044754	autolysosome	6/2646	11/19550	0.00153295	0.0178844	0.0143344	LAMP2/PLEKHM1/LAMP1/FTL/PIK3C3/FTH1	6
CC	GO:1990124	messenger ribonucleoprotein complex	6/2646	11/19550	0.00153295	0.0178844	0.0143344	CPEB3/PKP3/CPEB1/FMR1/LSM14A/CPEB4	6
CC	GO:0030120	vesicle coat	16/2646	54/19550	0.00158073	0.0181396	0.0145389	CLTC/CLTCL1/EPN3/ARCN1/SEC24B/CLTB/KLHL12/AFTPH/SEC23B/AP1G1/SAR1B/SEC24D/COPE/COPB2/AP2A1/AP2A2	16
CC	GO:0008328	ionotropic glutamate receptor complex	13/2646	40/19550	0.00168968	0.0189546	0.0151922	CACNG8/CACNG4/GRIN1/CACNG2/GRIA1/GRIK4/GRIN2B/GRIN2C/OLFM3/GRID2/GRIN3B/ABHD6/PTK2B	13
CC	GO:0031941	filamentous actin	11/2646	31/19550	0.00170592	0.0189546	0.0151922	PDLIM2/ESPN/MYO18B/LDB3/MICAL2/SPECC1/MYO1A/RAC3/DPYSL3/PDLIM7/ARPC3	11
CC	GO:0032432	actin filament bundle	21/2646	80/19550	0.00179405	0.0195512	0.0156704	PDLIM2/PGM5/NEBL/FERMT2/TPM1/LDB3/CORO1B/MYL9/XIRP2/VIL1/CNN2/ACTN1/MYLK/FSCN1/ILK/MICALL2/PDLIM7/FHOD1/MYH9/TPM3/PXN	21
CC	GO:0014704	intercalated disc	15/2646	50/19550	0.00190923	0.0195512	0.0156704	SPTBN4/PGM5/DSC2/CTNNA1/KCNJ11/AKAP6/OBSL1/GJC1/CTNNA3/SLC8A1/ACTN1/PAK1/YWHAH/FHOD1/VAMP5	15
CC	GO:0031091	platelet alpha granule	23/2646	91/19550	0.00192291	0.0195512	0.0156704	SPARC/APP/THBS2/EGF/PDGFA/FGB/SERPINA3/CD109/GTPBP2/ITGB3/PCDH7/CD36/VEGFA/F13A1/ACTN1/MAGED2/APLP2/FERMT3/QSOX1/PF4/ISLR/ALDOA/VWF	23
CC	GO:1904724	tertiary granule lumen	16/2646	55/19550	0.00195349	0.0195512	0.0156704	CANT1/LTF/FOLR3/CHIT1/TCN1/IDH1/PRSS3/ALDOC/CNN2/PGM1/QSOX1/CTSD/GGH/ASAH1/FTH1/ALDOA	16
CC	GO:0030662	coated vesicle membrane	39/2646	181/19550	0.00196306	0.0195512	0.0156704	CLTC/AVPR2/EGF/TF/HIP1/DENND1A/CLTCL1/GRIA1/FZD5/GAD2/CHRM2/SEC16B/EPN3/VAMP3/WNT5A/ARCN1/SEC24B/APOB/CLTB/KLHL12/RAB3A/AFTPH/TGOLN2/SEC23B/TYRP1/VTI1A/EGFR/AREG/AP1G1/SAR1B/CD59/APOE/SEC24D/COPE/COPB2/AP2A1/HLA-A/AP2A2/FZD2	39
CC	GO:0034358	plasma lipoprotein particle	12/2646	36/19550	0.00197653	0.0195512	0.0156704	APOC3/APOC2/APOA2/PCYOX1/APOB/APOM/LPL/APOE/VLDLR/MSR1/HDLBP/APOBR	12
CC	GO:1990777	lipoprotein particle	12/2646	36/19550	0.00197653	0.0195512	0.0156704	APOC3/APOC2/APOA2/PCYOX1/APOB/APOM/LPL/APOE/VLDLR/MSR1/HDLBP/APOBR	12
CC	GO:0000151	ubiquitin ligase complex	59/2646	301/19550	0.00198305	0.0195512	0.0156704	DCAF10/CUL3/MED27/ZYG11B/KLHDC10/FBXO11/ZSWIM6/FEM1A/SKP2/CUL4A/KCTD5/AMN1/KLHL13/SEL1L2/DERL1/BRAP/TSPAN17/KLHL12/SEL1L/MED12/UBE2D4/FBXO7/FBXO9/MKLN1/FBXO24/KBTBD7/FBXL20/CUL7/UBR2/SPSB1/SPOPL/UBE4B/DCUN1D1/FBXO33/ANKRD9/RAD18/UBE2A/FBXL19/KLHL8/FBXW8/F	59
CC	GO:0030017	sarcomere	44/2646	211/19550	0.00208444	0.0200363	0.0160592	PDLIM2/CSRP1/JPH2/PGM5/PARVA/KY/NEBL/FERMT2/LMOD1/FHL5/KCNE1/MYO18B/CACNA1D/ANKRD2/TIMP4/MYH8/TPM1/LDB3/OBSL1/MMP2/RYR2/SCN8A/TNNI3/SCN1A/DMD/TNNT3/MYL9/XIRP2/SORBS2/FBXO22/SLC8A1/ACTN1/PPP3CB/PAK1/ILK/FHL2/PSEN2/DNAJB6/CAPN3/ENO1/PDLIM7/NBR1/ALDOA/TPM3	44
CC	GO:0030018	Z disc	30/2646	130/19550	0.0020895	0.0200363	0.0160592	PDLIM2/CSRP1/JPH2/PGM5/PARVA/KY/NEBL/FHL5/KCNE1/MYO18B/CACNA1D/LDB3/OBSL1/RYR2/SCN8A/SCN1A/DMD/MYL9/XIRP2/SORBS2/FBXO22/SLC8A1/ACTN1/PPP3CB/PAK1/FHL2/PSEN2/DNAJB6/CAPN3/PDLIM7	30
CC	GO:0042641	actomyosin	21/2646	81/19550	0.0021186	0.0200408	0.0160628	PDLIM2/PGM5/NEBL/FERMT2/TPM1/LDB3/CORO1B/MYL9/XIRP2/CNN2/ACTN1/MYLK/FSCN1/ILK/DBN1/MICALL2/PDLIM7/FHOD1/MYH9/TPM3/PXN	21
CC	GO:0016605	PML body	25/2646	103/19550	0.00229569	0.0214264	0.0171734	SPTBN4/PIAS4/HIPK1/PPARGC1A/HIPK2/ANKRD2/ZMYM2/PTEN/TP53INP1/SUMO3/SMC6/ZBED1/TERT/CHFR/BASP1/ARNTL/MORC3/ZBTB16/TOP3A/ELF4/N4BP1/RB1/UBN1/MAPK7/TRIM27	25
CC	GO:0005796	Golgi lumen	25/2646	104/19550	0.0026413	0.0243278	0.0194988	APP/LRPAP1/RAB33B/MUC1/FMOD/PDGFA/BGN/DEFA5/WNT4/WNT5B/PRELP/GPC5/CGA/WNT5A/AGRN/ABCC5/VCAN/SDC4/PCSK6/GPC1/SDF4/PROC/SDC1/PCSK5/RHBDF2	25
CC	GO:0001527	microfibril	6/2646	12/19550	0.00271592	0.0246902	0.0197893	LTBP1/FBN2/FBN1/MFAP2/MFAP5/MFAP1	6
CC	GO:0098878	neurotransmitter receptor complex	13/2646	42/19550	0.00276157	0.0247833	0.0198639	CACNG8/CACNG4/GRIN1/CACNG2/GRIA1/GRIK4/GRIN2B/GRIN2C/OLFM3/GRID2/GRIN3B/ABHD6/PTK2B	13
CC	GO:0030175	filopodium	25/2646	107/19550	0.00395368	0.0345758	0.0277126	CDC42/APP/FGD4/ANTXR1/UNC5C/IGF2BP1/CXADR/FAT1/CDK5/ENAH/ITGB3/MYO1B/DMD/DNALI1/SPATA13/VIL1/ABI1/MYO5A/FMR1/FXR2/FSCN1/AP2A1/MSN/INPPL1/TIAM2	25
CC	GO:0030057	desmosome	9/2646	25/19550	0.0039731	0.0345758	0.0277126	PKP4/KAZN/PNN/DSC2/PKP3/CDSN/DSC3/PPL/POF1B	9
CC	GO:0005798	Golgi-associated vesicle	23/2646	96/19550	0.00400091	0.0345758	0.0277126	CLTC/APP/CLTCL1/MAP6/CLRN1/CCDC88A/CNGB1/NUCB1/ARCN1/CLTB/CNGA4/VPS41/AFTPH/ZDHHC13/TGOLN2/SPPL2A/ATP7A/AP1G1/ZDHHC17/COPE/BACE1/COPB2/AP2A1	23
CC	GO:0032994	protein-lipid complex	12/2646	39/19550	0.00418975	0.0357662	0.0286667	APOC3/APOC2/APOA2/PCYOX1/APOB/APOM/LPL/APOE/VLDLR/MSR1/HDLBP/APOBR	12
CC	GO:0034362	low-density lipoprotein particle	6/2646	13/19550	0.00446985	0.0376975	0.0302147	APOC2/APOB/APOM/APOE/MSR1/APOBR	6
CC	GO:0005767	secondary lysosome	7/2646	17/19550	0.00463135	0.0385945	0.0309337	LAMP2/PLEKHM1/NCF4/LAMP1/FTL/PIK3C3/FTH1	7
CC	GO:0005635	nuclear envelope	83/2646	468/19550	0.00555728	0.0457658	0.0366815	TNPO3/RAC2/DPY19L3/IFFO1/ERN1/APP/TOR1AIP2/ITSN1/IFI27/TNRC18/HPN/TMEM33/INPP4A/SUN5/KCNJ11/HOXA7/GUCY2F/OSBPL6/NRXN1/INSR/MPL/AKAP6/HTATIP2/PHF8/OSBPL8/RNF123/RAP1GAP2/ELAVL4/BRAP/SH3BGRL2/PTGER3/TYRO3/MNS1/TOR1A/BCHE/EDNRB/LMNB1/AGFG1/AQP1/NUP50/EPHA3/B	83
CC	GO:0019897	extrinsic component of plasma membrane	36/2646	174/19550	0.00571259	0.0460217	0.0368866	GNAS/APC/PCSK9/GNG12/CDH15/TF/HIP1/CTNNA1/FERMT2/EPN3/CDH4/CDH11/SNX18/GNA14/GNA15/FER/GNAI1/SCUBE1/GNAZ/USP8/KCNAB2/FMR1/GNAI3/GNAO1/STXBP5/SNAP25/IQGAP1/GNAL/RHOA/PTK2B/PICALM/KPNA2/RTBDN/ESYT3/FGR/GNG10	36
CC	GO:0019898	extrinsic component of membrane	58/2646	309/19550	0.00571985	0.0460217	0.0368866	GNAS/APC/PCSK9/RPH3A/FOLR3/GNG12/CDH15/TF/HIP1/HPCA/CTNNA1/SYN1/FERMT2/EPN3/OSR1/CDH4/ATP6V1B1/PIK3C2G/INPP5J/CDH11/SNX18/GNA14/SYT6/SOCS3/NUCB1/GNA15/FER/GNAI1/TOR1A/SCUBE1/SOCS1/GNAZ/USP8/KCNAB2/FMR1/ATG2B/GNAI3/GNAO1/GBA2/STXBP5/SNAP25/ZFYVE1/BCL2L11/C	58
CC	GO:0032587	ruffle membrane	23/2646	99/19550	0.00597489	0.0471352	0.0377791	FERMT1/AIF1/APC/PSD2/TIRAP/TPM1/ITGB3/DNM2/ADAM17/SPATA13/EGFR/CFL1/PAK1/ARHGEF4/EPS8L1/PLCG2/CLASP2/WWC1/RHOA/SH3YL1/FGR/SH2D3C/CDKL5	23
CC	GO:0030665	clathrin-coated vesicle membrane	26/2646	116/19550	0.00599291	0.0471352	0.0377791	CLTC/AVPR2/EGF/TF/HIP1/DENND1A/CLTCL1/FZD5/GAD2/CHRM2/EPN3/VAMP3/WNT5A/APOB/CLTB/RAB3A/AFTPH/TGOLN2/TYRP1/EGFR/AREG/AP1G1/APOE/AP2A1/AP2A2/FZD2	26
CC	GO:0033180	proton-transporting V-type ATPase, V1 domain	5/2646	10/19550	0.00630678	0.0490527	0.0393159	ATP6V1B1/ATP6V1E1/ATP6V1C1/ATP6V1B2/ATP6V1A	5
MF	GO:0022836	gated channel activity	82/2608	340/18368	6.24e-07	0.000395267	0.000354614	CACNA2D3/CACNA1E/HCN1/TMC5/KCND3/CHRNG/KCNG2/KCNIP3/CACNA1G/PIEZO2/SCN2B/KCNC4/CACNG8/TMEM150C/CHRNA3/CACNA1B/KCNJ15/CACNG4/KCNA10/CACHD1/KCNJ11/SCNN1B/GRIN1/KCNJ9/CACNG2/CACNB1/GRIA1/GRIK4/HCN2/GRIN2B/CDK5/GRIN2C/KCNMA1/KCNE1/ANO2/GABRB3/CACNA1D/TMC1/KCN	82
MF	GO:0004674	protein serine/threonine kinase activity	90/2608	386/18368	8.71e-07	0.000395267	0.000354614	TAF1/STK35/LTBP1/IRAK3/ERN1/HIPK1/RPS6KA2/GRK1/MAPK12/WNK2/WNK1/MYLK4/CDK15/CAMKK1/MARK4/TSSK2/CDK13/CAMK2A/PRKAA1/BMP2K/CDK5/CDK18/CSNK1G1/HIPK2/WNK4/HTATIP2/PDK3/LATS1/CDC42BPG/BCR/MAPK8/MKNK1/HUNK/CSNK1D/KALRN/MAPK14/NEK6/BRAF/SRPK3/PHKG1/MAPKAPK2/PRKC	90
MF	GO:0106310	protein serine kinase activity	85/2608	360/18368	1.01e-06	0.000395267	0.000354614	TAF1/STK35/ERN1/HIPK1/RPS6KA2/MAPK12/WNK2/WNK1/MYLK4/CDK15/CAMKK1/MARK4/TSSK2/CDK13/CAMK2A/PRKAA1/BMP2K/PSKH2/CDK5/CDK18/CSNK1G1/HIPK2/WNK4/RPS6KL1/LATS1/CDC42BPG/BCR/MAPK8/MKNK1/HUNK/CSNK1D/KALRN/MAPK14/DCLK2/NEK6/BRAF/SRPK3/PHKG1/MAPKAPK2/PRKCI/MAPK13/N	85
MF	GO:0022803	passive transmembrane transporter activity	105/2608	481/18368	3e-06	0.000884597	0.000793616	CACNA2D3/CACNA1E/HCN1/TMC5/KCND3/CHRNG/KCNG2/KCNIP3/GJB1/CACNA1G/PIEZO2/SCN2B/PANX2/KCNC4/AQP6/CACNG8/TMEM150C/CHRNA3/CACNA1B/KCNJ15/CACNG4/KCNA10/CACHD1/KCNJ11/RHAG/NOX5/SLC5A8/MCU/SCNN1B/GRIN1/KCNJ9/CACNG2/CACNB1/GRIA1/GRIK4/HCN2/GRIN2B/GJB5/GJD2/CDK5/G	105
MF	GO:0015267	channel activity	104/2608	480/18368	4.74e-06	0.000947415	0.000849973	CACNA2D3/CACNA1E/HCN1/TMC5/KCND3/CHRNG/KCNG2/KCNIP3/GJB1/CACNA1G/PIEZO2/SCN2B/PANX2/KCNC4/AQP6/CACNG8/TMEM150C/CHRNA3/CACNA1B/KCNJ15/CACNG4/KCNA10/CACHD1/KCNJ11/RHAG/NOX5/MCU/SCNN1B/GRIN1/KCNJ9/CACNG2/CACNB1/GRIA1/GRIK4/HCN2/GRIN2B/GJB5/GJD2/CDK5/GRIN2C/K	104
MF	GO:0005261	cation channel activity	78/2608	335/18368	4.83e-06	0.000947415	0.000849973	CACNA2D3/CACNA1E/HCN1/KCND3/CHRNG/KCNG2/KCNIP3/CACNA1G/PIEZO2/SCN2B/KCNC4/CACNG8/CHRNA3/CACNA1B/KCNJ15/CACNG4/KCNA10/CACHD1/KCNJ11/NOX5/MCU/SCNN1B/GRIN1/KCNJ9/CACNG2/CACNB1/GRIA1/GRIK4/HCN2/GRIN2B/CDK5/GRIN2C/KCNMA1/KCNE1/CACNA1D/TMC1/KCNA7/LRRC38/KCNA2/T	78
MF	GO:0005216	ion channel activity	95/2608	432/18368	6.37e-06	0.00107162	0.000961403	CACNA2D3/CACNA1E/HCN1/TMC5/KCND3/CHRNG/KCNG2/KCNIP3/CACNA1G/PIEZO2/SCN2B/KCNC4/CACNG8/TMEM150C/CHRNA3/CACNA1B/KCNJ15/CACNG4/KCNA10/CACHD1/KCNJ11/NOX5/MCU/SCNN1B/GRIN1/KCNJ9/CACNG2/CACNB1/GRIA1/GRIK4/HCN2/GRIN2B/CDK5/GRIN2C/KCNMA1/KCNE1/ANO2/GABRB3/CACNA1D	95
MF	GO:0046873	metal ion transmembrane transporter activity	93/2608	430/18368	1.6e-05	0.00235214	0.00211022	CACNA2D3/SLC30A5/CACNA1E/SLC4A8/HCN1/ATP4B/KCND3/SLC6A8/SLC1A3/KCNG2/KCNIP3/CACNA1G/SCN2B/KCNC4/CACNG8/CACNA1B/KCNJ15/SLC30A8/CACNG4/ATP2B2/KCNA10/CACHD1/SLC13A3/KCNJ11/SLC5A8/MCU/SCNN1B/GRIN1/KCNJ9/CACNG2/CACNB1/GRIK4/HCN2/GRIN2B/CDK5/GRIN2C/KCNMA1/SLC6A	93
MF	GO:0005201	extracellular matrix structural constituent	45/2608	172/18368	2.47e-05	0.00323681	0.0029039	COL1A1/LTBP1/SPARC/COL9A2/FBN2/PXDN/COL3A1/THBS2/HAPLN1/FMOD/LAMA4/PODN/COL17A1/BGN/MEPE/FBN1/FGB/ELN/POSTN/LAMA1/LAMC1/MFAP2/LAMB4/COL12A1/PRELP/ZP4/AGRN/MFAP5/ABI3BP/COL22A1/AMBN/VCAN/COL8A1/CILP/UMODL1/VWA1/COL16A1/MGP/COL27A1/COL14A1/TGFBI/TNXB/LAMB2/	45
MF	GO:0022843	voltage-gated cation channel activity	39/2608	143/18368	3.07e-05	0.0036198	0.00324751	CACNA2D3/CACNA1E/HCN1/KCND3/KCNG2/CACNA1G/KCNC4/CACNG8/CACNA1B/KCNJ15/CACNG4/KCNA10/CACHD1/KCNJ11/GRIN1/KCNJ9/CACNG2/CACNB1/HCN2/GRIN2B/CDK5/GRIN2C/KCNMA1/KCNE1/CACNA1D/TMC1/KCNA7/LRRC38/KCNA2/TMC2/KCNG3/KCNA1/LRRC55/KCNK3/KCNAB2/GRIN3B/SNAP25/KCNC3/PTK2B	39
MF	GO:0005244	voltage-gated ion channel activity	50/2608	201/18368	3.88e-05	0.00381115	0.00341917	CACNA2D3/CACNA1E/HCN1/KCND3/KCNG2/KCNIP3/CACNA1G/SCN2B/KCNC4/CACNG8/CACNA1B/KCNJ15/CACNG4/KCNA10/CACHD1/KCNJ11/GRIN1/KCNJ9/CACNG2/CACNB1/HCN2/GRIN2B/CDK5/GRIN2C/KCNMA1/KCNE1/CACNA1D/TMC1/KCNA7/LRRC38/KCNA2/TMC2/SCN7A/SCN11A/KCNG3/CLIC4/KCNA1/SCN8A/SCN1A/L	50
MF	GO:0022832	voltage-gated channel activity	50/2608	201/18368	3.88e-05	0.00381115	0.00341917	CACNA2D3/CACNA1E/HCN1/KCND3/KCNG2/KCNIP3/CACNA1G/SCN2B/KCNC4/CACNG8/CACNA1B/KCNJ15/CACNG4/KCNA10/CACHD1/KCNJ11/GRIN1/KCNJ9/CACNG2/CACNB1/HCN2/GRIN2B/CDK5/GRIN2C/KCNMA1/KCNE1/CACNA1D/TMC1/KCNA7/LRRC38/KCNA2/TMC2/SCN7A/SCN11A/KCNG3/CLIC4/KCNA1/SCN8A/SCN1A/L	50
MF	GO:0003779	actin binding	91/2608	441/18368	0.000121309	0.0109924	0.00986187	FERMT1/PDLIM2/AIF1/SPTBN4/DAAM2/FGD4/ADD2/ADD1/EPB41/TRIOBP/ESPN/HIP1/PARVA/PHACTR1/ANTXR1/HPCA/BAIAP2L1/INO80/CTNNA1/NEBL/SYN1/FERMT2/MYO5C/MSRB2/GAS7/PLEKHH2/KCNMA1/LMOD1/MYO18B/MYH8/TPM1/CCDC88A/LDB3/ENAH/CORO1B/TNS1/WDR1/TNNI3/MYO1B/CTNNA3/MICAL2/DMD/	91
MF	GO:0032266	phosphatidylinositol-3-phosphate binding	16/2608	43/18368	0.00015233	0.0128174	0.0114992	ZFYVE26/JPH2/DAB2IP/HIP1/ZFYVE28/DENND1A/SH3PXD2B/SNX27/ATG2B/PARD3/NCF4/ZFYVE1/PLA2G4A/SNX13/SNX3/SNX21	16
MF	GO:1901682	sulfur compound transmembrane transporter activity	18/2608	52/18368	0.000176236	0.0138404	0.0124169	CTNS/SLC13A3/ABCC11/SLC44A4/SLC1A2/SLC38A7/SLC35B3/ABCC5/ABCC2/SLC6A6/ABCC3/SLC25A19/SLC13A4/SLC6A13/ABCD1/SLC7A11/RALBP1/SLC27A1	18
MF	GO:0005324	long-chain fatty acid transporter activity	9/2608	17/18368	0.000190537	0.0140283	0.0125855	ABCD3/FABP3/SLC27A6/FABP4/FABP1/CD36/ABCD1/SLC27A1/SLC27A3	9
MF	GO:0061629	RNA polymerase II-specific DNA-binding transcription factor binding	64/2608	299/18368	0.000423848	0.0293702	0.0263495	NFE2L2/TAF1/HES1/NCOA2/ELK1/PPARGC1A/IFI27/TBX3/CRX/PPARG/SMARCE1/ETS2/HIF1AN/STAT3/PRRX1/HIPK2/ANKRD2/LATS1/PTPRT/CCDC62/SPEN/TBX6/MYOCD/MAPK14/ATF2/JUN/UBA3/BBS1/VDR/PTPN2/MED12/PPARA/PARP9/GSK3B/ARRB1/TACC1/LCOR/NCOA1/WBP2/SNW1/PITX1/HDAC2/FAF1/TRIP12/	64
MF	GO:0140297	DNA-binding transcription factor binding	80/2608	394/18368	0.000508129	0.0332542	0.029834	NFE2L2/TAF1/HES1/NCOA2/ELK1/PPARGC1A/IFI27/TBX3/CRX/PPARG/SMARCE1/HDAC11/RBFOX2/SOX9/ETS2/HIF1AN/STAT3/PRRX1/HIPK2/FOXO4/ANKRD2/TWIST1/RUNX1T1/LATS1/PTPRT/CCDC62/SPEN/TBX6/MYOCD/MAPK14/ATF2/TRIM6/JUN/NEK6/UBA3/BBS1/VDR/PTPN2/MED12/PPARA/PARP9/GSK3B/ARRB1/	80
MF	GO:0005543	phospholipid binding	92/2608	466/18368	0.000540743	0.0335261	0.0300779	ZFYVE26/SPTBN4/JPH2/SHC1/APOC3/RPH3A/EPB41/DAB2IP/SYT12/CPNE6/SNX15/HIP1/CEACAM5/APOA2/ZFYVE28/PLEKHN1/PSD2/SYT4/TIRAP/DENND1A/TEC/FERMT2/PLA2G2E/PHLDA2/EPN3/RASA2/BPIFC/PIK3C2G/CCDC88A/GGA1/SNX18/NR5A2/OSBPL8/SYT6/SH3PXD2B/FRMPD4/OSBPL1A/WNT5A/FABP1/MYO1	92
