# Supplementary material for: Identification of potential Mitogen-Activated Protein Kinase-related key genes and regulation networks in molecular subtypes of major depressive disorder
Source: Front Psychiatry. 2022 Oct 21;13:1004945. doi: 10.3389/fpsyt.2022.1004945 (PMC9634261; doi:10.3389/fpsyt.2022.1004945)
Supplement: Supplementary file 3 [file Table_3.XLS]

## Sheet: Supplemental Table 3
ID	Description	GeneRatio	BgRatio	pvalue	p.adjust	qvalue	geneID	Count
hsa04360	Axon guidance	58/1232	182/8165	6.72e-09	2.24e-06	1.82e-06	CDC42/RGS3/PLXNA2/RAC2/RGMA/NTN1/EFNA3/SLIT1/SRGAP3/CAMK2A/UNC5C/BMP7/SEMA5B/WNT4/CDK5/EPHB2/SEMA4B/MET/ROBO2/PLXNC1/PARD6G/WNT5B/ENAH/DPYSL5/NGEF/PLXNB3/WNT5A/SEMA3G/UNC5D/EFNB2/RND1/LRRC4/SRGAP1/SEMA6B/PPP3R2/EFNA2/MYL9/SEMA3A/GNAI1/SEMA4D/EPHA3/SEMA4G/	58
hsa04010	MAPK signaling pathway	74/1232	294/8165	3.02e-06	0.000502807	0.000408476	CDC42/CACNA2D3/IL1R1/RAC2/CACNA1E/ELK1/RPS6KA2/MAPK12/FGFR1/GNG12/EGF/CACNA1G/CACNG8/PPM1A/EFNA3/KIT/PDGFA/FGF17/CACNA1B/CACNG4/FLT4/CACNG2/CACNB1/INSR/IL1A/RASA2/ERBB4/CACNA1D/MET/RASGRF1/MAPK8/MKNK1/BDNF/MAPK14/ATF2/JUN/RASGRP4/BRAF/MAPKAPK2/PPP3R2/EFNA	74
hsa04510	Focal adhesion	53/1232	201/8165	1.94e-05	0.00148266	0.0012045	CDC42/COL1A1/RAC2/ELK1/SHC1/COL9A2/THBS2/SHC3/BCAR1/EGF/MYLK4/RELN/LAMC3/LAMA4/PARVA/PDGFA/FLT4/LAMA1/LAMC1/MET/LAMB4/RASGRF1/ITGA1/MAPK8/ITGB3/JUN/BRAF/MYL9/PTEN/ITGA9/VEGFA/SOS1/ROCK2/TNR/GSK3B/EGFR/PIP5K1B/ACTN1/ROCK1/PARVG/MYLK/PAK1/ILK/ARHGAP35/RAC3/	53
hsa03320	PPAR signaling pathway	26/1232	75/8165	1.95e-05	0.00148266	0.0012045	APOC3/ANGPTL4/EHHADH/PPARG/OLR1/APOA2/FABP3/SLC27A6/FABP4/ME1/FABP1/FABP6/PCK2/ACOX2/CD36/PPARA/ACOX3/LPL/ACSL1/ILK/RXRA/ACADM/PLIN4/SLC27A1/PLIN5/ACAA1	26
hsa05165	Human papillomavirus infection	78/1232	331/8165	2.23e-05	0.00148266	0.0012045	GNAS/CDC42/HES1/COL1A1/APC/MAML3/COL9A2/ATP6V0D1/THBS2/EGF/RELN/LAMC3/LAMA4/MAGI1/IFNB1/RBPJL/MDM2/FZD5/WNT4/CREB3L3/LAMA1/WNT9B/RHEB/LAMC1/ATP6V1B1/PARD6G/WNT5B/LAMB4/ITGA1/ITGB3/HES5/WNT5A/IFNA2/IFNA16/TYK2/PRKCI/PTEN/ITGA9/BAX/VEGFA/DVL3/SOS1/TNR/GSK3B	78
hsa05205	Proteoglycans in cancer	49/1232	205/8165	0.00051918	0.0274142	0.0222711	CDC42/COL1A1/ELK1/MAPK12/FGFR1/TIMP3/CAMK2A/MDM2/FZD5/WNT4/STAT3/WNT9B/TWIST2/ERBB4/MET/TWIST1/WNT5B/MMP2/ITGB3/WNT5A/MAPK14/BRAF/MAPK13/CBL/SDC4/VEGFA/SOS1/ROCK2/MAP2K2/EGFR/TLR4/ROCK1/GPC1/PAK1/PLCG2/MRAS/SDC1/TLR2/IQGAP1/RAF1/FAS/RHOA/FRS2/VAV2/MSN/CAM	49
hsa04722	Neurotrophin signaling pathway	32/1232	119/8165	0.000576275	0.0274142	0.0222711	CDC42/IRAK3/SHC1/RPS6KA2/MAPK12/SHC3/CAMK2A/MAPK8/BDNF/MAPK14/JUN/BRAF/MAPKAPK2/MAPK13/NTRK1/BAX/KIDINS220/SOS1/GSK3B/MAP2K2/IRAK4/PLCG2/RPS6KA3/MAP3K3/PSEN2/RAF1/RHOA/FRS2/CAMK2G/MAPK7/ARHGDIA/BAD	32
hsa04024	cAMP signaling pathway	51/1232	221/8165	0.000954723	0.0397404	0.0322847	GNAS/RAC2/DRD2/HTR4/ATP2B2/CAMK2A/SOX9/GRIN1/GRIA1/PLN/CHRM2/HCN2/GRIN2B/CREB3L3/GRIN2C/CACNA1D/PDE10A/MAPK8/CNGB1/BDNF/RYR2/CGA/TNNI3/JUN/BRAF/HCAR1/CNGA4/PTGER3/MYL9/GNAI1/PPARA/ROCK2/MAP2K2/ACOX3/GRIN3B/GNAI3/ROCK1/PAK1/GHSR/POMC/CREBBP/OXT/RAC3/RAF1/R	51
hsa05152	Tuberculosis	43/1232	180/8165	0.00112679	0.0409051	0.033231	ITGAX/ATP6V0D1/CR1/MAPK12/CAMK2A/TIRAP/IFNB1/CASP10/IL1A/NOS2/LAMP2/MAPK8/IL12A/MAPK14/IFNA2/CR1L/VDR/IFNA16/PPP3R2/MAPK13/RAB5B/BAX/TLR4/LSP1/IRAK4/PPP3CB/FCGR2A/STAT1/CASP8/NFYC/TLR1/LAMP1/CREBBP/TLR2/NFYA/IFNGR1/RAF1/CTSD/PIK3C3/RHOA/ITGB2/CAMK2G/BAD	43
hsa04066	HIF-1 signaling pathway	29/1232	109/8165	0.00122838	0.0409051	0.033231	EGF/TF/EPO/CAMK2A/PFKFB3/PGK2/INSR/STAT3/NOS2/MKNK1/IL6R/VEGFA/ANGPT4/ALDOC/MAP2K2/EGFR/TLR4/HK1/HK3/PLCG2/CREBBP/EGLN1/GAPDH/IFNGR1/ENO1/PDHB/CAMK2G/ANGPT1/ALDOA	29
hsa05161	Hepatitis B	39/1232	162/8165	0.00161131	0.045762	0.0371766	ELK1/MAPK12/TIRAP/IFNB1/CASP10/CREB3L3/STAT3/CASP12/MAPK8/MAPK14/IFNA2/ATF2/JUN/BRAF/IFNA16/TYK2/MAPK13/MAP2K6/BAX/SOS1/MAP2K2/TLR4/IFNAR1/IRAK4/YWHAZ/STAT1/CASP8/CREBBP/TLR2/RAF1/FAS/RB1/PTK2B/STAT5B/IKBKG/IFIH1/MAP2K4/BAD/DDB1	39
hsa04330	Notch signaling pathway	18/1232	59/8165	0.00198449	0.045762	0.0371766	HES1/MAML3/RBPJL/HES5/TLE3/ADAM17/TLE1/DVL3/SNW1/HDAC2/TLE4/CREBBP/RFNG/PSEN2/NOTCH1/APH1A/CTBP2/NCSTN	18
hsa04721	Synaptic vesicle cycle	22/1232	78/8165	0.0020709	0.045762	0.0371766	CLTC/ATP6V0D1/SLC1A3/CACNA1B/CLTCL1/ATP6V1B1/SLC1A2/DNM2/CLTB/RAB3A/STX2/ATP6V1E1/SLC6A13/SNAP25/ATP6V1C1/RIMS1/ATP6V0E1/ATP6V1B2/CPLX2/ATP6V1A/AP2A1/AP2A2	22
hsa04020	Calcium signaling pathway	53/1232	240/8165	0.00218241	0.045762	0.0371766	GNAS/CACNA1E/FGFR1/CCKAR/EGF/MYLK4/CACNA1G/HTR4/PDGFA/FGF17/CACNA1B/ATP2B2/HTR5A/CAMK2A/GDNF/FLT4/MCU/GRIN1/PLN/CHRM2/GRIN2C/NOS2/PTGFR/ERBB4/CACNA1D/MET/GNA14/RYR2/NOS1/GNA15/PHKG1/PTGER3/PDE1C/MCOLN1/PPP3R2/TBXA2R/EDNRB/NTRK1/ORAI2/VEGFA/EGFR/SLC8A1/MYL	53
hsa04144	Endocytosis	55/1232	251/8165	0.00218329	0.045762	0.0371766	CLTC/CDC42/GRK1/FOLR3/CHMP1A/PSD2/CLTCL1/MDM2/EPN3/PARD6G/DNM2/CYTH4/CLTB/RNF41/PRKCI/ITCH/STAMBP/RAB5B/CBL/VTA1/SH3GL3/CHMP2B/ASAP3/FOLR2/USP8/WIPF1/VPS37D/IQSEC2/EGFR/ARRB1/PIP5K1B/PARD3/IST1/SMAP2/AGAP3/VPS37A/RAB11FIP1/KIF5B/SNX3/SH3KBP1/RAB11A/NEDD4/	55
hsa04912	GnRH signaling pathway	25/1232	93/8165	0.00222219	0.045762	0.0371766	GNAS/CDC42/ELK1/MAPK12/CAMK2A/CACNA1D/MMP2/MAPK8/CGA/MAPK14/JUN/MAPK13/MAP2K6/SOS1/MAP2K2/EGFR/MAP3K2/PLCB1/PLA2G4A/MAP3K3/RAF1/PTK2B/CAMK2G/MAPK7/MAP2K4	25
hsa04979	Cholesterol metabolism	16/1232	51/8165	0.00252409	0.045762	0.0371766	PCSK9/APOC3/LRPAP1/APOC2/ANGPTL4/APOA2/VAPB/APOB/CD36/LPL/APOE/MYLIP/CIDEB/LIPA/ABCA1/OSBPL5	16
hsa05120	Epithelial cell signaling in Helicobacter pylori infection	20/1232	70/8165	0.00274678	0.045762	0.0371766	CDC42/ATP6V0D1/MAPK12/ATP6V1B1/MET/MAPK8/MAPK14/JUN/MAPK13/ADAM17/ATP6V1E1/EGFR/ATP6V1C1/PAK1/PLCG2/ATP6V0E1/ATP6V1B2/ATP6V1A/IKBKG/MAP2K4	20
hsa04015	Rap1 signaling pathway	47/1232	210/8165	0.0028646	0.045762	0.0371766	GNAS/CDC42/RAC2/DRD2/MAPK12/FGFR1/BCAR1/EGF/EFNA3/KIT/PDGFA/MAGI1/FGF17/FLT4/GRIN1/INSR/GRIN2B/MET/PARD6G/ENAH/ITGB3/MAPK14/MAGI2/BRAF/PRKCI/EFNA2/MAPK13/GNAI1/MAP2K6/VEGFA/ANGPT4/MAP2K2/EGFR/RAPGEF2/PARD3/GNAI3/GNAO1/PRKD3/MRAS/PLCB1/RAC3/RAF1/PRKD2/RHOA	47
hsa04012	ErbB signaling pathway	23/1232	85/8165	0.00298916	0.045762	0.0371766	ELK1/SHC1/SHC3/NRG1/EGF/CAMK2A/ERBB4/MAPK8/JUN/BRAF/CBL/SOS1/GSK3B/MAP2K2/EGFR/AREG/PAK1/PLCG2/RAF1/STAT5B/CAMK2G/MAP2K4/BAD	23
hsa05132	Salmonella infection	54/1232	249/8165	0.00301509	0.045762	0.0371766	CDC42/NAIP/MAPK12/TAB3/AHNAK2/TIRAP/ELMO2/DYNC1I1/ACTR10/PIK3C2G/SNX18/MAPK8/DNM2/MAPK14/RHOB/CYTH4/JUN/DYNC1LI2/VPS41/MYL9/MAPK13/PLEKHM1/RAB5B/MAP2K6/BAX/ABI1/ROCK2/MAP2K2/VPS33A/FBXO22/TLR4/IRAK4/CASP7/CASP8/RHOG/PAK1/KPNA4/PLEKHM2/RIPK3/VPS16/TLR2/GAP	54
hsa04140	Autophagy - animal	34/1232	141/8165	0.00302331	0.045762	0.0371766	ERN1/RAB33B/SMCR8/WDR41/SNAP29/PRKAA1/RHEB/RAB1A/ATG4D/LAMP2/CTSB/MAPK8/RRAGD/PTEN/ATG7/DAPK2/ATG5/MAP2K2/ATG2B/GABARAPL2/TANK/ATG4C/NRBF2/CFLAR/ZFYVE1/LAMP1/MRAS/GABARAP/RAF1/AKT1S1/CTSD/ATG3/PIK3C3/BAD	34
