# Supplementary material for: Identification of potential Mitogen-Activated Protein Kinase-related key genes and regulation networks in molecular subtypes of major depressive disorder
Source: Front Psychiatry. 2022 Oct 21;13:1004945. doi: 10.3389/fpsyt.2022.1004945 (PMC9634261; doi:10.3389/fpsyt.2022.1004945)
Supplement: Supplementary file 4 [file Table_4.XLS]

## Sheet: Sheet1
	Supplemental Table 4| MAPK-related genes identified from Genecards
	Symbol	Description	Score
	MAPK1	Mitogen-Activated Protein Kinase 1	52.43
	MAPK14	Mitogen-Activated Protein Kinase 14	50.98
	MAPK3	Mitogen-Activated Protein Kinase 3	34.9
	MAPK8	Mitogen-Activated Protein Kinase 8	34
	MAP2K1	Mitogen-Activated Protein Kinase Kinase 1	30.17
	BRAF	B-Raf Proto-Oncogene, Serine/Threonine Kinase	26.27
	RAF1	Raf-1 Proto-Oncogene, Serine/Threonine Kinase	24.79
	MAPKAPK2	MAPK Activated Protein Kinase 2	21.1
	JUN	Jun Proto-Oncogene, AP-1 Transcription Factor Subunit	21.06
	TNF	Tumor Necrosis Factor	20.68
	MAPK11	Mitogen-Activated Protein Kinase 11	19.88
	MAP2K4	Mitogen-Activated Protein Kinase Kinase 4	19.32
	EGFR	Epidermal Growth Factor Receptor	19.16
	MAP2K6	Mitogen-Activated Protein Kinase Kinase 6	18.92
	PTPN11	Protein Tyrosine Phosphatase Non-Receptor Type 11	18.78
	MAP3K5	Mitogen-Activated Protein Kinase Kinase Kinase 5	18.03
	MAPK10	Mitogen-Activated Protein Kinase 10	17.9
	AKT1	AKT Serine/Threonine Kinase 1	17.87
	MAP2K2	Mitogen-Activated Protein Kinase Kinase 2	17.86
	PIK3CG	Phosphatidylinositol-4,5-Bisphosphate 3-Kinase Catalytic Subunit Gamma	17.53
	MAPK12	Mitogen-Activated Protein Kinase 12	17.27
	KRAS	KRAS Proto-Oncogene, GTPase	17.24
	CXCL8	C-X-C Motif Chemokine Ligand 8	17.03
	IL6	Interleukin 6	16.96
	IL1B	Interleukin 1 Beta	16.96
	EGF	Epidermal Growth Factor	16.84
	MAP2K3	Mitogen-Activated Protein Kinase Kinase 3	16.75
	TP53	Tumor Protein P53	16.71
	DUSP1	Dual Specificity Phosphatase 1	16.64
	HRAS	HRas Proto-Oncogene, GTPase	16.01
	Note:The genes which may serve these functions in MAPK pathway was disitngsuished by Genecards to . The criteria for selection were listed : category = “protein coding”, score cut-off > 16
