# Supplementary material for: Identification of potential Mitogen-Activated Protein Kinase-related key genes and regulation networks in molecular subtypes of major depressive disorder
Source: Front Psychiatry. 2022 Oct 21;13:1004945. doi: 10.3389/fpsyt.2022.1004945 (PMC9634261; doi:10.3389/fpsyt.2022.1004945)
Supplement: Supplementary file 5 [file Table_5.XLS]

## Sheet: Supplemental Table 5
Gene.Symbol	GSM2612128	GSM2612129	GSM2612130	GSM2612131	GSM2612132	GSM2612133	GSM2612134	GSM2612135	GSM2612136	GSM2612137	GSM2612138	GSM2612139	GSM2612140	GSM2612141	GSM2612142	GSM2612143	GSM2612144	GSM2612145	GSM2612146	GSM2612147	GSM2612148	GSM2612149	GSM2612150	GSM2612151	GSM2612152	GSM2612153	GSM2612154	GSM2612155	GSM2612156	GSM2612157	GSM2612158	GSM2612159	GSM2612160	GSM2612161	GSM2612162	GSM2612163	GSM2612164	GSM2612165	GSM2612166	GSM2612167	GSM2612168	GSM2612169	GSM2612170	GSM2612171	GSM2612172	GSM2612173	GSM2612174	GSM2612175	GSM2612176
MAPKAPK2	11.2133	11.5552	11.2761	11.1377	11.338	11.1579	11.3354	11.2842	11.2815	11.1027	11.4151	11.1501	11.3983	11.2499	11.0482	11.0936	11.2447	11.1201	11.1149	11.4326	11.2237	11.5783	11.4919	11.3571	11.262	11.4042	11.2712	11.3082	11.2633	11.2393	11.2155	11.4828	11.3002	11.2735	11.3516	11.2032	11.322	11.4013	11.5681	11.1076	10.7407	11.4795	11.1124	11.0794	10.9734	11.1377	11.4496	11.1225	11.014
RAF1	9.58376	10.094	9.49902	9.80321	9.80321	9.47887	9.90475	9.81491	9.95316	9.73766	10.057	9.65408	9.91727	9.75401	9.9721	9.80218	9.723	10.0812	9.62191	9.50614	10.1582	9.68449	9.96727	10.1477	9.86258	9.61788	9.70496	10.2448	10.0701	9.42569	9.73868	9.75523	9.29303	9.92205	9.34119	9.77906	9.47887	10.2741	9.32548	9.24607	9.75071	10.1189	10.0399	9.68393	9.32648	9.83479	10.279	10.0463	9.70162
MAP2K2	9.13939	9.62425	9.81964	8.78988	9.33808	9.48185	9.76463	9.39268	9.60339	8.96638	9.88799	9.74511	9.71736	9.50105	9.34066	9.3199	9.84082	9.17245	9.28046	10.1292	9.65829	9.83346	9.998	9.68602	9.67852	9.89643	9.60027	9.7353	9.52663	9.77024	9.98456	9.58376	10.4805	9.56401	9.16701	9.62952	9.99294	9.76463	10.002	9.34308	8.54522	9.82313	9.25735	9.60027	9.21452	9.62738	9.43719	9.45671	9.6593
MAPK14	8.86908	9.42383	8.79644	8.753	8.39538	8.67296	8.78896	8.7007	8.79644	8.14965	9.20873	8.48355	8.93979	8.62212	8.64729	8.73844	8.61471	8.54962	8.79398	8.97607	9.17198	8.26194	9.15622	8.86576	8.74903	8.87896	8.80381	8.8166	8.71738	8.60413	8.8291	8.66177	7.89142	8.50295	7.8532	8.70555	7.9811	8.86403	8.17393	7.97227	8.39373	8.65193	9.0227	8.59133	8.17073	9.08419	8.82954	8.60343	8.54884
GRB2	8.05435	8.92053	8.26976	8.25676	7.74259	8.61915	8.52922	8.40468	8.88551	8.81332	8.65431	7.57651	8.35759	8.55648	8.72633	8.20725	7.66254	8.70555	7.60504	8.58415	8.90266	8.19195	8.661	8.51282	8.03502	8.87393	8.36131	8.73249	7.71223	8.5676	8.7907	8.35521	7.75076	7.7659	8.21394	8.51211	8.02889	8.99366	9.05461	8.51135	8.23452	8.8723	8.23801	7.97227	8.00162	8.50973	7.95339	8.31213	8.52778
PIK3CA	7.85676	8.01643	7.83732	8.62997	7.79931	7.47782	7.59546	7.86965	6.72352	6.42221	7.94636	8.07265	7.24127	7.43035	8.53746	8.55941	7.53479	8.09485	7.77061	6.52084	8.04794	7.63854	6.96428	7.70227	7.29762	7.65237	7.54266	7.81066	8.11237	8.35982	8.41227	8.0264	7.64258	7.41445	6.59156	8.24757	7.25926	7.74055	6.01875	7.17415	8.23948	7.05356	8.32395	6.37641	8.15615	8.15887	7.90169	7.60571	8.29128
MAPK13	7.63011	7.62739	8.20797	7.51536	7.3058	7.85461	7.83997	7.13323	8.39301	7.33852	8.03429	7.37309	7.99458	7.903	7.75689	7.57986	7.73785	7.40557	7.75264	8.07716	8.19311	7.94781	7.86965	7.92646	7.76116	7.70759	7.9556	8.04507	8.03642	7.19206	8.39841	8.02997	7.78133	7.94443	8.34277	7.98606	8.30781	7.70759	7.29395	7.88278	7.21712	7.31567	7.60443	7.69878	7.24871	8.13831	7.34522	7.61351	7.25248
MAPK8	7.2437	7.30028	7.6719	8.00312	7.42503	7.00191	7.23641	7.42567	7.09045	5.87683	7.12956	7.42905	7.09503	7.81525	7.34402	7.64054	7.09866	7.084	7.66782	7.36032	7.03168	6.8698	5.72303	7.36427	7.90034	6.7346	7.49112	6.79732	7.46689	7.25862	6.42739	7.75981	7.39672	7.09193	8.32832	6.9582	7.18423	7.01597	6.33877	6.77117	8.2338	7.8274	7.47844	7.70473	6.82637	6.85936	7.56023	7.1798	7.80351
MAP2K6	7.73118	7.9248	7.86618	7.01985	6.91587	7.50585	6.51825	7.34852	7.39111	6.37329	7.40741	7.28663	7.87938	7.48982	7.93645	6.70805	7.03037	7.86618	7.66917	7.50456	8.04436	7.17095	7.65845	7.91546	7.45856	7.6382	7.68465	7.41689	7.90854	7.16953	7.47003	7.54454	6.98889	7.90709	5.73634	8.09328	7.11168	7.34586	7.18292	6.93625	7.06793	7.16699	7.65305	7.5623	7.24746	8.25201	7.93464	7.8287	6.96553
MAP2K4	7.07283	7.17157	6.11682	7.08853	7.40422	6.72114	5.94651	6.23103	6.45836	6.12114	7.30028	6.66462	6.84579	6.94949	7.3492	7.22512	6.86743	7.70416	6.9582	5.25286	7.24992	6.30529	7.02176	7.1264	6.41395	6.52597	6.84943	7.2009	7.2747	6.8521	5.65921	6.42977	5.29022	6.86495	6.15531	6.37758	6.28486	7.42442	5.95834	6.04799	7.02358	6.47706	7.45856	5.95891	6.73588	7.45925	7.93961	6.83365	7.16572
BRAF	6.45594	7.18541	6.77696	6.53699	7.22149	6.6141	5.51464	5.9738	6.67771	7.47715	6.65634	6.29082	6.9593	6.85554	7.30083	6.98889	6.98697	7.73047	6.5661	5.76464	6.86495	5.28046	6.79607	6.70235	6.69307	5.99377	7.06982	6.27453	6.75527	7.0492	5.11119	6.16277	5.35362	6.63794	7.50844	6.71983	6.55054	6.26452	5.69674	6.31021	7.29882	7.07966	6.99018	5.92882	7.11231	7.3492	7.70288	7.29338	7.73047
SOS1	5.52026	6.41831	6.50619	5.99488	6.65212	6.41395	6.69359	6.0654	6.71663	6.01529	6.41765	6.1259	6.94826	5.55384	6.05229	7.15434	5.9044	6.34906	6.38442	6.15468	6.74127	5.73684	6.14699	6.55682	6.03248	5.53867	6.46584	4.90093	6.63255	6.59351	4.99862	6.35429	5.12	5.24824	6.57518	5.77061	6.68093	6.65036	5.82475	6.47853	6.53216	5.16456	6.46645	5.78143	6.03875	6.24692	6.85861	6.0142	6.53152
JUN	6.41896	6.62512	6.15468	6.79988	6.85793	5.45068	6.90078	6.91399	6.01984	6.6062	6.1975	6.86381	6.49973	7.19388	6.04984	6.56733	6.56978	6.40533	6.77696	6.76635	5.62154	6.17642	6.77812	6.54867	6.22815	5.97144	5.91644	6.69129	6.60497	6.3829	5.98754	6.60935	5.7034	6.86259	6.80948	6.68512	6.48587	6.66225	5.60398	5.90662	6.88069	6.92437	6.54501	7.2892	6.31899	6.21308	6.92114	6.13535	6.292
MAPK7	6.05537	5.87796	6.04438	5.3979	5.44862	5.66233	6.71119	5.6189	6.11995	6.11382	6.3586	5.80816	6.25862	5.59693	5.81924	6.19807	5.8304	5.50464	5.82707	6.16395	6.68458	6.02675	5.91317	6.21065	5.75707	6.17222	6.44897	5.97719	5.50572	6.64023	6.59087	5.94158	5.56602	6.10905	6.73588	5.8756	6.01479	6.06285	6.95256	5.99663	5.73684	6.51767	5.84124	5.63444	5.55384	6.35189	6.17047	5.86302	5.47389
TP53	6.0142	6.68207	6.5661	5.95011	6.07161	6.57266	7.1192	5.47791	6.01934	6.31074	6.4947	6.47206	6.28677	6.21366	6.40471	6.29651	5.74548	6.53408	5.75596	6.40359	6.2836	5.95011	6.2962	6.63496	5.70965	6.42129	6.39103	5.60764	6.26034	6.80303	6.21188	6.19157	6.21245	6.2811	7.62895	6.3561	6.45779	6.2275	6.24809	6.43459	6.11682	4.98608	5.63444	6.36288	6.57893	5.76143	6.04094	6.14356	6.59024
MAPKAPK5	5.66233	5.86714	5.85165	6.29682	5.89869	5.67542	6.10905	5.34032	5.54578	5.49423	5.42837	5.97775	5.71421	5.20004	5.46231	5.6996	5.32531	6.19661	5.85946	5.45512	5.93587	6.53934	5.75653	6.25979	5.75596	5.82121	5.81924	5.66827	6.17222	5.25537	4.72363	6.4954	6.32475	6.25194	6.77812	5.65819	5.7539	5.03643	5.27547	5.85325	6.4947	5.55491	5.92669	5.22594	6.04736	5.85103	5.27797	6.10313	5.56113
HRAS	5.3888	5.89577	6.17732	5.14687	6.03075	5.6048	5.90381	6.20859	5.94377	5.79119	5.90837	5.70803	5.91585	5.98228	5.97689	5.9272	5.56551	5.51305	5.74876	6.18616	5.23117	6.05353	5.38979	5.63347	5.8418	6.30742	6.0364	5.1103	5.59964	5.36009	5.47494	5.74997	5.77632	5.57628	5.9738	5.18773	6.07395	6.34764	6.00522	5.59914	5.53252	6.42677	5.89212	6.2657	5.67422	5.82475	5.77689	6.36406	5.34904
MAPK12	5.68916	5.59003	5.24945	4.54303	4.80994	4.86313	5.0731	4.99774	5.09296	5.19614	5.93874	5.26138	5.41171	5.48726	5.13803	4.85067	4.91858	4.94635	5.1933	5.25385	5.92143	4.71888	5.37971	4.97027	5.03461	5.07971	4.86361	5.60451	5.23911	4.69287	5.35311	4.77743	5.77216	5.10404	5.76351	5.48674	5.00268	5.763	5.11702	4.61367	4.54564	4.75811	5.03095	5.67542	5.21233	5.34731	5.0731	5.04265	5.34134
SPRED1	3.80579	3.30238	4.02043	2.87419	3.94807	3.13117	3.50104	3.9514	2.94672	2.82461	3.20038	3.6614	4.07826	3.00743	3.09552	2.74762	4.39924	3.90034	4.41284	4.67792	3.71387	5.04498	4.19917	3.88027	4.24468	3.60189	3.62156	3.48521	3.60783	3.51621	3.42747	3.42142	4.33784	4.21849	3.13074	3.16515	4.72024	2.78313	3.48661	3.827	3.93737	3.50146	3.56776	3.48186	3.01155	3.59007	4.02549	3.00436	3.71262
[truncated: 89 more columns]
