# Supplementary material for: Identification of potential Mitogen-Activated Protein Kinase-related key genes and regulation networks in molecular subtypes of major depressive disorder
Source: Front Psychiatry. 2022 Oct 21;13:1004945. doi: 10.3389/fpsyt.2022.1004945 (PMC9634261; doi:10.3389/fpsyt.2022.1004945)
Supplement: Supplementary file 6 [file Table_6.XLS]

## Sheet: Sheet1
	Supplemental Table 6| GO enrichement of DEGs between subgroups
	ONTOLOGY	ID	Description	GeneRatio	BgRatio	pvalue	p.adjust	qvalue	Count
	MF	GO:0004674	protein serine/threonine kinase activity	8/13	435/18352	1.0844e-10	9.65117e-09	3.65272e-09	8
	BP	GO:0018105	peptidyl-serine phosphorylation	7/13	310/18866	4.76728e-10	4.14689e-07	1.69067e-07	7
	BP	GO:0018209	peptidyl-serine modification	7/13	333/18866	7.85397e-10	4.14689e-07	1.69067e-07	7
	BP	GO:0051403	stress-activated MAPK cascade	6/13	286/18866	1.80779e-08	6.34456e-06	2.58665e-06	6
	BP	GO:0031098	stress-activated protein kinase signaling cascade	6/13	300/18866	2.40324e-08	6.34456e-06	2.58665e-06	6
	BP	GO:0071214	cellular response to abiotic stimulus	6/13	331/18866	4.3128e-08	7.59052e-06	3.09462e-06	6
	Note: With P<0.05 and enriched genes count>5 as screening criteria, the top 6 enriched GO terms were present using “clusterProfiler” R packag
