# Supplementary material for: Identification of potential Mitogen-Activated Protein Kinase-related key genes and regulation networks in molecular subtypes of major depressive disorder
Source: Front Psychiatry. 2022 Oct 21;13:1004945. doi: 10.3389/fpsyt.2022.1004945 (PMC9634261; doi:10.3389/fpsyt.2022.1004945)
Supplement: Supplementary file 7 [file Table_7.XLS]

## Sheet: Sheet1
	Supplemental Table 7| Top 6 enriched KEGG pathways from DEGs
	ID	Description	GeneRatio	BgRatio	pvalue	p.adjust	qvalue	Count
	hsa04722	Neurotrophin signaling pathway	11/12	119/8102	5.08608e-20	7.78171e-18	1.55259e-18	11
	hsa05161	Hepatitis B	11/12	162/8102	1.71415e-18	1.31132e-16	2.61633e-17	11
	hsa05167	Kaposi sarcoma-associated herpesvirus infection	11/12	193/8102	1.24059e-17	4.74525e-16	9.46765e-17	11
	hsa04010	MAPK signaling pathway	11/12	294/8102	1.39012e-15	2.71321e-14	5.41335e-15	11
	hsa01522	Endocrine resistance	10/12	98/8102	2.71313e-18	1.38369e-16	2.76072e-17	10
	hsa04664	Fc epsilon RI signaling pathway	9/12	68/8102	2.57561e-17	7.88137e-16	1.57248e-16	9
	Note:With P<0.05 and enriched genes count>8 were set as the thresholds, the top 6 enriched KEGG pathways were shown as listed using “clusterProfiler” R packag
